# Supplementary material for: Tailored 3‐Alkoxy‐N,N,N,2,2‐Pentamethylpropan‐1‐Ammonium Bis(trifluoromethylsulfonyl)Imide Ionic Liquids for Room‐Temperature Fluoride‐Ion Batteries
Source: Angew Chem Int Ed Engl. 2025 Apr 14;64(23):e202422299. doi: 10.1002/anie.202422299 (PMC12124448; doi:10.1002/anie.202422299)
Supplement: Supplementary file 2 — Supporting Information [file ANIE-64-e202422299-s001.zip]

Archive with 2 entries (2 files):
- [MNPA][TFSI].cif
- [NPPA][TFSI].cif
