# Supplementary material for: Tailored 3‐Alkoxy‐N,N,N,2,2‐Pentamethylpropan‐1‐Ammonium Bis(trifluoromethylsulfonyl)Imide Ionic Liquids for Room‐Temperature Fluoride‐Ion Batteries
Source: Angew Chem Int Ed Engl. 2025 Apr 14;64(23):e202422299. doi: 10.1002/anie.202422299 (PMC12124448; doi:10.1002/anie.202422299)
Supplement: Supplementary file 2 — Supporting Information [file ANIE-64-e202422299-s001.zip › [MNPA][TFSI].cif]

data_exp_244_autored
_audit_creation_date               2025-03-10
_audit_creation_method
;
Olex2 1.3
(compiled 2020.11.12 svn.r5f609507 for OlexSys, GUI svn.r6408)
;
_shelx_SHELXL_version_number       '2018/3'
_audit_contact_author_address      ?
_audit_contact_author_email        ?
_audit_contact_author_name         ''
_audit_contact_author_phone        ?
_publ_contact_author_id_orcid      ?
_publ_section_references
;
Dolomanov, O.V., Bourhis, L.J., Gildea, R.J, Howard, J.A.K. & Puschmann, H.
 (2009), J. Appl. Cryst. 42, 339-341.

Sheldrick, G.M. (2015). Acta Cryst. C71, 3-8.
;
_chemical_name_common              ?
_chemical_name_systematic          ?
_chemical_formula_moiety           'C2 F6 N O4 S2, C9 H22 N O'
_chemical_formula_sum              'C11 H22 F6 N2 O5 S2'
_chemical_formula_weight           440.42
_chemical_melting_point            ?
loop_
  _atom_type_symbol
  _atom_type_description
  _atom_type_scat_dispersion_real
  _atom_type_scat_dispersion_imag
  _atom_type_scat_source
 'C' 'C' 0.0033 0.0016 'International Tables Vol C Tables 4.2.6.8 and 6.1.1.4'
 'H' 'H' 0.0000 0.0000 'International Tables Vol C Tables 4.2.6.8 and 6.1.1.4'
 'F' 'F' 0.0171 0.0103 'International Tables Vol C Tables 4.2.6.8 and 6.1.1.4'
 'N' 'N' 0.0061 0.0033 'International Tables Vol C Tables 4.2.6.8 and 6.1.1.4'
 'O' 'O' 0.0106 0.0060 'International Tables Vol C Tables 4.2.6.8 and 6.1.1.4'
 'S' 'S' 0.1246 0.1234 'International Tables Vol C Tables 4.2.6.8 and 6.1.1.4'

_shelx_space_group_comment
;
The symmetry employed for this shelxl refinement is uniquely defined
by the following loop, which should always be used as a source of
symmetry information in preference to the above space-group names.
They are only intended as comments.
;
_space_group_crystal_system        'monoclinic'
_space_group_IT_number             14
_space_group_name_H-M_alt          'P 1 21/n 1'
_space_group_name_Hall             '-P 2yn'
loop_
  _space_group_symop_operation_xyz
 'x, y, z'
 '-x+1/2, y+1/2, -z+1/2'
 '-x, -y, -z'
 'x-1/2, -y-1/2, z-1/2'

_cell_length_a                     12.0990(8)
_cell_length_b                     12.1838(7)
_cell_length_c                     13.3584(9)
_cell_angle_alpha                  90
_cell_angle_beta                   105.221(7)
_cell_angle_gamma                  90
_cell_volume                       1900.1(2)
_cell_formula_units_Z              4
_cell_measurement_reflns_used      5959
_cell_measurement_temperature      100.00(10)
_cell_measurement_theta_max        30.3120
_cell_measurement_theta_min        2.2950
_shelx_estimated_absorpt_T_max     0.878
_shelx_estimated_absorpt_T_min     0.838
_exptl_absorpt_coefficient_mu      0.361
_exptl_absorpt_correction_T_max    0.99668
_exptl_absorpt_correction_T_min    0.99668
_exptl_absorpt_correction_type     sphere
_exptl_absorpt_process_details
;
CrysAlisPro 1.171.42.72a (Rigaku Oxford Diffraction, 2022)
Spherical absorption correction
using equivalent radius and absorption coefficient.
Empirical absorption correction using spherical harmonics,
implemented in SCALE3 ABSPACK scaling algorithm.
;
_exptl_absorpt_special_details     ?
_exptl_crystal_colour              'clear light colourless'
_exptl_crystal_colour_lustre       clear
_exptl_crystal_colour_modifier     light
_exptl_crystal_colour_primary      colourless
_exptl_crystal_density_diffrn      1.540
_exptl_crystal_density_meas        ?
_exptl_crystal_density_method      ?
_exptl_crystal_description         sphere
_exptl_crystal_F_000               912
loop_
  _exptl_crystal_face_index_h
  _exptl_crystal_face_index_k
  _exptl_crystal_face_index_l
  _exptl_crystal_face_perp_dist
 1 -15 -9 0.1867
 10 7 9 0.2191
 2 -12 -13 0.1844
 -11 -3 16 0.2330
 3 3 -19 0.2019
 6 8 -17 0.1975
 2 7 -17 0.1991
 4 12 -13 0.1914
 5 -10 13 0.1959
 -9 -12 12 0.2134
 8 15 -7 0.1894
 6 -12 9 0.1967
 8 15 -1 0.1884
 -5 -16 2 0.2043
 -5 16 -4 0.2093
 6 15 4 0.1845
 10 -14 -1 0.1928
 -3 -16 -4 0.1987
 -5 16 2 0.2002
 3 14 9 0.1802
 -15 -1 -3 0.2098
 0 12 13 0.1821
 13 -9 -9 0.1853
 -8 12 13 0.1831
 -5 3 19 0.1822
 0 3 18 0.1894
 14 -1 -14 0.2006
 2 -3 -18 0.2070
 -5 -3 19 0.1925
 14 3 -14 0.2069
 -6 -8 17 0.2028

_exptl_crystal_size_max            0.507
_exptl_crystal_size_mid            0.418
_exptl_crystal_size_min            0.371
_exptl_crystal_size_rad            0.213
_exptl_transmission_factor_max     ?
_exptl_transmission_factor_min     ?
_diffrn_reflns_av_R_equivalents    0.0511
_diffrn_reflns_av_unetI/netI       0.0450
_diffrn_reflns_Laue_measured_fraction_full  0.998
_diffrn_reflns_Laue_measured_fraction_max  0.998
_diffrn_reflns_limit_h_max         14
_diffrn_reflns_limit_h_min         -14
_diffrn_reflns_limit_k_max         14
_diffrn_reflns_limit_k_min         -14
_diffrn_reflns_limit_l_max         15
_diffrn_reflns_limit_l_min         -15
_diffrn_reflns_number              13934
_diffrn_reflns_point_group_measured_fraction_full  0.998
_diffrn_reflns_point_group_measured_fraction_max  0.998
_diffrn_reflns_theta_full          25.026
_diffrn_reflns_theta_max           25.026
_diffrn_reflns_theta_min           2.300
_diffrn_ambient_temperature        100.15
_diffrn_detector_area_resol_mean   10.0000
_diffrn_detector_type              HyPix
_diffrn_measured_fraction_theta_full  0.998
_diffrn_measured_fraction_theta_max  0.998
_diffrn_measurement_details
;
List of Runs (angles in degrees, time in seconds):

  # Type    Start    End  Width  t~exp~   \w     \q     \k     \f   Frames
--------------------------------------------------------------------------
  1  \w    -87.00 -49.00   0.50    1.49    --  -15.00 146.00  38.00   76
  2  \w    -71.00 -46.00   0.50    1.49    --  -15.00 126.00-128.00   50
  3  \w    -84.00 -56.00   0.50    1.49    --  -15.00 178.00 120.00   56
  4  \w     28.00  65.00   0.50    1.49    --   18.08 -99.00   0.00   74
  5  \w     -9.00  66.00   0.50    1.49    --   18.08 -99.00-180.00  150
  6  \w    -12.00  13.00   0.50    1.49    --   18.08 -99.00   0.00   50
  7  \w    -71.00  27.00   0.50    1.49    --   18.08 -19.00 -60.00  196
  8  \w     -2.00  24.00   0.50    1.49    --   18.08  57.00 -30.00   52
  9  \w     64.00  89.00   0.50    1.49    --   18.08  57.00 -30.00   50
 10  \w    -63.00  27.00   0.50    1.49    --   18.08 -19.00-150.00  180
;
_diffrn_measurement_device         'four-circle diffractometer'
_diffrn_measurement_device_type    'XtaLAB Synergy R, HyPix'
_diffrn_measurement_method         '\w scans'
_diffrn_radiation_type             MoK\a
_diffrn_radiation_wavelength       0.71073
_diffrn_source                     ?
_reflns_Friedel_coverage           0.000
_reflns_Friedel_fraction_full      .
_reflns_Friedel_fraction_max       .
_reflns_number_gt                  2654
_reflns_number_total               3359
_reflns_special_details
;
 Reflections were merged by SHELXL according to the crystal
 class for the calculation of statistics and refinement.
 
 _reflns_Friedel_fraction is defined as the number of unique
 Friedel pairs measured divided by the number that would be
 possible theoretically, ignoring centric projections and
 systematic absences.
;
_reflns_threshold_expression       'I > 2\s(I)'
_computing_cell_refinement         'CrysAlisPro 1.171.42.72a (Rigaku OD, 2022)'
_computing_data_collection         'CrysAlisPro 1.171.42.72a (Rigaku OD, 2022)'
_computing_data_reduction          'CrysAlisPro 1.171.42.72a (Rigaku OD, 2022)'
_computing_molecular_graphics      'Olex2 1.3 (Dolomanov et al., 2009)'
_computing_publication_material    'Olex2 1.3 (Dolomanov et al., 2009)'
_computing_structure_refinement    'SHELXL 2018/3 (Sheldrick, 2015)'
_computing_structure_solution      'SHELXT 2018/2 (Sheldrick, 2018)'
_refine_diff_density_max           0.271
_refine_diff_density_min           -0.272
_refine_diff_density_rms           0.054
_refine_ls_extinction_coef         .
_refine_ls_extinction_method       none
_refine_ls_goodness_of_fit_ref     1.039
_refine_ls_hydrogen_treatment      constr
_refine_ls_matrix_type             full
_refine_ls_number_parameters       241
_refine_ls_number_reflns           3359
_refine_ls_number_restraints       328
_refine_ls_R_factor_all            0.0598
_refine_ls_R_factor_gt             0.0419
_refine_ls_restrained_S_all        0.992
_refine_ls_shift/su_max            0.001
_refine_ls_shift/su_mean           0.000
_refine_ls_structure_factor_coef   Fsqd
_refine_ls_weighting_details      
 'w=1/[\s^2^(Fo^2^)+(0.0378P)^2^+0.9516P] where P=(Fo^2^+2Fc^2^)/3'
_refine_ls_weighting_scheme        calc
_refine_ls_wR_factor_gt            0.0828
_refine_ls_wR_factor_ref           0.0888
_refine_special_details            ?
_olex2_refinement_description
;
1. Fixed Uiso
 At 1.2 times of:
  All C(H,H) groups
 At 1.5 times of:
  All C(H,H,H) groups
2. Uiso/Uaniso restraints and constraints
All non-hydrogen atoms have similar U: within 2A with sigma of 0.04 and sigma
for terminal atoms of 0.08 within 2A
3. Rigid body (RIGU) restrains
 All non-hydrogen atoms
 with sigma for 1-2 distances of 0.004 and sigma for 1-3 distances of 0.004
4.a Secondary CH2 refined with riding coordinates:
 C1(H1A,H1B), C5(H5A,H5B)
4.b Idealised Me refined as rotating group:
 C00H(H00A,H00B,H00C), C2(H2A,H2B,H2C), C4(H4A,H4B,H4C), C7(H7A,H7B,H7C),
 C8(H8A,H8B,H8C), C10(H10A,H10B,H10C)
;
_atom_sites_solution_hydrogens     geom
_atom_sites_solution_primary       ?
_atom_sites_solution_secondary     ?
loop_
  _atom_site_label
  _atom_site_type_symbol
  _atom_site_fract_x
  _atom_site_fract_y
  _atom_site_fract_z
  _atom_site_U_iso_or_equiv
  _atom_site_adp_type
  _atom_site_occupancy
  _atom_site_site_symmetry_order
  _atom_site_calc_flag
  _atom_site_refinement_flags_posn
  _atom_site_refinement_flags_adp
  _atom_site_refinement_flags_occupancy
  _atom_site_disorder_assembly
  _atom_site_disorder_group
 S1 S 0.25452(5) 0.79465(4) 0.66735(4) 0.02309(15) Uani 1 1 d . U . . .
 S2 S 0.26335(5) 0.66788(5) 0.49563(4) 0.02798(16) Uani 1 1 d . U . . .
 F1 F 0.38148(13) 0.92397(12) 0.58653(13) 0.0470(4) Uani 1 1 d . U . . .
 O1 O 0.35950(12) 0.76874(12) 0.25830(11) 0.0244(4) Uani 1 1 d . U . . .
 O2 O 0.15489(13) 0.84851(13) 0.60607(12) 0.0300(4) Uani 1 1 d . U . . .
 F2 F 0.18238(13) 0.48520(12) 0.55151(12) 0.0477(4) Uani 1 1 d . U . . .
 F3 F 0.34662(14) 0.98467(12) 0.72584(13) 0.0513(4) Uani 1 1 d . U . . .
 F4 F 0.46920(12) 0.85426(13) 0.73364(14) 0.0555(5) Uani 1 1 d . U . . .
 O3 O 0.25802(16) 0.76659(14) 0.77153(12) 0.0388(4) Uani 1 1 d . U . . .
 O4 O 0.21372(16) 0.75514(15) 0.42753(12) 0.0398(4) Uani 1 1 d . U . . .
 N1 N 0.43958(14) 0.49138(14) 0.23861(13) 0.0195(4) Uani 1 1 d . U . . .
 F5 F 0.06064(12) 0.61737(14) 0.51614(17) 0.0675(6) Uani 1 1 d . U . . .
 O5 O 0.35058(16) 0.60212(15) 0.47146(13) 0.0430(5) Uani 1 1 d . U . . .
 F6 F 0.10914(18) 0.53184(14) 0.39404(13) 0.0769(7) Uani 1 1 d . U . . .
 N2 N 0.30187(15) 0.69583(14) 0.61460(14) 0.0232(4) Uani 1 1 d . U . . .
 C1 C 0.32822(17) 0.54878(17) 0.18578(17) 0.0209(5) Uani 1 1 d . U . . .
 H1A H 0.294410 0.573600 0.241823 0.025 Uiso 1 1 calc R U . . .
 H1B H 0.276423 0.491467 0.146796 0.025 Uiso 1 1 calc R U . . .
 C00H C 0.52373(18) 0.56430(18) 0.31110(17) 0.0239(5) Uani 1 1 d . U . . .
 H00A H 0.554101 0.618349 0.270919 0.036 Uiso 1 1 calc R U . . .
 H00B H 0.586754 0.519814 0.352582 0.036 Uiso 1 1 calc R U . . .
 H00C H 0.485358 0.602405 0.357195 0.036 Uiso 1 1 calc R U . . .
 C2 C 0.49668(18) 0.43903(18) 0.16323(17) 0.0246(5) Uani 1 1 d . U . . .
 H2A H 0.440734 0.394389 0.113402 0.037 Uiso 1 1 calc R U . . .
 H2B H 0.559759 0.392255 0.201100 0.037 Uiso 1 1 calc R U . . .
 H2C H 0.526725 0.496325 0.126096 0.037 Uiso 1 1 calc R U . . .
 C3 C 0.31979(18) 0.64733(17) 0.11085(17) 0.0220(5) Uani 1 1 d . U . . .
 C4 C 0.40628(19) 0.40076(18) 0.30187(17) 0.0252(5) Uani 1 1 d . U . . .
 H4A H 0.370648 0.432579 0.353148 0.038 Uiso 1 1 calc R U . . .
 H4B H 0.474753 0.359424 0.337625 0.038 Uiso 1 1 calc R U . . .
 H4C H 0.351793 0.351395 0.255940 0.038 Uiso 1 1 calc R U . . .
 C5 C 0.38424(19) 0.74928(18) 0.16170(16) 0.0234(5) Uani 1 1 d . U . . .
 H5A H 0.467657 0.738347 0.172679 0.028 Uiso 1 1 calc R U . . .
 H5B H 0.360844 0.813577 0.115701 0.028 Uiso 1 1 calc R U . . .
 C6 C 0.3696(2) 0.8954(2) 0.6791(2) 0.0349(6) Uani 1 1 d . U . . .
 C7 C 0.4297(2) 0.85203(19) 0.31676(19) 0.0318(6) Uani 1 1 d . U . . .
 H7A H 0.413192 0.922159 0.279934 0.048 Uiso 1 1 calc R U . . .
 H7B H 0.510503 0.833081 0.325846 0.048 Uiso 1 1 calc R U . . .
 H7C H 0.414063 0.858374 0.384865 0.048 Uiso 1 1 calc R U . . .
 C8 C 0.3564(2) 0.6236(2) 0.01193(17) 0.0295(5) Uani 1 1 d . U . . .
 H8A H 0.440213 0.621767 0.027983 0.044 Uiso 1 1 calc R U . . .
 H8B H 0.327060 0.681277 -0.039256 0.044 Uiso 1 1 calc R U . . .
 H8C H 0.325441 0.552433 -0.016398 0.044 Uiso 1 1 calc R U . . .
 C9 C 0.1465(2) 0.5704(2) 0.4900(2) 0.0423(7) Uani 1 1 d . U . . .
 C10 C 0.18992(18) 0.6721(2) 0.08063(19) 0.0298(5) Uani 1 1 d . U . . .
 H10A H 0.148274 0.609708 0.042033 0.045 Uiso 1 1 calc R U . . .
 H10B H 0.174796 0.737990 0.037148 0.045 Uiso 1 1 calc R U . . .
 H10C H 0.164363 0.684146 0.143557 0.045 Uiso 1 1 calc R U . . .

loop_
  _atom_site_aniso_label
  _atom_site_aniso_U_11
  _atom_site_aniso_U_22
  _atom_site_aniso_U_33
  _atom_site_aniso_U_23
  _atom_site_aniso_U_13
  _atom_site_aniso_U_12
 S1 0.0279(3) 0.0195(3) 0.0227(3) -0.0004(2) 0.0081(2) 0.0022(2)
 S2 0.0383(3) 0.0269(3) 0.0203(3) 0.0029(2) 0.0104(3) 0.0125(3)
 F1 0.0529(9) 0.0372(9) 0.0574(10) 0.0027(8) 0.0259(8) -0.0125(7)
 O1 0.0293(8) 0.0208(8) 0.0241(8) -0.0054(6) 0.0087(7) -0.0033(6)
 O2 0.0284(8) 0.0268(9) 0.0349(9) -0.0020(7) 0.0083(7) 0.0083(7)
 F2 0.0527(10) 0.0326(8) 0.0488(10) 0.0035(7) -0.0025(8) -0.0065(7)
 F3 0.0639(10) 0.0287(9) 0.0609(10) -0.0184(8) 0.0156(9) -0.0075(7)
 F4 0.0336(8) 0.0512(10) 0.0689(12) -0.0103(9) -0.0095(8) -0.0038(7)
 O3 0.0629(12) 0.0325(10) 0.0257(9) 0.0025(7) 0.0199(8) 0.0075(8)
 O4 0.0579(11) 0.0388(10) 0.0244(9) 0.0107(8) 0.0139(8) 0.0222(9)
 N1 0.0224(9) 0.0159(9) 0.0219(9) 0.0016(7) 0.0086(8) 0.0001(7)
 F5 0.0310(9) 0.0461(10) 0.1203(17) -0.0245(11) 0.0106(9) -0.0070(7)
 O5 0.0578(11) 0.0446(11) 0.0335(10) 0.0050(8) 0.0241(9) 0.0273(9)
 F6 0.1092(16) 0.0405(10) 0.0481(10) -0.0178(8) -0.0377(11) 0.0103(10)
 N2 0.0251(10) 0.0207(10) 0.0230(10) -0.0002(8) 0.0051(8) 0.0036(8)
 C1 0.0182(11) 0.0201(11) 0.0250(11) -0.0026(9) 0.0069(9) 0.0000(9)
 C00H 0.0241(11) 0.0208(12) 0.0249(11) 0.0006(9) 0.0031(9) -0.0023(9)
 C2 0.0282(12) 0.0211(12) 0.0286(12) 0.0006(9) 0.0146(10) 0.0039(9)
 C3 0.0239(11) 0.0202(11) 0.0212(11) 0.0005(9) 0.0047(9) 0.0041(9)
 C4 0.0314(12) 0.0202(12) 0.0266(12) 0.0028(9) 0.0121(10) -0.0020(9)
 C5 0.0308(12) 0.0184(11) 0.0218(11) 0.0030(9) 0.0084(10) 0.0024(9)
 C6 0.0350(14) 0.0262(13) 0.0411(15) -0.0057(11) 0.0054(12) -0.0005(11)
 C7 0.0368(13) 0.0246(13) 0.0325(13) -0.0063(10) 0.0064(11) -0.0051(10)
 C8 0.0385(13) 0.0293(13) 0.0209(12) -0.0005(10) 0.0080(10) 0.0051(10)
 C9 0.0452(16) 0.0311(15) 0.0391(15) -0.0115(12) -0.0091(13) 0.0070(12)
 C10 0.0277(12) 0.0287(13) 0.0303(13) -0.0028(10) 0.0028(10) 0.0062(10)

_geom_special_details
;
 All esds (except the esd in the dihedral angle between two l.s. planes)
 are estimated using the full covariance matrix.  The cell esds are taken
 into account individually in the estimation of esds in distances, angles
 and torsion angles; correlations between esds in cell parameters are only
 used when they are defined by crystal symmetry.  An approximate (isotropic)
 treatment of cell esds is used for estimating esds involving l.s. planes.
;
loop_
  _geom_bond_atom_site_label_1
  _geom_bond_atom_site_label_2
  _geom_bond_distance
  _geom_bond_site_symmetry_2
  _geom_bond_publ_flag
 S1 O2 1.4268(16) . ?
 S1 O3 1.4227(17) . ?
 S1 N2 1.5768(18) . ?
 S1 C6 1.832(3) . ?
 S2 O4 1.4254(17) . ?
 S2 O5 1.4280(17) . ?
 S2 N2 1.5716(18) . ?
 S2 C9 1.832(3) . ?
 F1 C6 1.328(3) . ?
 O1 C5 1.419(3) . ?
 O1 C7 1.419(3) . ?
 F2 C9 1.325(3) . ?
 F3 C6 1.319(3) . ?
 F4 C6 1.332(3) . ?
 N1 C1 1.518(3) . ?
 N1 C00H 1.499(3) . ?
 N1 C2 1.504(3) . ?
 N1 C4 1.508(3) . ?
 F5 C9 1.312(3) . ?
 F6 C9 1.328(3) . ?
 C1 H1A 0.9900 . ?
 C1 H1B 0.9900 . ?
 C1 C3 1.549(3) . ?
 C00H H00A 0.9800 . ?
 C00H H00B 0.9800 . ?
 C00H H00C 0.9800 . ?
 C2 H2A 0.9800 . ?
 C2 H2B 0.9800 . ?
 C2 H2C 0.9800 . ?
 C3 C5 1.528(3) . ?
 C3 C8 1.528(3) . ?
 C3 C10 1.546(3) . ?
 C4 H4A 0.9800 . ?
 C4 H4B 0.9800 . ?
 C4 H4C 0.9800 . ?
 C5 H5A 0.9900 . ?
 C5 H5B 0.9900 . ?
 C7 H7A 0.9800 . ?
 C7 H7B 0.9800 . ?
 C7 H7C 0.9800 . ?
 C8 H8A 0.9800 . ?
 C8 H8B 0.9800 . ?
 C8 H8C 0.9800 . ?
 C10 H10A 0.9800 . ?
 C10 H10B 0.9800 . ?
 C10 H10C 0.9800 . ?

loop_
  _geom_angle_atom_site_label_1
  _geom_angle_atom_site_label_2
  _geom_angle_atom_site_label_3
  _geom_angle
  _geom_angle_site_symmetry_1
  _geom_angle_site_symmetry_3
  _geom_angle_publ_flag
 O2 S1 N2 116.49(10) . . ?
 O2 S1 C6 104.44(11) . . ?
 O3 S1 O2 118.39(11) . . ?
 O3 S1 N2 109.43(10) . . ?
 O3 S1 C6 104.51(12) . . ?
 N2 S1 C6 101.13(11) . . ?
 O4 S2 O5 119.12(11) . . ?
 O4 S2 N2 116.56(10) . . ?
 O4 S2 C9 105.42(12) . . ?
 O5 S2 N2 108.04(10) . . ?
 O5 S2 C9 103.58(12) . . ?
 N2 S2 C9 101.71(11) . . ?
 C7 O1 C5 112.40(17) . . ?
 C00H N1 C1 113.39(16) . . ?
 C00H N1 C2 109.29(16) . . ?
 C00H N1 C4 107.94(16) . . ?
 C2 N1 C1 113.06(16) . . ?
 C2 N1 C4 107.56(16) . . ?
 C4 N1 C1 105.23(15) . . ?
 S2 N2 S1 124.84(11) . . ?
 N1 C1 H1A 106.4 . . ?
 N1 C1 H1B 106.4 . . ?
 N1 C1 C3 123.87(17) . . ?
 H1A C1 H1B 106.4 . . ?
 C3 C1 H1A 106.4 . . ?
 C3 C1 H1B 106.4 . . ?
 N1 C00H H00A 109.5 . . ?
 N1 C00H H00B 109.5 . . ?
 N1 C00H H00C 109.5 . . ?
 H00A C00H H00B 109.5 . . ?
 H00A C00H H00C 109.5 . . ?
 H00B C00H H00C 109.5 . . ?
 N1 C2 H2A 109.5 . . ?
 N1 C2 H2B 109.5 . . ?
 N1 C2 H2C 109.5 . . ?
 H2A C2 H2B 109.5 . . ?
 H2A C2 H2C 109.5 . . ?
 H2B C2 H2C 109.5 . . ?
 C5 C3 C1 113.80(17) . . ?
 C5 C3 C10 108.84(18) . . ?
 C8 C3 C1 115.28(18) . . ?
 C8 C3 C5 107.98(18) . . ?
 C8 C3 C10 108.47(18) . . ?
 C10 C3 C1 102.10(17) . . ?
 N1 C4 H4A 109.5 . . ?
 N1 C4 H4B 109.5 . . ?
 N1 C4 H4C 109.5 . . ?
 H4A C4 H4B 109.5 . . ?
 H4A C4 H4C 109.5 . . ?
 H4B C4 H4C 109.5 . . ?
 O1 C5 C3 109.59(17) . . ?
 O1 C5 H5A 109.8 . . ?
 O1 C5 H5B 109.8 . . ?
 C3 C5 H5A 109.8 . . ?
 C3 C5 H5B 109.8 . . ?
 H5A C5 H5B 108.2 . . ?
 F1 C6 S1 111.18(16) . . ?
 F1 C6 F4 107.7(2) . . ?
 F3 C6 S1 110.06(18) . . ?
 F3 C6 F1 108.2(2) . . ?
 F3 C6 F4 108.9(2) . . ?
 F4 C6 S1 110.64(17) . . ?
 O1 C7 H7A 109.5 . . ?
 O1 C7 H7B 109.5 . . ?
 O1 C7 H7C 109.5 . . ?
 H7A C7 H7B 109.5 . . ?
 H7A C7 H7C 109.5 . . ?
 H7B C7 H7C 109.5 . . ?
 C3 C8 H8A 109.5 . . ?
 C3 C8 H8B 109.5 . . ?
 C3 C8 H8C 109.5 . . ?
 H8A C8 H8B 109.5 . . ?
 H8A C8 H8C 109.5 . . ?
 H8B C8 H8C 109.5 . . ?
 F2 C9 S2 111.05(17) . . ?
 F2 C9 F6 107.1(2) . . ?
 F5 C9 S2 111.28(17) . . ?
 F5 C9 F2 109.2(3) . . ?
 F5 C9 F6 108.6(2) . . ?
 F6 C9 S2 109.5(2) . . ?
 C3 C10 H10A 109.5 . . ?
 C3 C10 H10B 109.5 . . ?
 C3 C10 H10C 109.5 . . ?
 H10A C10 H10B 109.5 . . ?
 H10A C10 H10C 109.5 . . ?
 H10B C10 H10C 109.5 . . ?

loop_
  _geom_torsion_atom_site_label_1
  _geom_torsion_atom_site_label_2
  _geom_torsion_atom_site_label_3
  _geom_torsion_atom_site_label_4
  _geom_torsion
  _geom_torsion_site_symmetry_1
  _geom_torsion_site_symmetry_2
  _geom_torsion_site_symmetry_3
  _geom_torsion_site_symmetry_4
  _geom_torsion_publ_flag
 O2 S1 N2 S2 12.56(18) . . . . ?
 O2 S1 C6 F1 -59.15(19) . . . . ?
 O2 S1 C6 F3 60.8(2) . . . . ?
 O2 S1 C6 F4 -178.80(17) . . . . ?
 O3 S1 N2 S2 150.21(14) . . . . ?
 O3 S1 C6 F1 175.84(16) . . . . ?
 O3 S1 C6 F3 -64.25(19) . . . . ?
 O3 S1 C6 F4 56.2(2) . . . . ?
 O4 S2 N2 S1 21.85(19) . . . . ?
 O4 S2 C9 F2 -179.46(18) . . . . ?
 O4 S2 C9 F5 -57.5(2) . . . . ?
 O4 S2 C9 F6 62.47(19) . . . . ?
 N1 C1 C3 C5 -63.1(3) . . . . ?
 N1 C1 C3 C8 62.5(3) . . . . ?
 N1 C1 C3 C10 179.85(18) . . . . ?
 O5 S2 N2 S1 159.17(14) . . . . ?
 O5 S2 C9 F2 54.7(2) . . . . ?
 O5 S2 C9 F5 176.59(19) . . . . ?
 O5 S2 C9 F6 -63.41(19) . . . . ?
 N2 S1 C6 F1 62.19(18) . . . . ?
 N2 S1 C6 F3 -177.90(17) . . . . ?
 N2 S1 C6 F4 -57.5(2) . . . . ?
 N2 S2 C9 F2 -57.4(2) . . . . ?
 N2 S2 C9 F5 64.5(2) . . . . ?
 N2 S2 C9 F6 -175.46(17) . . . . ?
 C1 C3 C5 O1 -45.9(2) . . . . ?
 C00H N1 C1 C3 63.1(3) . . . . ?
 C2 N1 C1 C3 -62.0(2) . . . . ?
 C4 N1 C1 C3 -179.16(19) . . . . ?
 C6 S1 N2 S2 -99.90(15) . . . . ?
 C7 O1 C5 C3 171.04(17) . . . . ?
 C8 C3 C5 O1 -175.28(16) . . . . ?
 C9 S2 N2 S1 -92.18(16) . . . . ?
 C10 C3 C5 O1 67.2(2) . . . . ?

_shelx_res_file
;
TITL exp_244_autored_a.res in P2(1)/n
    exp_244_autored.res
    created by SHELXL-2018/3 at 23:14:24 on 10-Mar-2025
REM Old TITL exp_244_autored_a.res in P2(1)/n
REM SHELXT solution in P2(1)/n: R1 0.162, Rweak 0.035, Alpha 0.037
REM <I/s> 0.512 for 179 systematic absences, Orientation as input
REM Formula found by SHELXT: C12 F6 N O5 S2
CELL 0.71073 12.099 12.1838 13.3584 90 105.221 90
ZERR 4 0.0008 0.0007 0.0009 0 0.007 0
LATT 1
SYMM 0.5-X,0.5+Y,0.5-Z
SFAC C H F N O S
UNIT 44 88 24 8 20 8
SIMU
RIGU

L.S. 20
PLAN  3
SIZE 0.371 0.418 0.507
TEMP -173
CONF
BOND
list 4
MORE -1
BOND $H
fmap 2
acta
OMIT -7 0 9
OMIT -8 1 4
OMIT -3 4 4
OMIT -2 0 10
OMIT -6 10 2
OMIT 3 7 4
OMIT -2 0 6
REM <olex2.extras>
REM <HklSrc "%.\\exp_244_autored.hkl">
REM </olex2.extras>

WGHT    0.037800    0.951600
FVAR       0.43601
S1    6    0.254523    0.794649    0.667354    11.00000    0.02790    0.01951 =
         0.02271   -0.00041    0.00814    0.00217
S2    6    0.263348    0.667882    0.495632    11.00000    0.03828    0.02690 =
         0.02028    0.00295    0.01039    0.01248
F1    3    0.381476    0.923968    0.586533    11.00000    0.05289    0.03716 =
         0.05742    0.00275    0.02593   -0.01253
O1    5    0.359503    0.768742    0.258299    11.00000    0.02928    0.02077 =
         0.02406   -0.00542    0.00873   -0.00326
O2    5    0.154893    0.848507    0.606069    11.00000    0.02836    0.02675 =
         0.03493   -0.00198    0.00830    0.00826
F2    3    0.182384    0.485201    0.551508    11.00000    0.05268    0.03261 =
         0.04884    0.00351   -0.00254   -0.00646
F3    3    0.346616    0.984666    0.725840    11.00000    0.06386    0.02869 =
         0.06089   -0.01845    0.01557   -0.00745
F4    3    0.469204    0.854263    0.733639    11.00000    0.03360    0.05124 =
         0.06886   -0.01033   -0.00950   -0.00380
O3    5    0.258016    0.766591    0.771525    11.00000    0.06292    0.03248 =
         0.02569    0.00248    0.01987    0.00748
O4    5    0.213719    0.755145    0.427526    11.00000    0.05793    0.03878 =
         0.02444    0.01066    0.01391    0.02220
N1    4    0.439580    0.491382    0.238612    11.00000    0.02241    0.01588 =
         0.02187    0.00163    0.00863    0.00009
F5    3    0.060637    0.617367    0.516137    11.00000    0.03095    0.04606 =
         0.12032   -0.02453    0.01062   -0.00701
O5    5    0.350578    0.602120    0.471456    11.00000    0.05776    0.04461 =
         0.03348    0.00499    0.02412    0.02734
F6    3    0.109140    0.531838    0.394037    11.00000    0.10918    0.04047 =
         0.04807   -0.01776   -0.03775    0.01033
N2    4    0.301866    0.695833    0.614598    11.00000    0.02512    0.02067 =
         0.02302   -0.00023    0.00510    0.00360
C1    1    0.328216    0.548780    0.185776    11.00000    0.01817    0.02012 =
         0.02503   -0.00256    0.00694   -0.00004
AFIX  23
H1A   2    0.294410    0.573600    0.241823    11.00000   -1.20000
H1B   2    0.276423    0.491467    0.146796    11.00000   -1.20000
AFIX   0
C00H  1    0.523728    0.564295    0.311098    11.00000    0.02407    0.02081 =
         0.02491    0.00060    0.00308   -0.00228
AFIX 137
H00A  2    0.554101    0.618349    0.270919    11.00000   -1.50000
H00B  2    0.586754    0.519814    0.352582    11.00000   -1.50000
H00C  2    0.485358    0.602405    0.357195    11.00000   -1.50000
AFIX   0
C2    1    0.496675    0.439025    0.163233    11.00000    0.02817    0.02109 =
         0.02857    0.00057    0.01456    0.00386
AFIX 137
H2A   2    0.440734    0.394389    0.113402    11.00000   -1.50000
H2B   2    0.559759    0.392255    0.201100    11.00000   -1.50000
H2C   2    0.526725    0.496325    0.126096    11.00000   -1.50000
AFIX   0
C3    1    0.319793    0.647335    0.110848    11.00000    0.02389    0.02019 =
         0.02122    0.00053    0.00466    0.00413
C4    1    0.406279    0.400763    0.301868    11.00000    0.03142    0.02025 =
         0.02658    0.00283    0.01212   -0.00195
AFIX 137
H4A   2    0.370648    0.432579    0.353148    11.00000   -1.50000
H4B   2    0.474753    0.359424    0.337625    11.00000   -1.50000
H4C   2    0.351793    0.351395    0.255940    11.00000   -1.50000
AFIX   0
C5    1    0.384242    0.749278    0.161700    11.00000    0.03079    0.01843 =
         0.02179    0.00300    0.00838    0.00236
AFIX  23
H5A   2    0.467657    0.738347    0.172679    11.00000   -1.20000
H5B   2    0.360844    0.813577    0.115701    11.00000   -1.20000
AFIX   0

C6    1    0.369601    0.895440    0.679100    11.00000    0.03496    0.02619 =
         0.04111   -0.00570    0.00542   -0.00051
C7    1    0.429748    0.852030    0.316757    11.00000    0.03683    0.02457 =
         0.03253   -0.00631    0.00637   -0.00513
AFIX 137
H7A   2    0.413192    0.922159    0.279934    11.00000   -1.50000
H7B   2    0.510503    0.833081    0.325846    11.00000   -1.50000
H7C   2    0.414063    0.858374    0.384865    11.00000   -1.50000
AFIX   0
C8    1    0.356408    0.623573    0.011929    11.00000    0.03853    0.02926 =
         0.02093   -0.00046    0.00803    0.00510
AFIX 137
H8A   2    0.440213    0.621767    0.027983    11.00000   -1.50000
H8B   2    0.327060    0.681277   -0.039256    11.00000   -1.50000
H8C   2    0.325441    0.552433   -0.016398    11.00000   -1.50000
AFIX   0

C9    1    0.146547    0.570425    0.489962    11.00000    0.04520    0.03105 =
         0.03911   -0.01145   -0.00915    0.00700
C10   1    0.189922    0.672057    0.080631    11.00000    0.02774    0.02871 =
         0.03034   -0.00283    0.00275    0.00622
AFIX 137
H10A  2    0.148274    0.609708    0.042033    11.00000   -1.50000
H10B  2    0.174796    0.737990    0.037148    11.00000   -1.50000
H10C  2    0.164363    0.684146    0.143557    11.00000   -1.50000
AFIX   0
HKLF 4


REM  exp_244_autored_a.res in P2(1)/n
REM wR2 = 0.0888, GooF = S = 1.039, Restrained GooF = 0.992 for all data
REM R1 = 0.0419 for 2654 Fo > 4sig(Fo) and 0.0598 for all 3359 data
REM 241 parameters refined using 328 restraints

END

WGHT      0.0378      0.9516

REM Highest difference peak  0.271,  deepest hole -0.272,  1-sigma level  0.054
Q1    1   0.1632  0.5623  0.3607  11.00000  0.05    0.27
Q2    1   0.2687  0.9790  0.7265  11.00000  0.05    0.26
Q3    1   0.3140  0.8422  0.6679  11.00000  0.05    0.24
;
_shelx_res_checksum                46172
_shelx_hkl_file
;
   0   0  -2  132.05    4.79
   0   0   3    3.24    1.09
   0   0  -3    2.05    1.00
   0   0  -3    3.00    3.65
   0   0   4 1185.12   39.12
   0   0  -4 1197.65   39.22
   0   0   5   -0.06    1.40
   0   0  -5    1.65    6.14
   0   0  -5    0.06    1.35
   0   0  -6   96.86    4.55
   0   0   6   87.06    4.35
   0   0  -7   -1.02    1.88
   0   0  -8  276.86   10.97
   0   0  -9  101.75   22.35
   0   0  -9    9.84    2.71
   0   0 -10  176.01    7.58
   0   0 -10  111.42    8.16
   0   0 -11    8.11    6.41
   0   0 -11    2.26    2.87
   0   0  11    4.52    3.23
   0   0  12  680.33   25.62
   0   0 -12  749.15   26.43
   0   0  13    2.81    4.56
   0   0  13   -4.05    3.36
   0   0 -13   -4.65    3.71
   0   0 -14   36.80    4.92
   0   0  14   34.78    6.09
   0   0  15    1.72    5.34
   0   1  -1  288.27    9.87
   0  -1  -1  289.72    9.80
   0   1  -1  287.56   10.05
   0   1  -2 2604.60   86.40
   0  -1  -2 2630.96   86.29
   0   1   3 3925.41  127.32
   0  -1  -3 3858.04  127.34
   0   1  -3 3892.31  127.39
   0  -1   3 3791.82  127.32
   0  -1  -4  215.22    8.08
   0   1   4  228.26    8.11
   0   1  -4  224.60    8.18
   0  -1   4  223.06    8.10
   0   1  -5   47.79    2.75
   0  -1   5   41.84    2.70
   0  -1  -5   44.06    2.63
   0   1   5   42.97    2.69
   0   1  -6  623.49   21.56
   0   1   6  611.86   21.33
   0  -1  -6  592.64   21.40
   0  -1   6  618.85   21.33
   0   1  -7  369.61   13.58
   0  -1  -7  353.47   13.48
   0   1  -8   34.22    3.08
   0  -1  -8   32.26    3.02
   0   1  -8   24.97    9.23
   0  -1   9   15.45    3.39
   0  -1  -9   18.90    2.92
   0   1  -9   23.96    2.97
   0  -1  10  146.02    7.60
   0  -1 -10  155.37    7.43
   0   1 -10  144.58    7.35
   0  -1  11   -0.92    3.30
   0   1 -11    0.31    2.93
   0  -1 -11   -1.50    2.97
   0  -1  12   52.87    4.82
   0  -1 -12   43.23    4.58
   0   1  12   47.69    5.39
   0   1  13   24.93    5.13
   0  -1  13   26.03    4.06
   0  -1 -13   26.60    4.29
   0   1 -14    5.64    3.98
   0   1  14    5.03    4.74
   0  -1  14    1.82    5.26
   0  -1 -14   -1.97    3.98
   0  -1 -15   82.17    6.92
   0   1 -15   81.99    7.30
   0  -1  15   99.95    8.85
   0   1  15   94.05    7.82
   0  -2   0   79.54    3.49
   0   2   0   78.86    3.54
   0  -2  -1 1902.49   66.31
   0   2   1 1990.77   66.59
   0   2  -1 1952.48   65.84
   0  -2  -1 1989.67   65.52
   0  -2   1 2035.32   65.98
   0   2  -1 2029.93   66.04
   0  -2  -2   24.71    1.54
   0   2   2   21.91    1.57
   0  -2  -2   21.35    1.54
   0   2  -3  728.38   24.88
   0  -2  -3  706.25   24.73
   0   2   3  722.00   24.86
   0  -2   3  754.19   25.44
   0  -2  -3  757.36   24.78
   0   2   3  712.88   24.62
   0   2   4   53.85    2.78
   0  -2  -4   53.28    2.89
   0  -2   4   47.06    3.25
   0  -2  -4   49.73    3.00
   0   2  -4   48.92    2.83
   0  -2   4   50.86    2.84
   0   2   5  232.71    8.65
   0  -2  -5  235.01    8.79
   0  -2   5  223.78    9.47
   0  -2  -5  221.26    9.13
   0   2  -5  224.38    9.00
   0  -2   5  242.77    8.76
   0   2  -6   75.12    4.30
   0   2   6   67.91    3.92
   0   2   6   56.33    8.49
   0  -2  -6   69.98    4.71
   0  -2   6   92.92    5.44
   0  -2   6   94.95    4.35
   0  -2  -6   68.61    3.96
   0  -2  -7    3.04    1.93
   0  -2   7    2.97    2.58
   0   2  -7    1.94    1.91
   0  -2   8   66.53    4.75
   0   2  -8   60.01    4.26
   0  -2  -8   66.24    4.09
   0   2  -9    6.01    2.48
   0  -2   9    5.66    3.22
   0  -2  -9    7.13    2.53
   0   2 -10   18.40    3.30
   0  -2 -10   13.69    3.10
   0  -2  10   13.19    3.62
   0   2 -11   20.62    3.71
   0   2  11   25.04    4.04
   0  -2  11   20.47    4.11
   0  -2 -11   18.42    3.51
   0  -2  12  258.46   11.64
   0  -2 -12  245.15   11.26
   0   2  12  231.16   11.48
   0   2 -13  191.15    9.95
   0  -2  13  176.04    9.10
   0  -2 -13  184.81    9.28
   0   2  13  171.35    9.37
   0   2  14    8.71    4.37
   0  -2 -14    4.03    3.83
   0   2 -14    3.07    3.91
   0  -2 -15   16.69    4.88
   0   2 -15   18.18    5.03
   0   3   0    1.20    1.62
   0   3   1  343.27   12.55
   0   3   1  345.72   13.77
   0  -3  -1  340.64   13.37
   0   3  -1  375.90   13.20
   0   3   1  370.57   12.80
   0  -3   1  373.50   13.15
   0   3  -1  378.32   13.33
   0   3  -2   55.63    3.52
   0   3   2   61.00    2.76
   0   3  -2   55.00    3.04
   0  -3  -2   53.97    4.14
   0  -3  -2   56.87    2.72
   0  -3   3 1131.10   38.52
   0   3   3 1133.90   38.41
   0  -3  -3 1151.73   38.43
   0   3  -3 1147.81   38.70
   0   3   4  231.36    9.01
   0  -3  -4  224.27    8.79
   0  -3   4  237.44    9.64
   0  -3  -4  231.69    8.83
   0  -3   4  238.92    8.98
   0   3  -4  228.96    9.03
   0   3   4  230.54    8.75
   0   3  -5 1070.12   36.12
   0   3   5 1054.14   35.65
   0  -3  -5 1079.97   35.85
   0  -3   5 1088.82   35.76
   0  -3   5 1076.47   36.73
   0  -3  -5 1042.07   35.85
   0   3   5 1010.26   34.89
   0  -3   6  223.92   11.15
   0  -3  -6  235.41    9.03
   0   3  -6  225.52    9.22
   0  -3   6  229.31    9.92
   0   3   6  217.77    8.21
   0  -3  -6  204.14    9.06
   0   3  -7  156.93    7.36
   0  -3  -7  159.03    7.09
   0   3   7  157.38    6.47
   0  -3   7  160.39    7.89
   0   3  -8  861.81   30.45
   0  -3  -8  858.80   29.91
   0   3   8  815.58   29.31
   0  -3   8  899.32   30.99
   0   3  -9  510.83   19.46
   0  -3  -9  507.85   18.90
   0   3   9  493.90   18.40
   0  -3   9  522.86   19.86
   0  -3 -10   25.36    3.44
   0   3 -10   23.94    3.54
   0   3  10   23.15    3.25
   0  -3  10   19.83    3.97
   0  -3 -11    5.39    3.27
   0   3 -11    6.01    3.28
   0   3  11    2.47    2.89
   0  -3  11    5.24    3.71
   0  -3 -12   31.20    4.27
   0  -3  12   28.12    4.73
   0   3  12   31.61    3.99
   0   3 -12   33.18    4.47
   0   3 -13   68.46    6.05
   0   3  13   67.03    5.28
   0  -3  13   65.54    5.84
   0  -3 -13   67.87    5.70
   0   3 -14   -1.04    3.86
   0  -3 -14    3.39    3.86
   0  -3  14    3.67    4.13
   0  -3  15   94.27    9.72
   0   3 -15   90.47    7.57
   0  -3 -15   82.80    6.99
   0   4   0    6.41    1.88
   0   4   1    1.27    2.29
   0  -4   1    1.21    1.44
   0   4   1    1.99    1.44
   0  -4  -1    2.58    2.07
   0   4  -1   -0.20    1.63
   0   4   1    3.15    1.22
   0   4   2 1967.92   70.31
   0  -4  -2 1998.63   69.42
   0   4  -2 2039.18   69.07
   0  -4   2 2132.09   69.03
   0  -4  -2 2065.58   68.08
   0   4  -2 2035.25   68.76
   0  -4  -3  148.40    8.15
   0  -4  -3  154.61    6.24
   0   4  -3  152.51    6.55
   0  -4   3  165.37    6.45
   0   4   4   64.09    3.87
   0  -4   4   71.15    4.70
   0  -4  -4   73.25    3.82
   0   4  -4   74.71    4.19
   0   4  -5  190.00    8.50
   0  -4   5  211.08    9.30
   0  -4  -5  195.98    8.21
   0  -4  -5  217.14    8.47
   0   4  -6  849.30   29.59
   0  -4   6  853.26   30.23
   0  -4  -6  801.90   29.05
   0  -4  -6  847.87   29.25
   0  -4   7   62.87    8.16
   0  -4  -7   55.86    3.81
   0   4   7   56.74    2.66
   0  -4   7   67.69    4.92
   0   4  -7   62.90    4.24
   0   4  -8   93.36    5.44
   0   4   8   78.20    3.80
   0  -4   8   94.49    6.08
   0  -4  -8   90.01    5.14
   0  -4   9   18.48    3.96
   0   4  -9   18.86    3.17
   0   4   9   12.58    8.64
   0   4   9   12.89    2.11
   0  -4  -9   16.59    3.16
   0   4 -10  575.07   21.66
   0  -4 -10  566.82   21.07
   0  -4  10  594.73   22.09
   0   4  10  537.70   19.79
   0   4 -11   88.28    6.19
   0  -4 -11   96.17    6.01
   0   4  11   78.19    4.76
   0  -4  11   93.88    6.69
   0  -4  12   16.21    4.37
   0   4 -12   15.72    3.78
   0  -4 -12   12.78    3.61
   0   4  12   13.28    3.03
   0  -4 -13   26.33    4.57
   0   4 -13   26.19    4.52
   0  -4  13   22.23    4.70
   0  -4 -14    1.63    4.05
   0  -4  14    0.65    4.26
   0   4 -14    6.37    4.29
   0   5   0   -0.14    2.40
   0   5   0   -0.75    2.32
   0   5   1   15.76    3.53
   0   5   1   17.30    2.59
   0   5  -1   14.06    2.68
   0   5   1   16.22    2.09
   0   5  -2  767.25   26.50
   0   5   2  715.01   27.85
   0  -5   2  724.65   26.22
   0   5   2  723.64   25.58
   0   5  -3  248.83   10.48
   0  -5  -3  253.41    9.99
   0   5   3  259.67    9.74
   0  -5  -3  253.79    9.69
   0   5   4  332.48   12.17
   0   5  -4  326.44   12.78
   0  -5  -4  304.48   11.92
   0  -5  -4  333.50   12.33
   0   5  -5  629.44   22.37
   0  -5  -5  604.83   21.77
   0  -5   5  595.22   22.74
   0   5   5  605.37   21.79
   0  -5  -6    4.05    2.30
   0   5  -6    2.00    2.16
   0  -5   6    1.91    2.77
   0  -5   7    5.20    3.50
   0  -5  -7   -1.77    2.24
   0   5  -8  295.94   12.50
   0  -5   8  297.66   13.11
   0  -5  -8  296.93   12.08
   0  -5   8  262.89   16.04
   0  -5   9  188.64    9.07
   0  -5  -9  160.71    7.74
   0   5  -9  186.56    8.46
   0   5  10   79.60    3.66
   0  -5  10   95.44    6.81
   0   5 -10   90.73    6.02
   0  -5 -10   83.69    5.68
   0  -5 -11   14.15    3.73
   0   5 -11   19.88    3.94
   0  -5  11   19.08    4.57
   0   5  11   14.60    2.25
   0   5 -12   16.54    4.11
   0  -5  12   11.34    4.44
   0  -5 -12   12.46    3.87
   0   5 -13    2.85    3.99
   0  -5  13   -1.66    4.33
   0  -5 -13    3.91    3.74
   0   5 -14   -5.56    4.60
   0  -5 -14    1.07    4.36
   0   6   0   81.03    5.89
   0   6   1  272.31   10.13
   0   6  -1  239.97   11.13
   0   6   1  250.71   12.15
   0   6  -2   92.77    5.77
   0   6   2  103.20    7.74
   0  -6  -3    2.99    1.19
   0  -6  -3    6.44    2.13
   0   6   3    0.51    2.23
   0   6  -3    5.94    2.66
   0   6   4   17.74    2.43
   0   6  -4   13.34    2.64
   0  -6  -4   15.58    2.28
   0   6   4   12.37    2.46
   0  -6  -4   19.91    2.47
   0   6   5  145.62    6.51
   0   6  -5  137.64    7.15
   0  -6  -5  133.11    6.47
   0  -6  -5  128.34    6.18
   0  -6   5  154.34    7.76
   0  -6  -6   12.46    2.44
   0   6   6    9.41    2.73
   0   6  -6   14.26    2.79
   0  -6   6    9.91    3.19
   0   6  -7  292.67   13.08
   0  -6   7  309.82   13.71
   0  -6  -7  322.71   12.82
   0   6  -8  366.89   15.48
   0  -6   8  387.47   16.21
   0  -6  -8  375.81   15.06
   0  -6  -9  130.36    7.18
   0   6  -9  125.54    7.47
   0  -6   9  135.94    8.30
   0  -6   9  123.07   11.90
   0   6 -10   95.60    6.62
   0  -6  10   94.32    7.23
   0  -6 -10   96.21    6.25
   0   6 -11   37.85    4.76
   0  -6  11   37.22    5.41
   0  -6 -11   31.45    4.38
   0   6 -12    5.02    3.99
   0  -6  12    2.29    4.84
   0  -6 -12    8.86    3.89
   0  -6 -13    0.41    4.07
   0   6 -13    6.20    4.31
   0   7   0    2.24    2.16
   0   7   0    0.88    3.45
   0   7  -1   49.18    4.76
   0   7   1   59.20    5.91
   0   7   1   46.96    3.48
   0  -7  -2    2.23    1.56
   0  -7   2    1.31    1.26
   0   7  -2    4.43    2.69
   0  -7  -3   54.36    2.98
   0   7  -3   86.83    6.17
   0   7   4    2.70    2.11
   0  -7  -4    7.22    2.29
   0  -7  -4    1.44    1.96
   0   7  -4    2.20    2.75
   0   7  -5    4.07    2.75
   0  -7  -5    8.63    2.47
   0  -7  -5    6.95    2.30
   0  -7   5    3.88    3.05
   0   7   5    5.29    2.34
   0  -7  -6    2.11    2.30
   0   7  -6    0.39    2.77
   0  -7   6    0.22    3.35
   0  -7   7  127.09    7.93
   0   7  -7  119.20    7.24
   0  -7  -7  120.92    6.71
   0  -7   8  103.76    7.44
   0   7  -8  103.74    6.82
   0  -7  -8  102.60    6.34
   0  -7   9  500.38   20.51
   0  -7  -9  492.06   19.19
   0   7  -9  475.09   19.87
   0   7 -10   -0.73    3.64
   0  -7  10    0.26    4.14
   0  -7 -10   -0.74    3.35
   0  -7 -11   71.93    5.89
   0  -7  11   64.95    6.69
   0   7 -11   65.94    6.24
   0   7 -12   29.07    5.07
   0  -7 -12   36.95    5.04
   0  -7 -13   77.54    6.55
   0   7 -13   68.39    6.84
   0   8   0  115.85    7.98
   0   8   0  105.73    5.81
   0   8   1   50.38    6.27
   0   8  -1   51.69    5.33
   0   8   1   56.60    3.97
   0   8   2   58.17    7.24
   0   8  -2   58.26    5.34
   0  -8  -3   38.91    3.05
   0  -8  -3   45.24    2.89
   0   8   4  418.77   15.27
   0  -8  -4  422.29   15.89
   0  -8  -4  384.46   13.67
   0   8  -5  235.40   11.39
   0   8   5  233.81    9.92
   0  -8  -5  234.15   10.31
   0   8  -6  369.28   15.58
   0  -8  -6  351.07   14.44
   0   8   6  359.65   14.19
   0   8  -7  365.93   16.08
   0  -8  -7  398.41   15.21
   0   8   7  349.37   14.79
   0  -8  -8    4.62    3.74
   0   8  -8   36.93    5.09
   0  -8  -9    1.71    3.38
   0   8  -9    1.24    3.78
   0  -8 -10   60.33    5.50
   0   8 -10   60.45    6.11
   0  -8 -11   90.42    6.80
   0   8 -11   91.96    7.37
   0   8 -12   37.64    5.78
   0  -8 -12   37.22    5.25
   0   9   0    0.97    2.81
   0   9   0    3.06    4.86
   0   9   1   -1.70    2.70
   0   9  -1    5.61    4.63
   0   9   1    9.18    5.58
   0   9  -2  286.57   13.65
   0   9   2  292.09   15.86
   0  -9  -2  268.68   11.12
   0  -9   3    5.09    1.83
   0   9   3    7.02    1.84
   0   9  -3    6.16    2.45
   0  -9  -3    4.89    2.03
   0   9  -3   11.70    4.35
   0  -9  -4    5.93    2.70
   0  -9  -4    3.57    2.72
   0   9   4    2.01    2.59
   0   9  -4    4.53    3.86
   0  -9  -4    3.04    1.47
   0  -9  -5  319.28   13.42
   0   9   5  292.59   12.70
   0   9   6   -1.12    2.95
   0   9  -6   -3.08    4.10
   0  -9  -6   -0.17    2.84
   0   9   7  155.68    8.44
   0   9  -7  188.31   10.19
   0  -9  -7  181.59    8.92
   0   9  -8    4.80    4.18
   0  -9  -8   12.67    4.42
   0   9  -9   60.90    6.48
   0  -9  -9   39.21    5.00
   0  -9 -10   78.56    6.43
   0   9 -10   82.57    7.39
   0   9 -11   41.54    6.19
   0  -9 -11   36.24    5.27
   0   9 -12    6.65    5.17
   0  -9 -12    1.87    4.30
   0  10   0    8.11    5.69
   0  10   0    9.69    3.44
   0  10   1   32.07    7.27
   0  10  -1   26.12    6.20
   0  10  -1   42.20    4.44
   0  10   1   19.26    3.66
   0  10  -2    7.59    4.94
   0 -10  -2    6.75    3.01
   0  10   2    5.72    6.91
   0  10  -3    2.63    4.35
   0 -10  -3    5.73    2.39
   0 -10   4    0.50    2.41
   0  10   4   -1.37    2.85
   0 -10  -4    0.19    3.03
   0  10  -4    0.28    4.27
   0  10  -4    0.61    2.98
   0  10  -5   32.32    5.41
   0 -10  -5   29.95    4.13
   0  10   5   27.59    3.80
   0  10  -6   37.59    7.09
   0 -10  -6   32.23    4.27
   0  10   6   26.66    3.84
   0  10   7    8.98    3.78
   0 -10  -7    9.73    3.43
   0  10  -7   11.94    5.12
   0 -10  -8   40.83    4.89
   0  10  -8   41.44    6.15
   0 -10  -9    0.69    4.09
   0  10  -9    0.31    4.62
   0  10 -10   74.83    7.44
   0 -10 -10   58.80    6.12
   0 -10 -11   -0.48    4.46
   0  10 -11    0.67    5.38
   0  11   0    1.18    3.43
   0  11   0    3.25    6.42
   0  11  -1  122.75   10.30
   0  11   1  113.46   10.97
   0  11   1  114.33    6.83
   0  11  -1  119.04    7.19
   0 -11  -1  124.06    7.17
   0  11   2   41.20    9.61
   0  11  -2   37.13    6.84
   0 -11  -2   40.10    4.29
   0  11  -3   15.81    5.93
   0  11   4  287.66   12.33
   0 -11  -4  303.41   13.34
   0  11  -4  297.08   15.29
   0 -11  -5   50.18    5.00
   0  11   5   44.25    4.51
   0  11  -5   41.26    6.29
   0  11  -6   80.20    7.78
   0 -11  -6   72.50    5.83
   0  11  -7   83.05    9.55
   0 -11  -7   31.74    4.66
   0  11  -8  120.52   10.47
   0 -11  -8  104.84    7.44
   0  11  -9   -0.36    5.59
   0 -11  -9    6.42    4.69
   0  11 -10   21.96    6.30
   0 -11 -10    9.93    4.69
   0  12   0   61.01    9.16
   0 -12   0   59.28    5.86
   0  12   0   54.60    5.33
   0  12   1    4.04    7.85
   0  12  -1   -3.45    6.69
   0  12  -1    7.57    4.12
   0 -12  -1    0.18    3.61
   0  12   1    0.87    3.45
   0  12  -2   70.82    9.22
   0  12   2   70.78   11.14
   0  12  -2   70.34    6.16
   0  12  -3   -0.39    5.99
   0  12  -4  111.61    9.66
   0 -12  -4  116.18    7.55
   0 -12  -5   -4.12    3.71
   0  12  -5    2.92    5.65
   0 -12  -6   66.02    5.97
   0  12  -6   62.78    7.76
   0  12  -7   54.12    7.58
   0 -12  -7   46.22    5.40
   0  12  -8   33.13    7.24
   0 -12  -8   29.42    5.07
   0  13   0    0.52    8.05
   0  13   0   -5.37    4.22
   0 -13   1    3.57    4.82
   0  13   1    4.37    3.81
   0  13  -1    2.09    4.30
   0  13   1   10.84    9.16
   0  13  -1    7.85    7.54
   0  13  -2   20.61    4.77
   0  13  -2   20.91    8.02
   0 -13   2   21.86    5.96
   0  13   2   29.48   10.48
   0  13  -3   13.76    4.70
   0  13  -3   12.07    7.40
   0  13  -4   24.58    7.48
   0 -13  -4   31.00    4.99
   0  13  -5  150.09   11.59
   0 -13  -5  149.68    9.13
   0  13  -6   -2.05    6.19
   0 -13  -6   -1.49    4.18
   0  14   0   10.03    9.41
   0  14  -1    2.22    8.90
   0  14   1   31.86   11.13
   0 -14   2   55.18    7.51
   0  14  -2   59.68    6.40
   0  14  -2   66.92   11.12
   0 -14   3   56.45    8.11
   0 -14  -3   68.85    6.62
   0  14  -3   60.96    6.66
   0  14  -3   60.68   10.27
   0 -14  -4   10.55    4.80
   0 -14   4   21.91    7.17
   0  14  -4   20.88    8.38
   1   0 -15   66.37    6.34
   1   0 -14    0.82    3.94
  -1   0  14    3.00    4.16
   1   0 -13   -0.19    3.70
   1   0 -12    1.93    3.36
   1   0 -11   86.96    5.83
   1   0 -10    0.28    2.55
   1   0  -9   26.85    3.28
   1   0  -8   -0.69    2.08
   1   0  -8   -4.25   13.67
   1   0  -7  493.39   17.94
  -1   0   6   -1.03    1.95
   1   0  -6    1.02    1.87
  -1   0   5 1048.23   33.75
   1   0  -5 1028.61   33.88
   1   0  -4    0.29    1.08
   1   0  -3  215.12    7.71
  -1   0   3  222.61   11.28
  -1   0   2    0.93    0.83
   1   0  -2    0.76    0.75
  -1   0  -1   65.23    2.76
   1   0   1   69.18    2.89
  -1   0  -1   68.67    2.87
  -1   0  -2    0.14    0.59
   1   0   2    0.43    0.60
   1   0   3 1590.23   54.54
  -1   0  -3 1647.69   53.90
   1   0   3 1637.61   53.80
   1   0   3 1619.60   53.85
   1   0   4    0.54    1.03
   1   0   4    0.44    0.95
  -1   0  -4    0.26    1.02
   1   0   5    7.65    1.66
  -1   0  -5   10.15    1.77
   1   0   5    7.97    1.69
  -1   0  -6    3.02    6.15
   1   0   6   -0.37    1.73
  -1   0  -6    0.28    1.71
   1   0   6    0.06    1.77
   1   0   7  387.67   13.51
  -1   0  -7  389.39   13.68
   1   0   7  355.86   13.42
   1   0   8   -1.48    1.94
  -1   0  -8   -6.29    9.53
  -1   0  -8   -0.57    1.85
  -1   0  -9   24.20    2.93
  -1   0  -9   14.07    5.50
   1   0   9   19.25    2.55
   1   0   9   16.85    3.84
  -1   0 -10    0.38    2.57
  -1   0 -10   -1.01    6.14
   1   0  10    1.63    3.51
   1   0  10    0.77    2.20
   1   0  11   86.67    4.80
   1   0  11   85.10    6.98
  -1   0 -12   -1.23    3.24
   1   0  12   -0.48    4.26
   1   0  13   26.30    5.34
   1   0  14    0.54    5.15
   1   0  15    1.65    5.17
   1  -1 -15   -4.25    4.57
  -1   1  15    1.29    4.98
   1  -1 -14   18.46    4.39
   1   1 -14   13.26    4.23
  -1  -1  14   19.20    4.76
  -1  -1  13   13.73    4.37
   1  -1 -13   13.62    3.78
   1  -1 -12   10.25    3.57
   1   1 -12   13.98    3.66
   1   1 -11  187.68    9.13
   1  -1 -11  189.48    9.14
   1   1 -10    2.38    2.76
   1  -1 -10    3.27    2.64
   1  -1  -9   34.84    3.47
   1   1  -9   34.01    3.41
   1   1  -8   19.62    2.72
   1  -1  -8   16.27    2.55
   1   1  -7  110.87   13.71
   1  -1  -7  103.01    5.26
   1   1  -7  106.73    5.36
   1   1  -6  209.28   15.26
  -1   1   6  216.17   13.76
  -1  -1   6  253.28    9.71
   1  -1  -6  254.97    9.82
  -1   1   6  260.26    9.75
   1   1  -6  252.72    9.84
   1   1  -5  180.87   11.71
   1  -1  -5  176.78    7.26
  -1   1   5  185.50    7.27
   1   1  -5  191.79    7.39
  -1  -1   5  191.14    7.33
   1  -1  -4  100.18    4.32
   1   1  -4  104.94    4.41
   1  -1  -3   12.92    1.37
   1   1  -3   11.39    1.36
  -1  -1   2   94.44    3.73
   1   1  -2   89.58    3.74
   1   1  -2   87.50    3.71
  -1  -1   2   91.20    3.70
  -1   1   2   98.76    3.78
   1  -1  -2   92.40    3.73
   1  -1  -1 2719.72   89.32
  -1  -1   1 2752.55   89.38
  -1   1   1 2741.36   89.31
   1  -1  -1 2647.58   89.32
   1  -1   0   35.54    1.75
  -1   1   0   35.79    1.98
  -1  -1   0   36.97    1.77
   1   1   0   36.68    1.75
   1   1   0   34.84    2.10
  -1   1  -1 2796.31   92.88
   1  -1   1 2851.86   92.90
  -1  -1  -1 2794.38   93.02
  -1   1  -1 2789.84   92.41
  -1  -1  -1 2814.48   92.49
   1   1   1 2839.13   92.77
  -1   1  -2  809.38   28.54
   1   1   2  866.54   28.93
   1  -1   2  803.69   30.59
  -1  -1  -2  932.02   28.34
   1   1   2  831.44   28.25
  -1   1  -2  876.88   28.45
   1   1   2  819.17   28.42
  -1  -1  -2  826.33   28.44
   1  -1   3   25.76    1.56
   1   1   3   24.56    1.82
  -1   1  -3   22.51    4.55
   1   1   3   25.98    1.50
   1  -1   3   22.73    1.66
  -1   1  -3   22.77    1.94
  -1  -1  -3   26.50    1.53
  -1   1  -4    9.78    4.91
   1   1   4   27.57    2.22
   1  -1   4    3.28    1.17
   1   1   4   13.48    1.57
  -1  -1  -4    8.67    1.43
   1  -1   4    2.18    1.26
  -1  -1  -4   24.42    2.77
   1   1   5    9.44    2.32
  -1  -1  -5    7.70    1.74
   1  -1   5    7.40    1.67
   1  -1   5    9.54    1.98
  -1  -1  -5    8.60    2.93
  -1   1  -5    8.44    6.34
   1   1   5    6.93    1.78
  -1   1  -6  350.19   16.84
   1   1   6  359.95   12.72
   1   1   6  329.82   13.29
   1  -1   6  343.41   13.01
   1  -1   6  356.82   12.69
  -1   1  -6  355.43   12.87
  -1  -1  -6  353.08   12.79
  -1  -1  -7  610.95   21.03
  -1   1  -7  607.02   21.07
   1  -1   7  603.91   20.81
   1   1   7  614.25   20.85
   1  -1   7  578.71   21.05
   1   1   7  563.89   21.53
  -1   1  -8    8.16    2.21
  -1  -1  -8    6.84    2.18
  -1   1  -8   -0.81    6.26
   1   1   8    6.99    1.82
   1  -1   8    3.10    2.07
   1   1   8    4.63    2.64
   1  -1   9   33.73    3.37
   1   1   9   26.89    2.53
  -1   1  -9   32.07   11.12
  -1  -1  -9   29.91    3.10
   1   1   9   31.09    3.86
   1   1  10   14.08    2.26
   1  -1  10   17.28    2.93
   1   1  10   21.24    4.30
  -1  -1 -10   20.46    3.23
  -1  -1 -11  320.28   12.00
   1  -1  11  299.63   11.44
   1  -1  11  291.27   13.61
   1   1  11  282.13   12.73
   1  -1  12   18.88    5.28
   1   1  12   20.15    4.59
  -1  -1 -12   20.37    3.72
   1   1  13  113.27    7.87
   1  -1  13  121.37    9.05
  -1  -1 -13  119.72    7.16
   1  -1  14   49.58    7.05
  -1  -1 -14   47.37    5.37
   1   1  14   53.80    6.16
  -1   1 -14   59.14    5.93
   1  -2 -15   -0.22    4.33
   1   2 -15    0.28    4.13
   1  -2 -14   10.68    4.15
  -1  -2  14   12.59    4.57
  -1   2  14   12.61    4.68
   1   2 -14   13.74    4.36
   1  -2 -13   28.65    4.42
   1   2 -13   22.30    4.28
  -1  -2  13   26.86    5.00
   1  -2 -12   46.29    5.34
   1   2 -12   55.73    6.83
   1   2 -11   51.10    4.76
   1  -2 -11   43.57    4.48
   1   2 -10  268.54   11.75
   1  -2 -10  259.45   11.26
   1  -2  -9    4.81    2.60
   1   2  -9    5.81    2.50
   1   2  -8  454.62   17.24
   1  -2  -8  446.61   16.81
   1  -2  -7    2.05    1.90
   1   2  -7    0.12    1.86
   1   2  -6   32.94    2.94
   1  -2  -6   36.69    2.94
  -1  -2   5 1085.57   36.10
   1  -2  -5 1026.73   36.14
   1   2  -5 1031.12   36.36
  -1   2   5 1098.86   36.14
   1  -2  -4  666.16   23.61
   1   2  -4  717.74   24.02
   1  -2  -4  697.32   23.81
   1   2  -3  440.34   15.74
  -1  -2   3  449.20   15.66
   1  -2  -3  434.26   15.26
   1  -2  -3  471.69   15.70
   1  -2  -2 4480.63  145.86
   1  -2  -2 4402.22  146.21
   1   2  -2 4339.08  146.35
  -1  -2   2 4508.39  146.32
  -1   2   2 4462.83  145.85
  -1   2   2 4393.08  146.16
   1  -2  -1    1.17    0.79
   1   2  -1    0.20    0.98
   1  -2  -1    0.26    0.77
  -1  -2   1   -0.04    1.07
  -1   2   1    0.12    0.87
  -1  -2   0  401.97   12.81
  -1   2   0  354.97   12.62
   1  -2   0  348.78   12.56
   1   2   0  353.95   12.61
  -1   2   0  357.21   12.45
  -1  -2   0  350.48   12.40
   1   2   0  341.51   12.70
   1  -2   0  323.37   12.73
   1   2   0  375.59   12.53
   1  -2   0  364.28   12.55
  -1  -2  -1  388.96   13.33
   1  -2   1  385.62   13.33
  -1   2  -1  385.61   13.41
  -1  -2  -1  387.72   13.96
   1  -2   2 4713.16  152.53
  -1  -2  -2 4639.87  152.46
   1   2   2 4499.60  152.30
  -1   2  -2 4659.55  152.85
  -1   2  -2 4626.93  152.60
   1   2   2 4586.37  152.24
  -1  -2  -2 4517.72  153.68
  -1  -2  -2 4763.21  152.25
   1   2   2 4680.42  152.88
  -1  -2  -2 4622.86  152.76
  -1   2  -3   68.96    3.14
  -1   2  -3   60.47    3.46
   1  -2   3   70.47    3.38
  -1  -2  -3   65.57    2.96
   1   2   3   65.66    2.83
  -1  -2  -3   67.30    3.45
   1   2   3   70.26    3.63
   1  -2   4  787.07   31.91
   1  -2   4  884.79   29.88
  -1   2  -4  891.36   29.74
   1   2   4  835.84   29.26
  -1  -2  -4  899.03   29.47
   1   2   4  861.92   29.34
  -1  -2  -4  847.24   29.99
   1  -2   4  901.23   29.46
   1  -2   5 1115.39   38.04
  -1   2  -5 1140.62   37.98
  -1  -2  -5 1145.45   37.62
   1   2   5 1070.13   37.49
   1   2   5 1110.19   37.43
  -1  -2  -5 1082.95   38.21
   1  -2   5 1122.98   37.53
  -1   2  -6  888.30   30.30
   1   2   6  829.69   29.79
   1  -2   6  902.87   29.76
  -1  -2  -6  854.93   29.80
   1   2   6  874.62   29.64
   1  -2   6  862.52   30.22
  -1  -2  -7   18.13    2.25
   1  -2   7   15.36    2.49
  -1   2  -7   17.35    2.40
   1   2   7   18.21    2.45
  -1   2  -8  711.43   25.33
  -1  -2  -8  700.25   24.69
   1   2   8  696.90   24.87
   1  -2   8  686.09   24.95
  -1  -2  -9   39.45    3.49
   1   2   9   38.97    3.72
  -1   2  -9   39.87    3.68
   1  -2   9   36.42    3.63
  -1  -2 -10  180.91    7.49
   1  -2  10  173.97    7.46
  -1   2 -10  167.42    7.93
   1   2  10  160.25    7.60
   1  -2  11   -0.95    3.20
   1   2  11    2.21    3.28
  -1  -2 -11    0.70    2.92
  -1   2 -11    3.85    2.97
   1  -2  12    7.12    5.02
   1   2  12    8.56    3.66
  -1   2 -12   15.49    3.85
  -1  -2 -12   10.21    3.40
  -1  -2 -13   58.82    5.16
  -1   2 -13   47.83    5.31
   1   2  13   53.20    5.49
   1  -2  13   53.68    6.98
  -1  -2 -14  134.78    7.84
   1  -2  14  107.07    9.34
   1   2  14  121.75    7.87
  -1   2 -14  106.83    7.85
   1  -3 -15   -6.54    4.67
   1   3 -15   -5.96    4.59
  -1  -3  14   39.10    5.81
   1   3 -14   38.18    5.41
   1  -3 -14   44.45    5.26
  -1  -3  13   -0.23    4.45
   1   3 -13    4.38    3.59
  -1   3  13    1.79    3.66
   1  -3 -13    2.15    3.71
   1   3 -12    6.05    3.53
  -1  -3  12   11.97    4.76
   1  -3 -12   11.01    3.78
   1   3 -11  179.09    9.29
  -1  -3  11  170.10    9.78
   1  -3 -11  188.52    8.99
   1   3 -10   -0.93    3.00
   1  -3 -10    0.15    2.66
  -1  -3  10    4.67    4.11
  -1  -3   9  149.34    9.41
   1   3  -9  153.88    8.67
   1   3  -8  716.43   24.34
   1  -3  -8  676.15   23.80
   1  -3  -7   99.56    5.28
   1   3  -7  105.82    5.52
   1  -3  -7   97.19    5.27
   1  -3  -6   41.96    3.19
   1  -3  -6   35.39    3.18
   1   3  -6   33.34    3.02
   1  -3  -5    5.24    1.99
  -1   3   5    6.52    2.03
   1  -3  -5    5.21    2.03
   1   3  -5    2.95    1.77
   1   3  -4  729.08   26.00
  -1   3   4  750.00   24.87
   1  -3  -4  714.31   25.31
   1  -3  -3   34.28    2.13
   1   3  -3   31.12    2.31
  -1   3   3   30.95    1.48
  -1   3   3   32.83    1.86
  -1  -3   2 1199.90   41.66
   1  -3  -2 1234.80   40.34
  -1   3   2 1215.58   40.35
  -1   3   2 1202.77   40.44
  -1  -3   2 1216.57   41.03
   1   3  -2 1186.42   41.17
   1  -3  -2 1242.34   40.42
   1  -3  -2 1204.40   40.91
   1  -3  -1  987.85   33.25
  -1  -3   1  989.69   33.64
   1   3  -1 1005.63   33.85
  -1  -3   1 1003.07   34.04
  -1   3   1  971.11   34.55
  -1   3   0   63.53    3.63
  -1  -3   0   67.86    3.76
   1  -3   0   57.10    2.91
   1   3   0   58.02    3.02
  -1  -3   0   65.14    2.81
  -1   3   0   59.75    2.81
   1  -3   0   65.49    3.39
   1   3   0   61.17    3.13
  -1  -3   0   67.86    3.84
  -1   3  -1  493.68   17.67
  -1  -3  -1  480.81   18.16
  -1  -3  -1  512.91   17.70
  -1   3  -1  509.71   17.94
   1   3   1  500.95   17.78
  -1  -3  -1  511.09   17.64
   1  -3   1  502.53   17.70
  -1  -3  -1  482.76   17.65
   1  -3   1  511.74   17.59
  -1  -3  -2  797.04   28.37
   1   3   2  816.04   27.21
  -1   3  -2  805.82   27.70
   1   3   2  835.60   27.51
  -1  -3  -2  788.90   26.73
  -1   3  -2  787.43   27.44
   1  -3   2  804.95   27.28
  -1   3  -3  435.98   15.31
  -1  -3  -3  406.52   14.41
  -1   3  -3  445.66   15.83
   1   3   3  436.55   14.77
  -1  -3  -3  433.33   15.04
   1  -3   3  454.22   15.21
   1   3   3  442.69   15.51
  -1  -3  -3  412.85   16.81
   1  -3   4   57.42    3.18
  -1   3  -4   52.43    3.15
  -1  -3  -4   54.49    2.94
   1   3   4   46.83    2.44
   1  -3   4   54.13    3.56
   1   3   4   51.89    3.62
  -1  -3  -4   44.79    3.37
   1   3   4   52.59    2.36
   1   3   5    9.51    1.96
   1  -3   5   13.04    7.64
   1  -3   5   11.61    2.14
  -1  -3  -5   12.44    2.84
   1  -3   5    5.75    2.36
   1   3   5   13.91    1.81
  -1   3  -5   12.90    2.17
  -1  -3  -5   11.86    2.11
   1  -3   6  260.34   10.28
  -1  -3  -6  263.55    9.70
   1   3   6  259.00    9.48
  -1   3  -6  261.88   10.01
   1   3   6  247.15    9.04
   1   3   7  103.32    4.75
  -1   3  -7  114.49    5.62
  -1  -3  -7  105.47    5.24
   1  -3   7  100.27    5.62
   1   3   8  300.13   11.83
  -1   3  -8  327.42   12.88
  -1  -3  -8  323.88   12.32
   1  -3   8  320.64   12.88
   1   3   9  123.65    6.26
  -1   3  -9  143.40    7.23
  -1  -3  -9  141.20    6.71
   1  -3   9  139.66    7.14
   1   3  10  256.93   10.85
  -1  -3 -10  276.87   11.23
   1  -3  10  273.35   11.64
  -1   3 -10  265.89   11.81
   1   3  11    6.52    3.01
   1  -3  11    4.00    3.25
  -1   3 -11    1.37    3.13
  -1  -3 -11    6.28    3.25
  -1  -3 -12   56.62    4.92
  -1   3 -12   55.82    5.28
   1  -3  12   53.88    7.00
   1   3  12   45.58    4.48
  -1   3 -13    4.00    3.72
   1  -3  13    1.73    5.43
   1   3  13    4.11    3.39
  -1  -3 -13    3.28    3.52
  -1   3 -14    7.88    4.17
   1  -3  14    5.13    6.25
  -1  -4  15    4.65    4.67
   1   4 -15   -2.61    4.59
  -1  -4  14  142.68    9.23
   1   4 -14  139.85    9.03
   1  -4 -14  148.08    8.73
   1   4 -13    1.99    3.61
   1  -4 -13    1.02    3.75
  -1  -4  13    4.73    4.56
  -1   4  12   -0.67    2.85
   1   4 -12    2.74    3.35
   1  -4 -12   -0.18    3.51
  -1  -4  12    0.98    4.29
   1  -4 -11   79.87    5.69
   1   4 -11   81.87    5.96
  -1   4  11   75.44    4.76
  -1  -4  11   82.52    6.91
   1  -4 -10  114.83    6.54
  -1   4  10  110.53    5.60
   1   4 -10  125.39    7.22
  -1  -4  10  120.25    8.01
   1  -4  -9    2.00    2.64
   1   4  -9    3.15    2.52
  -1  -4   9    3.08    3.92
   1   4  -8  158.04    7.90
   1  -4  -8  165.54    7.66
  -1  -4   8  159.10    8.84
   1  -4  -7   18.74    2.60
   1   4  -7   19.83    2.76
  -1  -4   7   15.53    3.64
   1  -4  -7   16.10    2.50
  -1  -4   6   85.58    5.74
   1  -4  -6   83.34    4.65
   1  -4  -6   76.10    4.14
   1   4  -6   84.74    4.78
  -1   4   6   73.94    3.09
  -1  -4   5  106.44    6.53
   1   4  -5  106.27    5.64
   1  -4  -5  125.24    5.84
   1  -4  -5  111.87    5.01
   1  -4  -4    2.14    1.83
  -1   4   4    1.16    1.71
   1   4  -4   -0.65    1.80
   1  -4  -3 1011.44   33.96
  -1   4   3 1012.91   34.00
   1  -4  -3 1015.15   33.68
   1   4  -3 1002.03   34.98
   1  -4  -3 1030.42   34.63
  -1  -4   2 2067.90   70.90
   1  -4  -2 2112.33   70.15
   1   4  -2 2118.61   71.20
  -1  -4   2 2232.97   71.67
  -1  -4   1  286.21   10.89
   1   4  -1  278.37   10.97
   1  -4  -1  276.51   10.10
  -1  -4   1  272.34   10.56
  -1   4   1  260.68   11.35
   1   4   0    1.14    1.94
  -1  -4   0   -0.17    1.41
  -1  -4   0    1.78    2.56
   1  -4   0    2.02    1.84
   1   4   0    3.10    1.56
   1   4   0    2.96    1.93
  -1   4   0    1.98    1.95
  -1  -4  -1    5.80    1.81
  -1  -4  -1    4.24    1.66
  -1   4  -1    0.78    1.56
  -1  -4  -1    2.59    1.40
   1  -4   1    3.46    1.61
   1   4   1    4.04    1.57
   1  -4   1    2.74    1.28
   1   4   1    1.44    1.21
  -1   4  -1    1.86    1.78
   1   4   1    3.17    1.95
  -1   4  -1    2.64    1.64
  -1  -4  -1    2.70    2.09
   1  -4   2  112.50    5.01
  -1   4  -2  107.48    5.49
   1   4   2  105.73    5.06
  -1   4  -2  113.15    5.24
  -1  -4  -2  112.09    6.24
  -1  -4  -2  112.80    5.03
   1   4   3  330.08   12.23
  -1   4  -3  317.26   12.26
  -1  -4  -3  307.70   13.63
   1  -4   3  333.76   12.06
  -1  -4  -3  321.18   11.91
  -1   4  -3  330.23   12.84
   1   4   3  321.42   11.80
   1   4   4  650.84    9.92
   1   4   4  493.52   12.19
  -1  -4  -4  927.94   13.49
   1   4   5   20.10    3.03
  -1  -4  -5   13.78    2.83
  -1   4  -5   16.79    2.32
  -1  -4  -5   22.93    2.47
   1  -4   5   14.35    2.85
   1   4   5   11.67    1.80
   1  -4   6   66.04    9.57
  -1  -4  -6   77.27    4.30
  -1   4  -6   79.53    4.53
   1  -4   6   76.22    4.85
   1   4   6   74.99    3.17
  -1  -4  -7  599.86   20.08
   1  -4   7  598.32   20.89
   1   4   7  561.47   18.85
  -1   4  -7  582.64   20.52
   1  -4   8   85.82    5.67
  -1   4  -8   84.84    5.35
  -1  -4  -8   83.05    4.98
   1   4   8   88.82    4.28
   1   4   9  215.54    8.46
  -1   4  -9  211.83    9.84
  -1  -4  -9  210.24    9.35
   1  -4   9  220.00   10.14
   1   4  10  225.97    9.25
   1  -4  10  256.79   11.08
  -1   4 -10  220.60   10.68
  -1  -4 -10  237.72   10.21
   1   4  11   62.72    4.29
  -1   4 -11   35.48    4.65
  -1  -4 -12    8.09    3.49
   1   4  12    8.45    2.81
  -1   4 -12    8.20    3.72
  -1   4 -13    2.90    3.77
   1  -4  13    6.35    6.21
  -1  -4 -13    4.51    3.78
   1  -4  14   68.03    8.80
  -1   4 -14   72.64    6.67
   1  -5 -14   52.81    6.00
  -1  -5  14   50.77    6.44
   1   5 -14   55.71    6.29
   1  -5 -13    2.67    3.75
  -1  -5  13    3.14    4.79
   1   5 -13    2.92    3.87
   1  -5 -12   21.89    4.26
   1   5 -12   17.00    4.18
  -1  -5  12   18.47    5.01
  -1  -5  11    6.39    4.59
  -1   5  11   -1.02    1.78
  -1   5  11   -0.43   11.73
   1   5 -11    3.38    3.36
   1  -5 -11   -1.43    3.33
   1   5 -10   50.09    4.95
  -1   5  10   48.93    2.76
   1  -5 -10   61.19    4.92
  -1  -5  10   56.30    6.03
  -1  -5   9   40.81    5.36
  -1   5   9   33.31    1.88
  -1   5   9   32.81    1.94
   1  -5  -9   43.70    4.16
   1   5  -9   48.11    4.50
   1   5  -8  202.48    9.67
   1  -5  -8  209.80    9.41
  -1  -5   8  218.87   10.89
  -1  -5   7  290.97   12.86
   1   5  -7  272.83   11.64
   1  -5  -7  279.54   11.38
   1  -5  -7  264.95   10.65
   1  -5  -6   47.68    3.73
  -1  -5   6   51.57    4.84
   1   5  -6   45.74    3.76
   1  -5  -5  848.57   30.89
  -1  -5   5  930.51   32.42
   1   5  -5  905.69   31.54
   1  -5  -4  491.81   17.13
   1  -5  -4  485.58   17.80
   1   5  -4  501.11   18.39
  -1   5   4  487.07   17.21
   1   5  -3  670.44   23.86
  -1  -5   3  682.90   24.39
  -1   5   3  667.98   22.54
   1  -5  -3  639.52   22.21
   1  -5  -3  665.72   23.28
   1  -5  -2   -0.42    1.48
   1   5  -2    4.53    2.56
  -1   5   2    3.08    3.93
  -1   5   2   -0.45    1.42
  -1  -5   1    8.34    2.37
  -1  -5   1    6.76    2.05
   1  -5  -1    8.03    2.92
   1   5  -1    9.71    2.48
   1  -5  -1    6.38    2.10
  -1   5   1   10.86    3.64
   1   5   0   39.09    3.84
  -1  -5   0   37.29    3.19
   1   5   0   39.55    3.83
  -1   5   0   42.28    4.04
   1  -5   0   47.90    3.99
  -1  -5   0   41.65    4.03
   1   5   0   37.50    3.05
   1  -5   1   10.94    2.33
   1  -5   1   10.07    2.06
   1   5   1   10.10    2.12
   1   5   1    9.57    1.94
   1   5   1   12.72    2.90
  -1   5  -1    8.41    2.33
  -1   5  -1    7.28    2.29
  -1  -5  -2  150.61    6.80
  -1  -5  -2  158.72    6.91
   1   5   2  160.19    7.19
   1  -5   2  155.68    6.99
  -1  -5  -3 1018.23   34.46
   1   5   3 1071.39   35.77
  -1   5  -3 1041.85   36.11
   1   5   3 1081.53   35.62
  -1  -5  -3 1030.44   35.59
   1   5   4  459.64   16.90
  -1   5  -4  454.63   17.12
  -1  -5  -4  457.31   16.58
   1   5   4  451.45   16.34
   1   5   5  509.22   19.05
   1   5   5  506.73   18.09
  -1   5  -5  542.19   19.25
  -1  -5  -5  510.04   18.61
   1   5   6   30.62    3.57
  -1   5  -6   37.65    3.41
  -1  -5  -6   34.26    3.11
   1  -5   6   27.60    3.78
   1   5   6   21.99    2.32
  -1  -5  -7   86.62    4.92
   1   5   7   72.20    3.83
   1  -5   7   94.54    5.89
   1  -5   7   85.10   11.65
  -1   5  -7   93.73    5.35
   1  -5   8   16.75    3.71
  -1   5  -8   19.96    3.14
  -1  -5  -8   16.51    3.04
   1   5   8   12.52    1.22
   1   5   8   12.80    1.98
   1   5   9   10.41    1.64
  -1   5  -9   12.07    3.18
   1   5   9    7.14    1.73
  -1  -5 -10   29.19    4.06
  -1   5 -10   40.27    4.47
   1   5  10   32.74    2.54
  -1   5 -11   74.87    5.97
  -1  -5 -11   78.06    5.56
  -1  -5 -12   -1.38    3.40
  -1   5 -12    0.23    3.51
   1  -5  13    9.22    6.42
  -1  -5 -13    7.69    3.97
  -1   5 -13    4.55    3.88
   1  -5  14   41.15    8.11
  -1   5 -14   49.94    5.97
   1  -6 -14   -1.59    4.48
   1   6 -14   -7.36    4.92
  -1  -6  14   -0.29    5.30
   1  -6 -13   54.22    5.90
  -1  -6  13   70.96    7.54
   1  -6 -12   96.10    6.77
   1   6 -12   92.11    7.17
  -1  -6  12   94.41    7.80
   1   6 -11   15.48    4.06
  -1  -6  11   11.28    4.79
  -1   6  11   12.86   14.06
   1  -6 -11   13.57    3.99
   1  -6 -10  306.00   13.59
  -1  -6  10  321.63   15.11
   1   6 -10  330.09   14.21
  -1  -6   9   50.71    5.85
   1  -6  -9   48.89    4.63
   1   6  -9   52.04    4.73
   1   6  -8    4.03    2.78
   1  -6  -8   -2.20    2.96
  -1  -6   8    2.66    3.77
   1   6  -7    5.92    2.68
  -1  -6   7    4.79    3.65
   1  -6  -7    2.69    2.55
   1   6  -6   37.26    3.74
  -1  -6   6   41.19    4.63
   1  -6  -6   31.55    3.31
  -1   6   5   14.85    2.28
   1  -6  -5   15.70    2.07
   1  -6  -5   16.31    2.39
   1  -6  -4   59.39    3.21
   1  -6  -4   47.89    2.30
  -1   6   4   60.94    3.28
   1  -6  -4   53.11    3.63
   1   6  -4   59.02    4.41
  -1  -6   3   14.00    2.93
   1   6  -3   14.92    2.84
   1  -6  -3   10.28    1.67
   1  -6  -3   15.77    2.34
  -1   6   2    9.94    1.83
  -1  -6   2   10.05    2.95
  -1   6   2   13.61    4.73
   1  -6  -2    6.87    1.99
   1   6  -2   10.99    3.02
  -1   6   1  240.32   11.36
   1  -6  -1  200.81    9.28
   1   6  -1  231.30   10.40
  -1  -6   1  239.54   10.04
  -1   6   1  234.93    8.81
  -1   6   0  414.13   17.22
   1   6   0  421.10   17.26
   1   6   0  444.10   16.06
   1   6   1   21.92    2.75
   1   6   1   22.38    4.33
  -1   6  -1   20.53    3.44
   1   6   1   24.42    2.77
  -1   6  -2    4.79    2.57
   1   6   2   14.16    2.19
   1  -6   2    6.36    2.05
  -1   6  -2    4.98    2.38
  -1  -6  -2   10.18    2.65
   1   6   2    7.74    3.03
   1   6   3    4.53    2.21
  -1   6  -3    0.92    2.29
  -1  -6  -3    2.16    2.25
   1   6   3    2.31    2.47
   1   6   4  497.00   18.59
  -1   6  -4  517.10   19.12
   1   6   4  503.08   18.32
  -1  -6  -4  499.11   18.43
   1   6   5  214.43    8.96
  -1  -6  -5  225.43    9.21
  -1   6  -5  222.93    9.84
   1   6   5  213.15    9.47
   1   6   6   53.29    3.75
  -1   6  -6   65.91    4.65
   1   6   6   53.62    4.51
  -1  -6  -6   66.80    4.23
  -1  -6  -7  197.30    8.32
  -1   6  -7  177.58    8.55
   1  -6   8    9.10   10.54
  -1   6  -8    7.84    3.31
  -1  -6  -8   23.09    3.51
   1   6   8    9.30    2.42
   1  -6   9   -1.88    6.75
   1   6   9   -0.37    2.14
  -1  -6  -9    0.92    3.04
  -1   6  -9    4.73    3.20
  -1  -6 -10   51.61    4.82
  -1   6 -10   67.22    5.53
  -1  -6 -11    7.53    3.47
  -1   6 -11    7.09    3.66
  -1   6 -12   62.63    5.91
  -1  -6 -12   49.86    5.20
  -1  -6 -13    5.62    4.10
   1  -6  13    3.43    6.90
  -1   6 -13    3.17    4.17
   1  -7 -13  102.57    7.49
   1   7 -13  100.95    8.07
  -1  -7  13  110.37    8.88
  -1  -7  12   -0.88    4.99
   1   7 -12   -0.55    4.21
   1  -7 -12   -0.21    3.81
  -1  -7  11   11.17    4.86
  -1   7  11    9.64   20.15
   1  -7 -11   12.94    4.08
   1   7 -11   15.55    4.36
   1   7 -10  145.92    8.78
   1  -7 -10  140.89    8.20
  -1  -7  10  138.97    9.35
   1   7  -9  743.54   28.40
  -1  -7   9  755.88   29.15
   1  -7  -9  738.53   27.60
  -1  -7   8   12.16    4.32
   1   7  -8   15.63    3.73
   1  -7  -8   10.78    3.29
   1  -7  -7  166.63    7.99
   1  -7  -7  133.70    6.56
   1   7  -7  148.76    8.14
  -1  -7   7  149.98    8.98
   1   7  -6  109.14    6.69
  -1  -7   6  118.75    7.45
   1  -7  -6  103.75    5.16
   1  -7  -6  101.98    5.85
  -1   7   6  103.95    5.43
   1  -7  -5  453.16   17.21
  -1   7   5  445.62   16.35
   1   7  -5  472.04   18.20
   1  -7  -5  448.13   16.18
   1  -7  -4    9.96    1.35
   1  -7  -4    6.91    2.16
   1   7  -4    7.67    2.85
  -1  -7   4    9.99    3.11
  -1   7   4   12.08    2.10
   1   7  -3    6.23    3.47
   1  -7  -3    4.17    1.90
  -1  -7   3    6.13    2.68
   1  -7  -3    4.86    1.59
   1   7  -2    8.13    2.97
  -1   7   2    8.61    4.81
  -1  -7   2    3.45    2.56
  -1   7   2    3.90    1.79
   1  -7  -2    7.82    1.96
   1  -7  -1  172.03    7.63
  -1   7   1  179.82   10.00
   1   7  -1  167.50    8.91
  -1   7   1  171.31    7.22
  -1  -7   1  169.49    8.32
   1   7   0   50.86    5.14
  -1   7   0   52.04    5.22
   1   7   0   50.00    3.78
   1   7   1    7.57    2.34
   1   7   1    9.12    4.12
  -1   7  -1    6.94    3.07
  -1   7  -2  440.96   15.93
  -1   7  -2  437.01   17.41
   1   7   2  425.40   15.57
   1  -7   2  441.60   15.70
  -1   7  -3   66.95    4.63
  -1   7  -3   65.76    5.49
  -1   7  -4    2.37    2.79
  -1  -7  -4    1.16    2.19
   1   7   4    1.28    2.47
   1   7   5   13.32    3.02
  -1   7  -5    8.27    2.95
  -1  -7  -5   15.32    2.62
  -1  -7  -6   84.46    5.09
   1   7   6   84.89    5.59
   1   7   6   79.02    4.99
  -1   7  -6   84.21    5.87
   1   7   7  364.37   14.80
  -1  -7  -7  430.60   15.77
   1   7   7  399.01   16.08
  -1   7  -7  407.03   16.47
  -1   7  -8  586.41   21.15
  -1  -7  -8  623.32   20.57
  -1  -7  -9   15.40    3.59
  -1   7  -9   22.78    4.14
  -1  -7 -10  136.33    7.73
  -1   7 -10  132.37    8.33
  -1  -7 -11   56.97    5.44
  -1   7 -11   67.70    6.37
  -1   7 -12   14.53    4.76
  -1  -7 -12   19.50    4.46
  -1   7 -13    3.70    4.41
  -1  -7 -13    9.80    4.29
   1  -7  13    4.10    7.01
   1   8 -13   18.47    5.50
  -1  -8  13   17.47    5.88
   1  -8 -13   21.84    4.98
  -1  -8  12  439.13   19.22
   1  -8 -12  400.10   17.48
   1   8 -12  402.96   18.49
  -1  -8  11   73.04    7.42
   1  -8 -11   69.30    6.08
   1   8 -11   70.81    6.73
   1  -8 -10    7.64    3.91
  -1  -8  10    7.70    4.90
   1   8 -10    7.70    4.09
   1  -8  -9    2.56    3.55
  -1  -8   9    3.13    4.57
   1   8  -9    3.27    3.84
   1  -8  -8   15.71    3.99
  -1  -8   8    9.28    4.47
   1   8  -8   21.43    4.27
  -1  -8   7   -0.52    4.00
   1  -8  -7    1.38    2.98
   1   8  -7   -2.36    3.45
  -1  -8   6   58.54    6.08
   1   8  -6   75.64    5.78
  -1   8   6   59.63    4.24
   1  -8  -6   57.82    3.95
   1  -8  -6   65.55    4.83
   1  -8  -5   11.77    2.82
  -1   8   5   10.48    2.46
   1   8  -5   10.47    3.48
   1  -8  -4   71.28    4.70
  -1  -8   4   65.25    5.60
   1  -8  -4   60.40    3.11
  -1   8   4   66.85    3.93
   1  -8  -3    3.77    1.82
   1   8  -3    4.23    3.32
  -1  -8   3    3.94    2.99
  -1   8   2   64.93    3.96
   1  -8  -2   62.87    3.99
  -1   8   2   76.46    7.77
   1   8  -2   69.07    5.66
  -1   8   1   24.03    5.59
   1   8  -1   21.62    4.14
  -1   8   1   21.91    2.76
   1  -8  -1   23.77    3.22
   1   8  -1   22.14    3.21
   1   8   0  476.86   20.64
  -1   8   0  493.15   20.57
   1  -8   0  498.50   18.82
   1   8   0  489.80   18.51
   1   8   1  292.35   12.07
  -1   8  -1  299.58   13.71
   1   8   1  300.04   14.75
   1   8   2  230.36    9.38
  -1   8  -2  273.81   11.96
   1   8   2  264.18   13.93
  -1   8  -3  212.79    8.93
  -1  -8  -3  207.73    8.86
  -1   8  -3  217.96   10.43
   1   8   3  195.40    8.40
   1  -8   3  205.26    8.57
  -1  -8  -4   48.83    2.27
  -1  -8  -4   65.86    4.58
   1   8   4   62.29    4.36
  -1   8  -4   83.25    6.49
  -1  -8  -4   47.47    2.27
  -1  -8  -4   70.62    4.46
  -1  -8  -5  183.28    8.63
   1   8   5  180.37    8.66
  -1   8  -5  193.54    9.88
  -1  -8  -6  259.99   11.14
  -1   8  -6  261.11   12.12
   1   8   6  253.10   11.29
  -1   8  -7    4.96    3.76
  -1  -8  -7    3.04    2.88
   1   8   7    3.37    3.65
  -1   8  -8    3.53    3.57
  -1  -8  -8    1.32    3.37
  -1  -8  -9    0.37    3.39
  -1   8  -9   -2.96    3.67
  -1  -8 -10  109.05    6.96
  -1   8 -10  106.13    7.70
  -1  -8 -11    5.23    3.83
  -1   8 -11    7.27    4.44
  -1  -8 -12   36.99    5.17
   1  -8  12   41.52    8.59
  -1   8 -12   40.78    5.86
   1  -9 -12   15.53    4.74
   1   9 -12    7.38    5.25
   1   9 -11    4.01    5.03
   1  -9 -11   11.82    4.41
  -1  -9  11   16.14    5.84
   1   9 -10  140.91    9.26
  -1  -9  10  129.10    9.52
   1  -9 -10  119.09    7.98
   1   9  -9  122.27    8.33
   1  -9  -9   95.67    7.07
  -1  -9   9  107.47    8.48
  -1  -9   8   41.53    6.18
   1  -9  -8   49.91    5.48
   1   9  -8   46.22    5.70
   1   9  -7  213.80   11.54
   1  -9  -7  210.89   10.41
  -1   9   6   15.38    3.18
   1  -9  -6   20.45    3.68
   1   9  -6   17.00    4.46
  -1   9   5    1.38    2.44
   1   9  -5    4.90    4.74
   1  -9  -5    5.01    2.86
  -1  -9   4  184.19   10.11
   1  -9  -4  185.89    7.19
   1   9  -4  178.59   10.23
   1  -9  -4  182.19    8.90
  -1   9   4  179.13    7.89
   1   9  -3    1.27    3.76
   1  -9  -3    0.33    2.08
   1  -9  -2   35.41    3.46
  -1   9   2   33.31    3.34
  -1   9   2   40.68    7.65
  -1   9   1  167.76    7.46
   1   9  -1  163.13    8.16
   1   9  -1  137.21    9.44
  -1   9   1  148.70   10.83
   1  -9  -1  158.27    7.86
  -1   9   0   17.91    5.89
   1   9   0   27.81    5.54
   1  -9   0   24.81    4.08
   1   9   0   26.69    3.68
   1   9   1  106.35    9.09
  -1   9  -1  108.02    8.33
   1   9   1  107.60    6.23
  -1   9  -2   20.03    4.60
   1   9   2   11.31    6.46
   1  -9   3  110.21    5.77
   1   9   3  101.52    5.46
  -1  -9  -4  244.43   10.25
  -1  -9  -4  199.41    7.79
   1   9   4  241.80   10.04
  -1   9  -4  225.52   11.37
   1   9   4  215.85    9.32
   1  -9   4  236.90    9.48
  -1   9  -4  230.10    9.87
   1   9   5  233.17   10.83
  -1  -9  -5  241.96   10.92
   1   9   6   18.91    3.79
  -1   9  -6   18.97    4.96
  -1  -9  -6   20.03    3.47
   1   9   7   25.30    4.47
  -1  -9  -7   26.20    3.95
  -1   9  -7   22.69    4.81
  -1  -9  -8   -0.20    3.36
  -1   9  -8    1.82    3.91
  -1  -9  -9   20.41    4.29
  -1   9  -9   20.87    4.98
  -1   9 -10  115.49    8.31
  -1  -9 -10  104.21    7.32
  -1   9 -11    3.60    4.80
  -1  -9 -11   -0.86    4.24
   1  10 -11   83.28    8.05
   1 -10 -11   70.96    6.77
   1 -10 -10    9.07    4.42
   1  10 -10   12.96    5.29
   1 -10  -9   11.74    4.55
   1  10  -9    4.37    4.78
   1  10  -8   34.85    5.90
   1 -10  -8   57.90    5.46
   1 -10  -7   29.30    4.39
   1  10  -7   39.59    6.14
   1  10  -6   25.96    6.83
   1 -10  -6   33.46    4.27
   1 -10  -5   57.47    5.18
  -1  10   5   58.82    4.38
   1  10  -5   60.51    6.83
   1 -10  -4  155.86    8.18
   1  10  -4  141.93    9.48
  -1  10   4  145.01    7.00
   1  10  -3  139.71    9.62
   1 -10  -3  154.94    6.87
   1 -10  -2   66.20    4.58
  -1  10   2   70.49    9.24
   1  10  -2   64.45    6.94
  -1  10   2   54.53    4.35
   1 -10  -1  134.02    7.25
  -1  10   1  123.21    6.66
   1  10  -1  135.77    7.62
  -1  10   1  136.26   11.32
   1  10  -1  126.00    9.67
   1 -10   0  472.11   18.59
   1  10   0  471.39   18.29
  -1  10   0  461.17   17.73
  -1  10   0  462.95   21.34
   1  10   0  447.92   21.29
   1  10   1  511.67   20.01
   1 -10   1  538.62   20.98
   1  10   1  548.14   24.22
  -1  10  -1  497.73   22.68
  -1  10  -2   33.14    6.03
   1  10   2   26.01    7.74
  -1  10  -3    2.31    4.65
  -1 -10  -3    1.96    2.42
  -1  10  -4  311.33   14.85
  -1  10  -4  280.95   12.51
   1  10   4  312.38   12.95
  -1 -10  -4  339.35   13.47
   1 -10   4  290.76   12.09
   1  10   5  144.34    7.83
   1 -10   5  138.01    7.51
  -1 -10  -5  149.31    7.96
  -1  10  -5  147.41    9.48
  -1  10  -6    1.26    4.82
  -1 -10  -6    5.82    3.32
   1  10   6    5.90    3.55
  -1 -10  -7  168.49    8.79
   1  10   7  154.74    8.89
  -1  10  -7  176.04   11.11
  -1 -10  -8   22.35    4.15
  -1  10  -8   11.68    5.02
   1  10   8   18.47    4.62
  -1 -10  -9   11.64    4.40
  -1  10  -9    5.49    5.21
  -1 -10 -10   22.84    5.07
  -1  10 -10   24.61    5.79
   1 -11 -10    0.51    4.44
   1  11 -10   -1.07    5.59
   1  11  -9  191.10   11.86
   1 -11  -9  170.28   10.29
   1 -11  -8   20.23    4.60
   1  11  -8   34.59    6.67
   1  11  -7    8.11    6.80
   1 -11  -7    1.33    3.39
   1  11  -6   33.94    6.39
   1 -11  -6   25.25    4.30
   1  11  -5   20.51    5.63
   1 -11  -5   17.92    3.85
   1  11  -4    2.29    5.00
   1 -11  -4   -0.64    3.46
  -1  11   4   -0.99    2.84
   1  11  -3  658.23   27.57
   1  11  -2   18.91    4.25
  -1  11   2   10.34    8.07
   1 -11  -2    5.71    3.21
   1  11  -2   10.04    5.57
   1  11  -1   26.27    4.41
  -1  11   1   21.81    3.65
  -1  11   1   28.65    8.17
   1 -11  -1   23.48    4.12
   1  11  -1   16.51    6.64
  -1  11   0   10.52    3.56
   1  11   0   15.59    4.00
   1  11   0    4.93    6.73
  -1  11   0   13.50    6.80
   1 -11   0   13.56    4.31
   1  11   1  165.60    8.89
   1 -11   1  186.94    9.96
   1  11   1  169.92   13.27
  -1  11  -1  176.22   12.08
   1 -11   2   54.40    6.33
   1  11   2   46.81    9.52
  -1  11  -2   61.42    7.71
   1 -11   3  377.59   17.18
  -1  11  -3  368.31   17.91
   1  11   4  145.21    8.16
  -1  11  -4  168.32   10.65
  -1 -11  -4  155.81    8.57
   1  11   5    4.47    3.54
  -1  11  -5    1.26    4.67
  -1 -11  -5    8.01    3.58
   1  11   6  103.79    6.98
  -1 -11  -6  116.57    7.24
  -1  11  -6  116.55    8.91
  -1  11  -7   -0.33    5.07
  -1 -11  -7    4.45    3.57
  -1  11  -8   32.08    7.88
  -1 -11  -8   21.26    4.43
  -1 -11  -9   28.88    5.30
  -1  11  -9   33.93    7.17
   1 -11   9   22.94    7.73
   1  12  -8   15.33    6.70
   1 -12  -8   16.21    4.48
   1  12  -7   48.53    7.38
   1 -12  -7   43.98    5.41
   1 -12  -6   54.54    5.53
   1  12  -6   50.19    7.15
   1  12  -5    9.16    5.64
   1 -12  -5    8.76    3.78
   1  12  -4    2.27    5.69
   1 -12  -4   -3.47    3.67
   1  12  -3   19.96    6.71
   1 -12  -3   15.16    4.04
   1  12  -3   11.48    4.68
   1  12  -2    7.45    6.49
  -1  12   2    6.07    8.68
   1  12  -2   10.91    4.35
   1 -12  -1  132.63    7.44
  -1  12   1  109.75   12.00
   1  12  -1  122.39   11.04
   1  12  -1  124.20    7.89
  -1  12   1  111.05    6.93
   1  12   0    4.24    3.84
  -1  12   0    2.71    3.56
   1 -12   0    4.66    4.25
  -1  12   0    4.16    7.01
   1  12   0   -1.88    7.43
   1  12   1   15.26    7.90
   1  12   1    7.51    3.81
   1 -12   1    8.53    4.56
  -1  12  -1   13.99    3.91
  -1  12  -1   11.99    7.12
  -1  12  -2    8.14    6.61
   1 -12   2   13.20    5.33
   1  12   2    7.24    9.13
  -1  12  -3    1.94    6.22
   1 -12   3    4.56    5.22
  -1 -12  -4   -0.68    3.59
   1 -12   4   -5.64    5.53
  -1  12  -4   -0.74    5.48
   1  12   4    1.11    3.63
  -1 -12  -5   48.42    5.27
  -1  12  -5   44.54    7.24
   1 -12   5   55.34    7.72
  -1 -12  -6   34.63    4.77
  -1  12  -6   23.23    6.29
   1 -12   6   29.47    7.36
  -1 -12  -7   40.02    5.32
  -1  12  -7   42.95    7.13
   1 -12   7   42.87    8.09
  -1 -12  -8   19.42    4.62
  -1  12  -8   13.27    6.10
   1 -12   8   14.25    7.33
   1 -13  -7   -0.78    4.29
   1  13  -7   -4.88    6.70
   1 -13  -6   -1.51    4.16
   1  13  -6    4.51    6.27
   1 -13  -5   48.14    5.69
   1  13  -5   52.31    8.18
   1  13  -4   -3.44    6.62
   1 -13  -4    0.25    3.80
   1  13  -3   93.03    7.52
   1  13  -3   99.43   10.59
   1 -13  -3  105.08    7.50
   1  13  -2   -0.70    4.20
   1  13  -2    0.47    7.27
   1  13  -1   39.99    5.47
   1  13  -1   52.35    9.60
  -1  13   1   50.16   10.56
   1 -13   0    2.19    4.19
   1  13   0    5.60    4.49
  -1  13   0   -3.16    8.25
   1  13   1    8.63    9.07
  -1  13  -1    9.84    7.92
   1 -13   1   -3.06    5.31
  -1  13  -1    5.63    4.09
   1 -13   2   16.31    5.55
  -1  13  -2   14.10    4.48
   1  13   2   18.66   10.33
  -1  13  -2   12.47    7.82
   1 -13   3  181.85   11.60
  -1  13  -3  186.57   13.47
   1 -13   4   84.96    8.73
  -1  13  -4   72.51    9.51
  -1 -13  -4   77.23    6.68
  -1 -13  -5   -2.70    3.94
   1 -13   5    5.31    6.34
  -1  13  -5    4.10    6.63
  -1 -13  -6    3.44    4.08
  -1  13  -6   -0.40    6.37
   1 -13   6   12.66    7.42
   1  14  -4   11.38    5.26
   1 -14  -4   17.29    4.88
   1  14  -4   12.16    7.85
   1  14  -3   30.70    5.88
   1 -14  -3   47.85    6.03
   1  14  -3   40.17    9.19
   1  14  -2   71.91   10.78
   1  14  -2   57.11    6.57
   1  14  -1   39.57    5.91
  -1  14   1   53.84   12.25
   1  14  -1   37.53   10.32
   1  14   0    1.80    4.37
  -1  14   0   17.16   10.19
   1  14   0   15.46    9.75
   1  14   1   52.05   11.70
  -1  14  -1   44.06   10.36
  -1  14  -2   21.99    9.01
   1  14   2    6.79   10.79
   1 -14   2   10.10    5.75
   1 -14   3    0.33    6.24
  -1  14  -3    8.71    5.19
  -1  14  -3    0.50    8.16
   2   0 -15    3.68    4.36
   2   0 -14  124.94    8.13
   2   0 -13   -4.65    3.87
   2   0 -12  259.97   11.79
   2   0 -11    1.82    2.89
   2   0 -10   93.00    5.96
   2   0  -9   -0.41    2.28
   2   0  -8   20.54    4.44
   2   0  -8   36.23    3.18
   2   0  -7   -0.43    2.06
   2   0  -6  158.12    6.90
  -2   0   5   -0.34    6.66
   2   0  -5    1.20    3.96
   2   0  -5   -0.32    1.40
   2   0  -4  237.70   12.27
  -2   0   4  243.18   15.08
  -2   0   3   -0.19    1.23
   2   0  -3   -0.11    1.09
   2   0  -3    2.46    4.20
  -2   0   2 5212.45  191.13
   2   0  -2 4987.17  190.21
  -2   0   1   -0.15    0.72
  -2   0   1    1.11    1.17
   2   0  -1    1.43    0.71
  -2   0   1    1.69    0.93
  -2   0   1   -1.06    3.58
  -2   0   0 3793.64  124.66
   2   0   0 3678.39  122.59
  -2   0   0 3779.00  122.59
  -2   0   0 3725.44  123.32
   2   0   0 3607.33  123.58
  -2   0  -1    1.65    2.00
  -2   0  -1   -0.31    1.23
  -2   0  -1    0.45    1.19
   2   0   1    1.79    1.68
   2   0   1    0.09    1.66
   2   0   2  227.24    8.89
  -2   0  -2  227.19    8.76
  -2   0  -2  229.23    8.61
  -2   0  -3    1.06    1.75
  -2   0  -3   -0.63    0.67
  -2   0  -3    1.35    0.95
   2   0   3   -0.08    0.65
   2   0   3    0.54    1.33
  -2   0  -3    0.55    1.55
   2   0   4  245.42    9.77
   2   0   4  255.72    8.74
  -2   0  -4  241.02    8.77
   2   0   5   -0.04    1.45
  -2   0  -5   -0.09    1.38
   2   0   5    0.11    2.46
   2   0   6  498.58   18.70
   2   0   6  500.45   17.35
  -2   0  -6  497.15   17.48
  -2   0  -7    1.27    1.61
   2   0   7    2.40    2.60
   2   0   7    1.28    1.65
   2   0   8  285.39   12.37
  -2   0  -8  258.80   14.66
  -2   0  -8  315.58   11.22
  -2   0  -8  228.40   14.65
  -2   0  -9   -1.28   10.22
  -2   0  -9    0.82    2.28
  -2   0  -9    0.31    6.39
   2   0   9    3.55    3.54
  -2   0 -10   71.43    4.64
  -2   0 -10   56.32    9.59
   2   0  10   66.02    5.79
  -2   0 -11   -0.93   11.99
   2   0  11    3.29    4.02
   2   0  12   94.26    7.32
   2   0  13    2.24    4.47
   2   0  14   -1.06    4.80
  -2  -1  15    7.82    5.12
   2   1 -15    3.41    4.17
   2  -1 -15   -1.16    4.26
   2   1 -14   24.72    4.65
   2  -1 -14   13.37    4.35
   2   1 -13   34.36    4.81
   2  -1 -13   37.13    4.75
   2  -1 -12    3.33    3.46
   2   1 -12    4.84    3.55
   2  -1 -11    2.68    2.96
   2   1 -11    7.31    3.34
   2   1 -10  139.11    7.30
   2  -1 -10  132.28    7.12
   2   1  -9    4.78    2.45
   2  -1  -9    4.00    2.43
   2   1  -8    8.52    2.39
   2  -1  -8    7.85    2.36
  -2   1   7   99.37   11.58
   2   1  -7   80.10   16.48
   2  -1  -7   97.61    5.21
   2   1  -7  103.84    5.27
   2   1  -6  756.69   39.32
  -2   1   6  747.63   38.46
   2  -1  -6 1003.98   33.39
   2   1  -6 1027.34   33.45
   2   1  -5  556.87   18.59
   2  -1  -5  542.58   18.52
  -2  -1   4 1207.57   43.14
   2   1  -4 1275.29   41.75
   2  -1  -4 1246.41   41.68
  -2  -1   3 1367.25   46.11
   2  -1  -3 1321.21   44.99
  -2   1   3 1376.35   44.96
  -2  -1   3 1354.28   44.96
   2   1  -3 1350.13   45.04
  -2   1   2 3001.52   98.12
  -2   1   2 3000.73   98.25
  -2  -1   2 2977.51   98.12
  -2  -1   2 2980.77   98.12
  -2  -1   1  742.43   29.07
  -2  -1   1  793.20   26.38
  -2   1   1  792.31   26.34
   2  -1  -1  783.83   26.69
  -2  -1   1  798.62   26.62
   2  -1  -1  781.47   26.21
  -2  -1   1  793.16   26.39
   2  -1   0 1452.90   47.94
  -2   1   0 1453.79   48.49
   2   1   0 1396.13   49.40
  -2  -1   0 1434.30   48.09
  -2  -1   0 1529.12   48.49
   2  -1   0 1257.14   52.09
   2   1   0 1431.29   48.17
   2  -1   0 1523.86   48.58
  -2   1   0 1477.99   49.18
  -2   1   0 1479.02   48.20
   2  -1   0 1398.59   49.35
  -2  -1   0 1344.20   50.32
   2  -1   1 1541.94   53.28
  -2  -1  -1 1533.21   50.17
  -2  -1  -1 1285.27   50.38
   2  -1   1 1488.76   49.94
   2   1   1 1467.64   49.90
  -2   1  -1 1499.69   49.34
  -2   1  -1 1499.83   49.46
   2  -1   1 1484.70   49.44
   2   1   1 1529.66   49.46
  -2  -1  -1 1479.46   49.33
  -2  -1  -1 1518.84   49.22
   2   1   1 1378.05   49.16
  -2  -1  -1 1487.04   49.19
  -2   1  -2   71.22    3.24
   2   1   2   83.96    3.90
  -2  -1  -2   99.64    3.22
   2  -1   2   66.97    5.92
  -2   1  -2   81.62    8.20
   2   1   2   93.92    4.36
  -2   1  -2   76.12    4.16
  -2  -1  -2   88.16    4.04
   2   1   3    8.80    1.43
  -2   1  -3   13.72    6.35
   2   1   3   12.20    1.99
  -2   1  -3    9.78    1.29
  -2  -1  -3   10.14    0.95
   2  -1   3   10.28    1.02
   2   1   3    7.93    0.86
  -2  -1  -3   10.54    1.71
   2   1   4   69.35    3.01
  -2  -1  -4   72.65    3.12
   2  -1   4   76.66    3.16
  -2   1  -4   75.93    8.71
  -2   1  -4   74.33    3.65
   2  -1   4   70.80    4.32
   2   1   4   62.97    3.70
   2  -1   5  914.58   29.91
  -2  -1  -5  890.01   29.93
   2   1   5  883.10   29.82
  -2   1  -5  900.70   35.86
   2  -1   5  873.27   31.39
   2   1   5  838.88   30.60
   2   1   6  192.27    8.77
   2  -1   6  198.65    9.56
  -2  -1  -6  211.45    8.14
   2  -1   6  205.59    7.99
  -2   1  -6  199.23   13.96
   2  -1   7  302.20   13.08
   2   1   7  289.72   12.24
   2   1   7  329.73   11.57
  -2   1  -7  289.43   17.61
  -2  -1  -7  310.08   11.52
   2  -1   7  307.66   11.36
  -2   1  -8  241.52   16.43
   2  -1   8  255.09   11.92
   2   1   8  249.64   10.98
  -2  -1  -8  275.99   10.29
  -2   1  -9   62.90   10.95
  -2  -1  -9   75.48    4.43
   2  -1   9   76.39    6.05
   2   1   9   72.45    5.21
  -2  -1 -10  343.97   13.00
   2  -1  10  307.98   14.63
   2   1  10  323.11   13.91
  -2  -1 -11   96.07   12.46
   2  -1  11   34.37    5.66
  -2  -1 -11   92.14    5.27
   2   1  11   46.00    5.43
  -2  -1 -12  115.43    6.65
   2  -1  12  124.53    8.67
   2   1  12  109.35    7.56
   2   1  13   33.16    5.08
   2  -1  13   37.03    5.98
  -2   1 -13   36.71    4.88
   2   1  14   16.23    4.93
   2  -1  14   18.35    5.76
   2   2 -15    1.70    4.11
  -2  -2  15    7.14    5.26
   2  -2 -15    0.23    4.14
   2   2 -14   17.08    4.44
   2  -2 -14   14.41    4.36
  -2  -2  14   12.74    5.38
   2  -2 -13  106.10    7.02
   2   2 -13   98.22    7.12
   2  -2 -12  218.08   10.59
   2   2 -12  224.42   10.94
   2  -2 -11   65.64    5.16
   2   2 -11   58.81    5.13
   2   2 -10   17.97    3.39
   2  -2 -10   12.99    3.22
  -2   2   9    3.65    9.23
   2   2  -9    1.15    2.30
   2   2  -9    1.60    2.44
   2  -2  -9    1.93    2.36
   2  -2  -8  691.04   25.22
   2   2  -8  713.63   25.65
   2   2  -8  740.26   25.46
   2   2  -7  568.78   20.11
   2   2  -7  584.27   20.40
   2  -2  -7  549.07   19.98
   2   2  -6    4.84   10.36
   2   2  -6    1.64    2.02
   2   2  -6    2.54    1.79
   2  -2  -6    1.64    1.97
   2  -2  -5 1238.98   41.99
   2   2  -5 1230.96   42.14
   2  -2  -4   33.72    2.43
   2   2  -4   34.92    2.42
  -2  -2   3 1263.31   42.08
  -2   2   3 1272.47   41.89
   2  -2  -3 1244.56   42.10
  -2   2   3 1231.82   41.97
  -2  -2   3 1245.95   42.10
  -2  -2   2  497.75   17.13
  -2   2   2  502.50   17.03
   2  -2  -2  479.26   17.04
  -2   2   2  495.53   17.02
   2  -2  -1    1.06    1.27
  -2   2   1    2.17    1.32
   2  -2  -1    0.90    2.06
  -2  -2   1    1.88    1.13
   2   2  -1    2.91    1.39
  -2   2   0 4265.54  138.56
  -2  -2   0 4205.18  138.51
   2  -2   0 4255.24  138.13
   2   2   0 4286.54  138.14
   2  -2   0 4119.84  137.73
  -2   2   0 4224.01  137.97
   2  -2   0 3916.19  138.90
   2   2   0 3991.39  138.91
   2   2   0 4137.07  138.80
   2  -2   0 4140.62  138.80
  -2  -2   0 4299.42  137.98
  -2  -2  -1 1679.92   55.80
  -2   2  -1 1706.52   55.65
   2  -2   1 1693.22   56.28
   2   2   1 1674.78   56.49
  -2  -2  -1 1638.56   56.07
   2  -2   1 1687.94   55.51
  -2  -2  -1 1660.82   56.76
  -2   2  -1 1701.82   56.78
   2  -2   1 1648.36   56.52
   2   2   1 1635.63   56.49
   2   2   2    0.40    1.02
   2   2   2    0.49    1.35
   2  -2   2    1.13    1.48
  -2   2  -2    0.33    0.83
  -2  -2  -2    0.19    1.08
  -2  -2  -2   -0.19    2.06
  -2  -2  -2    1.38    2.08
   2  -2   2    0.40    0.78
   2  -2   2    4.64    5.23
   2   2   3    5.16    1.37
  -2  -2  -3    7.05    1.53
  -2  -2  -3    4.95    1.08
  -2   2  -3    1.19    1.45
   2  -2   3    2.11    5.61
  -2   2  -3    1.35    0.95
   2   2   3    5.12    2.02
  -2  -2  -3    6.70    2.07
   2   2   4  226.70    9.76
  -2  -2  -4  243.55    9.62
   2  -2   4  209.45   11.92
   2  -2   4  235.06    8.54
  -2   2  -4  226.29    8.78
  -2   2  -4  224.93    9.17
  -2  -2  -4  219.69    8.91
  -2  -2  -4  239.47    8.54
   2   2   4  248.13    8.96
   2  -2   5  176.96    6.79
   2   2   5  163.36    7.03
  -2   2  -5  171.73    7.12
  -2  -2  -5  183.47    6.83
   2  -2   5  172.66    8.44
   2   2   5  167.66    6.64
  -2  -2  -6   33.33    2.44
  -2   2  -6   29.50    2.61
   2  -2   6   26.86    3.75
   2   2   6   30.69    2.26
   2   2   6   26.66    2.63
   2  -2   6   32.31    2.44
  -2  -2  -7  205.11    8.09
  -2   2  -7  212.94    8.67
   2   2   7  187.80    7.83
   2  -2   7  204.70    9.92
   2   2   7  188.76    8.38
   2  -2   7  216.55    8.10
   2   2   8  144.00    7.05
   2  -2   8  149.85    8.55
  -2   2  -8  148.34    7.19
  -2  -2  -8  158.61    6.72
  -2   2  -9    8.27    2.82
  -2  -2  -9    6.35    2.53
   2   2   9    9.32    3.01
   2  -2   9   13.22    4.35
  -2  -2 -10   61.85    4.36
  -2   2 -10   58.19    4.82
   2  -2  10   59.19    6.35
   2   2  10   55.91    4.75
   2   2  11   35.96    4.38
   2  -2  11   38.14    5.96
  -2   2 -11   39.92    4.43
  -2  -2 -11   46.08    4.08
  -2  -2 -12  258.87   10.95
  -2   2 -12  236.44   11.65
   2   2  12  252.78   11.46
   2  -2  12  251.96   13.32
  -2   2 -13   52.14    5.48
   2  -2  13   47.81    6.78
   2   2  13   51.22    5.38
   2  -2  14   16.41    6.10
  -2   2 -14   12.86    4.39
   2  -3 -15   54.49    6.18
  -2  -3  15   53.67    7.01
   2   3 -15   57.13    6.34
  -2  -3  14    1.90    5.14
   2  -3 -14    2.19    3.89
   2   3 -14    3.50    3.92
   2  -3 -13    1.03    3.80
  -2  -3  13    0.27    4.85
   2   3 -13    4.45    3.67
   2  -3 -12   10.80    3.69
   2   3 -12   10.69    3.59
   2  -3 -11    1.89    3.10
   2   3 -11   -0.62    2.95
   2  -3 -10    8.54    3.08
   2   3 -10    3.96    2.95
  -2   3  10   -6.09   12.67
   2  -3  -9  464.25   17.51
   2   3  -9  481.49   18.00
   2   3  -8    0.61    1.99
   2  -3  -8    4.47    2.62
   2  -3  -8    1.68    2.12
   2   3  -7    7.56    2.17
   2  -3  -7   10.95    2.41
   2  -3  -7    9.30    2.41
   2   3  -6   74.73    4.42
   2  -3  -6   74.02    4.06
   2  -3  -6   73.29    4.39
   2   3  -5  988.11   34.16
  -2   3   5  996.80   33.17
   2  -3  -5  995.32   33.94
   2  -3  -5  964.28   33.20
   2  -3  -4   45.73    2.92
  -2   3   4   42.27    2.36
   2  -3  -4   39.49    2.09
  -2  -3   4   44.74    2.92
   2   3  -4   45.54    2.98
  -2   3   3  108.95    4.78
   2  -3  -3  102.97    4.41
  -2  -3   3  109.58    4.86
   2  -3  -3  114.56    4.84
  -2   3   3  112.49    4.45
   2  -3  -2   91.37    5.43
  -2   3   2   91.23    3.92
   2  -3  -2   95.20    3.99
  -2  -3   2   90.42    4.21
   2  -3  -1  461.07   16.25
  -2   3   1  433.89   16.67
   2  -3  -1  447.92   15.68
  -2   3   1  445.46   15.66
  -2  -3   1  426.10   15.75
   2   3  -1  457.71   15.98
   2   3   0    0.31    1.41
  -2   3   0    1.85    1.73
   2  -3   0   -0.15    1.30
  -2   3   0    0.23    1.70
   2   3   0   -0.10    1.86
   2  -3   0    1.74    1.94
  -2   3   0   -0.86    1.64
  -2  -3   0    0.15    1.51
   2  -3   0    1.28    1.38
  -2  -3   0   -0.32    1.66
   2   3   0    0.12    2.32
   2  -3   0    2.16    2.44
   2  -3   1  609.02   22.32
   2   3   1  609.91   22.26
  -2  -3  -1  652.66   22.68
  -2   3  -1  622.76   22.58
  -2   3  -1  626.68   21.80
   2   3   1  641.39   22.72
  -2  -3  -1  626.59   22.17
   2  -3   1  647.13   21.63
  -2  -3  -1  624.52   21.84
   2  -3   1  646.54   22.33
   2   3   2  528.43   19.11
  -2  -3  -2  536.72   19.58
   2  -3   2  550.05   18.49
  -2  -3  -2  517.21   19.47
  -2   3  -2  528.76   19.51
  -2  -3  -2  529.95   18.38
  -2  -3  -2  551.20   18.43
   2  -3   2  536.16   19.53
  -2   3  -2  524.32   18.65
  -2  -3  -3  244.81   11.12
  -2  -3  -3  254.02    9.36
  -2  -3  -3  256.90    9.26
  -2   3  -3  259.37    9.68
   2   3   3  246.67    9.29
   2   3   3  258.41   10.28
  -2   3  -3  255.68   10.07
   2  -3   3  262.80   10.83
   2  -3   3  273.65    9.55
  -2   3  -4   30.23    3.44
   2   3   4   30.05    2.22
  -2  -3  -4   28.26    2.38
   2  -3   4   26.64   10.17
   2   3   4   28.67    3.35
  -2  -3  -4   26.47    3.24
  -2  -3  -4   30.67    2.22
  -2   3  -4   28.65    2.40
  -2   3  -5   42.89    3.06
  -2  -3  -5   42.57    2.76
   2   3   5   39.23    2.65
   2  -3   5   33.88    7.76
  -2   3  -5   44.49    3.88
   2   3   5   34.52    3.89
  -2   3  -6    3.11    1.74
   2   3   6   11.43    2.08
   2  -3   6    1.78    3.05
  -2  -3  -6    6.77    1.98
   2  -3   6    0.07    1.73
   2  -3   6   -4.06    4.91
   2   3   7  121.81    5.56
  -2   3  -7  116.24    5.88
  -2  -3  -7  121.34    5.59
   2  -3   7  110.04    7.22
  -2  -3  -8  594.21   21.03
  -2   3  -8  606.62   21.73
   2   3   8  567.49   20.93
   2  -3   8  586.49   23.39
  -2  -3  -9  611.98   21.46
   2  -3   9  577.33   23.97
   2   3   9  580.72   21.36
  -2   3  -9  590.57   22.10
  -2   3 -10    2.08    2.90
  -2  -3 -10   -1.75    2.83
   2   3  10    0.37    2.59
   2  -3  10    3.16    4.62
  -2   3 -11  106.34    6.70
  -2  -3 -11  104.28    6.11
   2  -3  11  101.32    8.58
   2   3  11  108.41    6.14
  -2   3 -12    5.68    3.69
   2  -3  12   10.42    5.39
  -2  -3 -12    2.64    3.28
   2   3  12    7.98    3.27
  -2   3 -13   11.93    4.07
   2  -3  13   11.34    5.69
  -2   3 -14    3.73    4.07
   2  -3  14    6.14    6.15
   2  -4 -15   35.20    5.51
   2   4 -15   36.07    5.65
  -2  -4  15   35.82    6.68
  -2  -4  14   -3.48    5.15
   2   4 -14    3.54    4.03
   2  -4 -14   -1.82    4.05
  -2  -4  13   69.76    7.49
   2  -4 -13   77.78    6.30
   2   4 -13   67.12    6.15
  -2  -4  12    2.22    4.91
   2  -4 -12    1.35    3.45
   2   4 -12    4.64    3.54
  -2  -4  11   53.05    6.58
   2  -4 -11   56.65    4.88
  -2   4  11   37.94   13.61
   2   4 -11   54.11    4.98
  -2   4  10   56.41   15.84
   2   4 -10   97.05    6.78
   2  -4  -9   27.69    3.59
   2   4  -9   25.59    3.48
   2   4  -8  360.58   14.20
   2  -4  -8  348.29   13.11
   2  -4  -8  329.98   13.76
  -2   4   7   54.29    2.99
   2   4  -7   54.16    4.11
   2  -4  -7   57.82    3.51
   2  -4  -7   56.08    4.03
   2  -4  -6   19.81    2.21
   2   4  -6   22.49    2.77
   2  -4  -6   24.26    2.80
  -2   4   6   20.28    1.86
   2  -4  -5  492.70   17.46
   2  -4  -5  541.16   18.68
  -2   4   5  514.46   17.39
   2   4  -5  496.40   18.74
   2   4  -4    0.57    1.86
  -2   4   4    2.48    1.40
   2  -4  -4    1.64    1.67
   2  -4  -3   87.23    6.50
   2  -4  -3   88.61    4.31
  -2  -4   3   85.71    4.47
   2   4  -3   88.04    4.62
  -2   4   3   88.22    3.84
   2  -4  -3   79.24    3.85
   2  -4  -2    3.23    3.16
  -2  -4   2    1.27    1.69
  -2   4   2    0.90    1.54
   2  -4  -2    1.11    1.41
  -2   4   2    1.93    0.76
   2  -4  -1 1587.08   52.82
  -2  -4   1 1566.43   53.60
   2   4  -1 1601.43   53.20
  -2   4   1 1530.45   53.70
  -2  -4   1 1510.88   53.51
  -2  -4   1 1574.79   53.07
  -2   4   1 1553.46   54.09
   2  -4  -1 1589.32   53.38
  -2   4   1 1604.08   52.89
  -2   4   0 1333.65   46.39
   2  -4   0 1360.90   46.01
  -2  -4   0 1321.45   45.62
  -2   4   0 1382.74   45.71
  -2  -4   0 1423.27   46.30
   2  -4   0 1374.63   45.96
  -2  -4   0 1359.48   46.20
   2  -4   0 1299.12   45.84
   2   4   0 1327.41   45.93
   2   4   0 1401.94   46.12
   2  -4   1  613.58   20.91
   2  -4   1  552.37   20.64
   2   4   1  561.26   20.60
   2  -4   1  594.48   20.21
  -2   4  -1  558.26   20.42
  -2  -4  -1  555.63   20.65
  -2  -4  -1  617.42   20.46
  -2  -4  -1  591.73   20.36
  -2   4  -1  555.92   20.88
  -2  -4  -1  538.33   20.84
  -2   4  -2 1692.56   55.54
  -2  -4  -2 1645.44   54.84
   2  -4   2 1682.34   54.96
  -2   4  -2 1680.45   55.33
   2  -4   2 1694.55   56.14
   2  -4   2 1593.60   55.51
   2   4   2 1564.88   55.43
  -2  -4  -2 1649.18   54.62
   2   4   2 1595.17   57.08
  -2  -4  -2 1592.43   55.92
  -2   4  -2 1629.42   55.74
  -2  -4  -2 1631.15   55.77
  -2  -4  -2 1613.42   55.26
  -2   4  -3  249.30    9.95
   2  -4   3  259.63   11.10
  -2   4  -3  250.34   10.38
  -2  -4  -3  247.35    9.10
  -2  -4  -3  239.91   11.20
   2   4   3  257.10   10.31
   2  -4   3  265.59    9.71
   2  -4   4  207.48    9.71
  -2   4  -4  201.08    8.36
  -2  -4  -4  189.40    7.42
  -2  -4  -4  200.91    7.92
   2  -4   4  219.38    8.17
   2   4   4  206.58    8.86
   2   4   5   55.45    4.48
   2   4   5   53.07    2.79
   2  -4   5   54.08   10.61
  -2   4  -5   54.64    3.61
  -2  -4  -5   53.18    3.28
  -2  -4  -6   30.96    2.68
  -2   4  -6   35.29    3.03
   2   4   6   34.89    3.91
   2  -4   6   24.55    7.97
   2   4   6   27.60    2.17
   2   4   7  112.52    5.05
   2  -4   7  119.50    7.73
  -2  -4  -7  122.36    5.68
  -2   4  -7  115.06    5.97
   2   4   8   75.49    4.35
   2  -4   8  123.53    8.20
  -2   4  -8  115.82    6.02
  -2  -4  -8   88.36    5.09
   2   4   9  209.34    8.75
   2  -4   9  231.56   12.19
  -2   4  -9  215.81   10.01
  -2  -4  -9  220.75    9.33
   2   4  10   67.57    4.37
   2  -4  10   63.78    7.17
  -2   4 -10   68.12    5.26
  -2  -4 -10   72.44    4.94
   2  -4  11  149.95   10.91
  -2  -4 -11  152.14    8.01
  -2   4 -11  148.43    8.66
  -2  -4 -12   11.18    3.68
   2  -4  12   16.01    6.00
  -2   4 -12   16.89    4.11
  -2   4 -13   66.97    6.03
   2  -4  13   58.42    7.94
   2  -4  14    4.31    6.54
  -2   4 -14    6.99    4.21
   2   5 -14   20.92    5.06
  -2  -5  14   18.44    6.02
   2  -5 -14   19.54    4.79
   2   5 -13   15.38    5.01
  -2  -5  13   18.47    6.05
   2  -5 -13   10.95    4.17
   2  -5 -12    2.81    3.70
   2   5 -12   -0.50    3.47
  -2  -5  12    6.21    5.38
  -2   5  12    4.81   12.48
   2  -5 -11   11.57    3.68
  -2  -5  11   12.03    5.31
   2   5 -11   19.56    3.90
  -2   5  11   24.67   15.39
  -2   5  10   46.95    3.12
   2  -5 -10   65.45    5.09
  -2  -5  10   59.82    6.72
   2   5 -10   63.92    5.35
  -2   5   9  254.78    9.57
  -2  -5   9  285.01   13.61
   2   5  -9  287.61   12.18
   2  -5  -9  279.81   11.79
  -2   5   8  180.25    6.83
   2  -5  -8  193.12    8.87
   2  -5  -8  195.30    7.94
  -2  -5   8  201.26   10.60
   2   5  -8  197.73    9.24
   2  -5  -7   -1.39    2.31
  -2   5   7    1.10    1.14
   2   5  -7    1.80    2.20
  -2  -5   7   -2.80    3.45
   2  -5  -7   -1.02    1.90
  -2   5   6  203.59    7.47
   2  -5  -6  232.23    9.41
  -2  -5   6  216.57   10.66
   2   5  -6  235.55    9.68
  -2   5   5    0.52    1.17
   2  -5  -5   -0.76    1.30
   2  -5  -5    1.26    1.77
   2   5  -5    2.03    2.23
  -2  -5   4  390.78   15.47
   2  -5  -4  392.27   13.98
  -2   5   4  376.60   12.96
  -2   5   4  359.56   12.77
   2   5  -4  382.82   14.45
   2  -5  -4  344.90   12.91
   2  -5  -3 2086.94   67.46
   2  -5  -3 1843.37   66.76
  -2   5   3 2021.16   66.23
  -2  -5   3 2118.37   68.86
   2   5  -3 2103.72   68.16
  -2  -5   2   36.18    3.99
   2  -5  -2   34.23    4.41
  -2   5   2   36.28    2.02
  -2  -5   1  380.24   14.47
  -2  -5   1  344.69   13.52
   2  -5  -1  342.33   13.53
   2   5  -1  385.95   13.94
  -2   5   1  362.47   13.80
   2  -5  -1  357.57   14.10
  -2   5   1  381.71   15.25
   2   5   0   60.58    3.91
  -2  -5   0   69.45    4.66
  -2   5   0   91.14    6.04
   2  -5   0   77.93    4.27
   2  -5   0   87.25    4.77
   2   5   0   64.21    4.32
   2  -5   0  101.79    5.84
   2  -5   1    3.31    3.00
   2   5   1    5.93    2.90
   2  -5   1    4.70    2.25
  -2   5  -1    5.88    2.52
  -2  -5  -1    3.34    2.25
   2  -5   1    2.72    2.68
  -2  -5  -1    6.52    2.67
  -2   5  -2  334.01   12.87
   2  -5   2  311.39   13.24
  -2   5  -2  325.68   13.01
  -2  -5  -2  307.83   12.88
   2   5   2  315.34   14.56
   2  -5   2  348.80   12.37
   2  -5   2  321.02   12.67
   2   5   2  319.50   12.57
  -2  -5  -2  311.94   12.43
   2  -5   3    3.65    3.06
  -2   5  -3    4.73    2.32
   2   5   3    6.97    2.46
   2  -5   3    2.77    1.97
  -2  -5  -3    2.70    3.25
  -2  -5  -3    4.81    1.50
   2  -5   4  247.78   11.15
   2   5   4  243.06   10.22
  -2  -5  -4  230.94    8.47
  -2  -5  -4  246.77    9.46
  -2   5  -4  242.04    9.94
  -2  -5  -5   47.16    3.26
   2   5   5   48.08    4.16
  -2   5  -5   52.99    3.73
  -2  -5  -6   23.78    2.71
   2  -5   6   18.65    9.97
   2   5   6   26.61    3.79
  -2   5  -6   21.61    2.88
  -2   5  -7    0.88    2.34
   2  -5   7    4.66    9.32
  -2  -5  -7    3.84    2.45
  -2   5  -8   16.79    3.22
  -2  -5  -8   19.48    3.08
   2  -5   8   27.16    7.50
   2  -5   8   17.28    5.09
   2   5   8   15.80    1.98
   2   5   9  370.50   13.61
  -2   5  -9  384.01   15.63
  -2  -5  -9  401.22   15.06
   2  -5   9  400.24   17.98
   2   5  10   39.34    3.05
  -2   5 -10   42.85    4.56
  -2  -5 -10   40.57    4.13
   2  -5  10   50.45    7.03
  -2   5 -11   59.96    5.50
   2  -5  11   52.48    7.49
  -2  -5 -11   56.97    4.84
  -2   5 -12   40.80    4.97
  -2  -5 -12   23.43    4.05
   2  -5  12   32.23    7.00
  -2   5 -13   36.45    5.07
   2  -5  13   44.55    7.77
   2  -6 -14    7.33    4.49
   2   6 -14    2.39    4.67
  -2  -6  14   11.05    5.86
   2  -6 -13   17.67    4.64
   2   6 -13   17.04    4.64
  -2  -6  13   27.18    6.36
  -2   6  12    8.58   15.93
  -2  -6  12    0.31    5.23
   2  -6 -12    2.73    3.83
   2   6 -12    1.57    3.83
  -2  -6  11  220.56   12.21
   2   6 -11  204.84   10.68
   2  -6 -11  199.43   10.16
  -2  -6  10  838.27   31.77
   2  -6 -10  797.31   29.75
   2   6 -10  795.86   30.29
   2  -6  -9    1.40    3.05
   2   6  -9   -0.21    3.03
  -2  -6   9    1.40    4.56
   2  -6  -8   -0.49    2.87
   2   6  -8    2.36    3.22
   2   6  -7  153.15    8.14
   2  -6  -7  153.07    7.70
  -2  -6   7  163.67    9.31
   2  -6  -6  744.88   25.80
   2   6  -6  750.99   27.82
   2  -6  -6  791.24   27.46
   2  -6  -5   16.59    1.77
   2  -6  -5   20.37    2.54
   2   6  -5   19.24    2.87
  -2  -6   4  295.41   12.48
   2   6  -4  272.93   11.48
  -2   6   4  254.38    9.47
   2  -6  -4  266.52   10.74
   2  -6  -4  263.71    9.60
   2   6  -3  116.15    6.38
  -2  -6   3  112.88    6.76
   2  -6  -3  113.39    5.59
   2  -6  -3  103.74    4.99
  -2   6   2   95.94    7.35
  -2  -6   2   92.48    5.68
  -2   6   2   77.14    3.61
   2   6  -2   92.13    5.89
   2  -6  -1  333.45   13.96
  -2  -6   1  386.71   14.86
   2   6  -1  388.78   14.40
   2  -6  -1  356.79   13.51
  -2  -6   1  369.78   13.26
  -2   6   1  369.76   13.41
  -2   6   1  391.05   16.10
   2   6   0  242.07   10.23
  -2   6   0  241.22   11.23
   2  -6   0  245.20   10.28
  -2  -6   0  249.91   10.39
   2   6   1  231.64    9.69
   2  -6   1  228.38   10.16
  -2  -6  -1  240.41    9.73
   2   6   1  234.40   10.00
   2  -6   1  209.91   10.01
  -2   6  -1  235.48   10.41
   2  -6   2 1376.37   45.48
  -2   6  -2 1268.69   44.85
  -2  -6  -2 1302.85   44.64
  -2   6  -2 1297.16   44.66
   2  -6   2 1245.50   44.30
   2   6   2 1283.40   44.26
  -2  -6  -3  399.35   16.06
  -2   6  -3  422.53   16.22
   2  -6   3  418.77   17.02
  -2  -6  -3  417.26   14.60
   2   6   3  404.58   15.96
   2  -6   3  389.01   15.82
   2   6   3  405.99   15.82
  -2  -6  -4   38.57    2.17
  -2  -6  -4   39.49    3.18
  -2   6  -4   39.56    3.56
   2   6   4   45.57    3.96
  -2  -6  -5  150.32    6.83
   2   6   5  144.36    7.58
  -2   6  -5  151.72    7.51
   2   6   6  211.86   10.26
  -2   6  -6  214.33    9.85
  -2  -6  -6  229.22    9.36
  -2   6  -7   59.36    4.73
   2   6   7   58.92    5.38
  -2  -6  -7   57.51    4.46
  -2   6  -8   94.77    6.15
   2  -6   8   81.16   12.52
  -2  -6  -8   87.61    5.44
  -2   6  -9    9.39    3.44
   2  -6   9    0.71    7.11
  -2  -6  -9    9.29    3.27
  -2  -6 -10    7.62    3.26
   2  -6  10    1.09    5.50
  -2   6 -10   -1.66    3.22
  -2   6 -11  144.61    8.58
   2  -6  11  165.38   11.42
  -2  -6 -11  143.76    7.87
   2  -6  12   46.48    7.60
  -2  -6 -12   41.80    4.90
  -2   6 -12   46.94    5.49
   2  -6  13   26.70    7.47
  -2   6 -13   21.31    4.91
  -2  -7  13   23.37    6.23
   2   7 -13   18.69    5.12
   2  -7 -13   24.12    5.01
  -2  -7  12    9.05    5.49
   2   7 -12    6.13    4.26
   2  -7 -12    8.58    4.12
  -2  -7  11   46.39    6.75
   2   7 -11   40.94    5.36
   2  -7 -11   41.42    5.17
   2  -7 -10   58.14    5.50
   2   7 -10   57.06    5.94
  -2  -7  10   66.78    7.11
   2  -7  -9  579.04   22.80
  -2  -7   9  622.79   24.90
   2   7  -9  599.29   23.65
   2  -7  -8   -2.59    2.34
   2  -7  -8    2.13    3.13
   2   7  -8    2.67    3.41
  -2  -7   8    1.69    4.62
  -2  -7   7   32.23    5.35
   2   7  -7   37.50    4.41
   2  -7  -7   30.94    2.78
   2  -7  -7   37.47    4.16
   2   7  -6    3.65    2.84
   2  -7  -6    2.88    2.33
   2  -7  -6    5.57    1.86
   2  -7  -5   20.54    2.85
  -2   7   5   21.40    2.20
   2   7  -5   23.94    3.59
   2  -7  -4  182.75    7.05
  -2   7   4  177.47    7.00
   2   7  -4  181.88    9.11
  -2  -7   4  199.30    9.80
   2  -7  -4  174.08    8.13
   2  -7  -3  105.24    4.96
   2   7  -3  111.39    7.31
   2  -7  -3   95.71    5.34
  -2   7   2  394.67   18.07
  -2  -7   2  416.59   16.25
  -2  -7   2  372.50   14.73
  -2   7   2  381.86   15.05
   2   7  -2  390.92   16.31
  -2   7   2  411.52   14.25
   2  -7  -2  411.43   14.78
   2  -7  -1   -0.58    2.09
  -2   7   1   -1.76    3.88
   2   7  -1    2.83    2.43
  -2  -7   1   -0.17    2.44
   2   7  -1    0.17    1.73
  -2  -7   0   47.74    3.97
   2   7   0   43.81    3.77
  -2   7   0   40.67    4.96
   2  -7   0   48.73    3.96
   2   7   1  187.17    8.49
  -2   7  -1  180.77    9.33
   2  -7   1  193.81    9.07
  -2   7  -2  469.55   18.62
   2  -7   2  514.57   19.02
   2  -7   2  446.72   17.69
   2   7   2  477.93   17.68
  -2   7  -3  464.12   17.72
   2  -7   3  463.85   16.98
   2   7   3  428.12   16.75
   2   7   3  457.15   17.14
  -2  -7  -3  455.06   17.23
  -2   7  -3  455.99   17.21
  -2  -7  -3  417.40   15.49
   2  -7   3  456.48   18.24
  -2   7  -4    4.57    3.53
  -2  -7  -4   -0.50    2.12
   2   7   4    0.46    2.67
   2  -7   4    4.74    3.60
  -2   7  -4    1.40    3.47
  -2  -7  -4    1.58    1.23
  -2  -7  -4    1.83    3.50
  -2   7  -5  923.95   33.82
   2   7   5  932.61   33.62
  -2  -7  -5  950.28   32.98
  -2  -7  -6   18.00    2.98
  -2   7  -6   14.20    3.30
   2   7   6   15.89    3.73
  -2   7  -7    2.71    3.12
   2   7   7    3.59    3.64
  -2  -7  -7    5.12    2.89
   2  -7   7    0.31    4.48
  -2  -7  -8   62.68    4.96
   2  -7   8   65.31    7.31
  -2   7  -8   61.82    5.33
   2  -7   8   61.80   15.55
  -2   7  -9    2.14    3.37
  -2  -7  -9    3.51    3.12
  -2   7 -10   12.24    4.02
  -2  -7 -10   12.01    3.61
  -2   7 -11   42.14    5.52
  -2  -7 -11   53.76    5.16
   2  -7  11   44.34    7.87
   2  -7  12   33.73    7.82
  -2   7 -12   23.90    5.20
  -2  -7 -12   25.99    4.51
   2  -8 -13    5.62    4.67
   2   8 -13    4.87    5.04
  -2  -8  13    4.10    5.66
   2  -8 -12  111.64    8.04
  -2  -8  12  135.07    9.91
   2   8 -12  125.11    9.03
   2  -8 -11   58.28    6.05
   2   8 -11   72.50    7.15
  -2  -8  10   11.07    5.14
   2  -8 -10   13.64    4.08
   2   8 -10    4.90    4.48
  -2  -8   9   18.66    5.30
   2  -8  -9   11.60    3.98
   2   8  -9    8.46    4.10
   2   8  -8   80.82    6.44
   2  -8  -8   77.51    5.85
  -2  -8   8   82.56    7.43
   2  -8  -7   68.08    3.99
  -2  -8   7   71.52    6.87
   2  -8  -7   77.90    5.61
   2   8  -7   79.24    6.22
   2  -8  -6  163.53    8.29
   2   8  -6  171.92    9.30
  -2  -8   5   39.49    5.00
   2  -8  -5   26.39    1.88
  -2   8   5   32.29    2.64
   2   8  -5   32.93    4.47
   2  -8  -5   35.36    3.60
   2  -8  -4  128.16    6.71
   2   8  -4  142.00    8.59
  -2  -8   4  131.60    8.12
  -2   8   4  121.93    5.43
   2  -8  -4  122.84    5.48
   2  -8  -3  185.65    8.51
   2  -8  -3  181.77    7.67
   2   8  -3  175.33    9.55
  -2  -8   3  170.30    9.33
  -2  -8   2   52.63    4.89
   2   8  -2   59.67    5.43
  -2   8   2   58.68    7.37
   2  -8  -2   46.45    3.10
   2   8  -2   67.83    4.76
  -2   8   2   61.61    3.46
   2  -8  -2   61.74    3.97
  -2   8   2   50.00    3.27
  -2  -8   2   44.40    2.80
   2   8  -1    2.38    2.80
  -2   8   1    7.37    4.98
   2  -8  -1    4.87    2.74
   2   8  -1    4.40    3.78
  -2  -8   1    0.18    2.76
   2  -8   0  158.84    8.03
  -2   8   0  155.44    9.56
   2   8   0  162.32    7.94
   2   8   1   81.95    5.36
  -2   8  -1   80.82    6.61
   2  -8   1   98.35    6.22
  -2   8  -2    4.74    3.47
   2  -8   2    2.37    3.62
   2   8   2    4.44    3.39
   2  -8   2    4.84    3.42
   2   8   3   45.86    4.26
  -2  -8  -3   40.25    4.81
  -2   8  -3   45.62    5.13
   2   8   3   45.44    7.87
  -2   8  -3   51.98    5.04
   2  -8   3   51.74    5.62
   2  -8   3   40.79    4.59
  -2   8  -4    1.48    3.52
   2  -8   4   -0.62    3.27
   2   8   4    5.32    3.29
  -2  -8  -4    3.28    1.44
  -2  -8  -4    4.97    3.92
  -2   8  -4    1.65    4.00
   2   8   4    1.47    2.99
   2  -8   4    9.58    4.34
  -2  -8  -5   12.78    4.36
   2  -8   5   10.77    4.59
   2   8   5   12.53    3.55
  -2   8  -5   19.63    4.71
  -2  -8  -5    8.81    2.75
  -2   8  -5   10.77    4.43
   2  -8   6  142.38    9.69
   2   8   6  131.10    7.75
  -2   8  -6  142.22    8.34
  -2  -8  -6  137.59    7.16
   2   8   7   14.47    4.27
  -2  -8  -7   14.67    3.39
  -2   8  -7   14.17    3.97
   2  -8   7   21.42    5.83
  -2  -8  -8   51.24    5.09
   2   8   8   49.63    5.76
   2  -8   8   49.83    7.25
  -2   8  -8   47.51    5.27
  -2   8  -9    2.91    3.86
   2  -8   9    6.21    5.88
  -2  -8  -9    2.11    3.34
  -2   8 -10    9.37    4.25
  -2  -8 -10    8.02    3.68
  -2  -8 -11   11.11    4.22
  -2   8 -11   14.61    4.65
  -2   8 -12    4.47    4.51
   2  -8  12   11.58    7.47
  -2  -9  12   10.94    5.99
   2   9 -12   11.38    5.25
   2  -9 -12   18.08    4.89
   2   9 -11  166.77   11.06
  -2  -9  11  200.96   12.07
   2  -9 -11  178.03   10.15
  -2  -9  10  109.64    8.89
   2   9 -10   96.36    8.24
   2  -9 -10   96.83    7.18
  -2  -9   9    4.50    5.18
   2  -9  -9    4.38    3.96
   2   9  -9    2.34    4.30
  -2  -9   8    7.69    5.03
   2   9  -8   10.87    4.45
   2  -9  -8   14.97    4.41
   2  -9  -7  611.68   23.23
   2   9  -7  596.33   24.35
   2  -9  -6  116.84    6.87
  -2   9   6  103.21    5.37
   2  -9  -5  344.43   13.76
  -2  -9   5  367.22   15.48
  -2   9   5  316.86   11.96
   2  -9  -5  302.54   11.40
   2   9  -5  387.74   16.35
  -2  -9   4   35.38    5.02
   2  -9  -4   36.39    3.00
   2   9  -4   38.27    5.35
  -2   9   4   37.24    3.01
   2  -9  -4   40.90    4.15
   2   9  -3  110.16    7.58
  -2   9   3   83.56    5.37
  -2  -9   3   86.80    4.99
   2  -9  -3  104.20    5.23
  -2  -9   3  103.34    7.14
   2  -9  -3  106.45    6.13
  -2   9   2    3.32    2.31
  -2   9   2    9.36    6.77
  -2  -9   2    1.32    3.23
   2   9  -2    5.68    3.85
   2  -9  -2    1.33    2.58
   2   9  -2    1.27    3.38
  -2   9   1  411.33   15.57
   2   9  -1  417.55   16.77
  -2   9   1  429.53   19.87
   2   9  -1  411.80   18.56
   2  -9  -1  430.40   16.40
   2   9   0    4.46    3.37
   2  -9   0    9.53    3.59
  -2   9   0    4.30    5.16
   2  -9   1   21.54    4.18
  -2   9  -1   21.12    5.46
   2   9   1   17.23    3.53
  -2   9  -2  483.65   20.48
   2  -9   2  493.75   20.00
   2  -9   3    4.59    4.07
   2   9   3    4.60    3.50
   2  -9   3   -0.60    3.76
  -2   9  -3   -0.25    3.96
   2  -9   4  299.16   14.43
   2   9   4  304.74   12.79
  -2   9  -4  296.78   13.87
  -2   9  -4  286.31   13.10
   2   9   4  282.33   12.38
   2  -9   4  296.48   12.62
  -2  -9  -5  127.84    6.99
  -2   9  -5  134.62    8.69
   2   9   5  120.25    7.33
   2   9   5  116.44    7.35
   2  -9   5  131.43    7.64
   2  -9   5  139.91    9.41
  -2   9  -5  120.62    8.10
   2   9   6   15.56    4.14
   2  -9   6   21.56    6.01
  -2  -9  -6   21.06    3.63
   2  -9   6   19.51    4.61
  -2   9  -6   22.92    5.52
  -2   9  -7   76.91    6.88
  -2  -9  -7   79.79    5.70
   2  -9   7   80.74    8.31
   2   9   7   74.89    6.57
   2   9   8   44.79    5.69
  -2   9  -8   42.11    5.70
  -2  -9  -8   54.80    5.18
   2  -9   8   62.09    7.87
  -2  -9  -9   -1.54    3.70
  -2   9  -9    0.53    4.22
   2  -9   9   -1.24    6.08
  -2  -9 -10    0.60    3.83
  -2   9 -10    3.09    4.76
   2  -9  10    7.03    6.66
  -2  -9 -11   21.11    4.70
  -2   9 -11   19.20    5.38
   2 -10 -11   -2.54    4.45
   2  10 -11    6.93    5.65
  -2 -10  11   -1.82    5.85
   2 -10 -10   36.35    5.46
   2  10 -10   35.50    6.29
  -2 -10  10   40.54    6.74
   2 -10  -9   37.94    5.36
   2  10  -9   29.15    5.84
  -2 -10   9   38.44    6.64
   2 -10  -8  235.18   11.31
   2  10  -8  202.47   12.00
  -2 -10   8  206.14   12.38
   2 -10  -7   -0.21    3.31
   2  10  -7    0.92    4.64
  -2 -10   6   58.60    6.69
   2 -10  -6   53.07    5.09
   2  10  -6   59.90    7.62
   2 -10  -5   10.15    3.33
   2  10  -5   10.47    4.86
  -2 -10   5   11.09    4.72
   2 -10  -4  153.81    8.05
   2  10  -4  133.90    9.51
   2 -10  -4  147.19    6.53
  -2  10   4  140.39    6.49
  -2 -10   4  154.18    9.43
   2 -10  -3    4.98    2.71
  -2 -10   3    2.06    3.87
   2 -10  -3    7.46    3.21
   2  10  -3    6.30    4.72
   2 -10  -2  163.76    8.54
  -2  10   2  149.57    8.03
  -2  10   2  170.52   13.36
  -2  10   1   11.97    2.94
   2  10  -1    6.56    3.97
  -2  10   1   20.40    7.04
   2 -10  -1   11.05    3.40
   2  10  -1    7.75    5.52
   2  10   0   53.10    5.15
   2  10   0   40.31    7.27
  -2  10   0   40.75    7.38
   2 -10   0   46.43    4.98
   2 -10   1   88.10    6.80
  -2  10  -1   92.37    8.52
   2 -10   2   84.79    6.84
  -2  10  -2   71.48    7.52
   2 -10   3   41.54    5.85
  -2  10  -3   29.27    5.55
  -2  10  -4   25.99    5.38
   2 -10   4   34.50    5.09
   2  10   4   31.62    4.45
   2  10   5    5.47    3.84
  -2  10  -5    5.50    4.45
  -2 -10  -5    4.77    3.22
   2 -10   5    0.33    5.34
   2 -10   5    3.04    4.09
   2  10   6  155.11    9.12
  -2 -10  -6  180.45    8.97
   2 -10   6  167.58    9.56
   2 -10   6  195.17   12.00
  -2  10  -6  182.11   10.65
  -2 -10  -7   14.15    3.57
   2  10   7    8.08    4.51
  -2  10  -7   10.17    6.37
   2 -10   7   15.45    5.51
   2 -10   7   10.70    6.04
  -2 -10  -8   13.21    3.90
  -2  10  -8   10.57    5.27
   2  10   8    7.88    4.59
   2 -10   8   11.46    6.61
  -2  10  -9   33.84    6.58
   2 -10   9   46.28    8.33
  -2 -10  -9   33.34    5.08
  -2  10 -10   57.93    7.32
   2 -10  10   57.33    9.11
  -2 -10 -10   58.44    6.03
   2 -11 -10   -3.15    4.69
   2  11 -10   -0.36    5.67
  -2 -11  10   -4.13    6.20
  -2 -11   9    4.35    5.45
   2 -11  -9    3.15    4.44
   2  11  -9    4.65    5.46
  -2 -11   8    8.04    5.47
   2  11  -8    1.48    5.52
   2 -11  -8    8.89    4.23
   2 -11  -7   57.03    5.56
   2  11  -7   57.72    9.47
   2 -11  -6   -0.66    3.39
   2  11  -6    2.41    5.18
  -2 -11   6    3.55    4.92
   2 -11  -5   13.51    3.70
   2  11  -5   16.60    5.44
   2  11  -4   65.10    7.42
   2 -11  -4   65.79    5.68
   2 -11  -3  101.52    6.77
   2  11  -3  100.37    7.26
   2  11  -3   94.76    8.85
   2  11  -2   10.53    6.15
   2 -11  -2   -1.02    3.15
   2  11  -2    3.48    4.02
  -2  11   2   -2.09    2.75
  -2  11   2    9.82    8.05
   2  11  -1   -0.42    3.94
  -2  11   1    1.29    2.86
   2 -11  -1    1.39    3.34
   2  11  -1    3.90    6.04
  -2  11   1   -0.90    7.19
  -2  11   0   24.91    7.49
   2 -11   0   34.71    4.99
   2  11   0    2.65    3.85
   2  11   0    4.97    6.49
  -2  11   0    8.07    3.24
  -2  11  -1  304.77   16.88
   2 -11   1  323.49   14.60
  -2  11  -2   80.94    8.56
   2 -11   2   85.62    7.21
  -2  11  -3   20.03    5.98
   2 -11   3   26.00    5.65
   2  11   4    4.99    3.82
   2 -11   4    4.48    5.29
  -2  11  -4    5.79    5.16
  -2 -11  -5   16.65    3.86
   2  11   5   22.09    4.45
   2 -11   5   21.21    6.07
  -2  11  -5   26.06    5.98
   2 -11   6    7.90    5.91
  -2 -11  -6    4.26    3.45
   2  11   6    2.33    4.09
  -2  11  -6    1.56    4.99
   2 -11   7   31.91    7.32
  -2 -11  -7   29.69    4.62
   2  11   7   31.11    5.30
  -2  11  -7   20.46    5.81
   2 -11   8   16.37    7.09
  -2  11  -8   -1.39    6.00
  -2 -11  -8    8.10    3.95
   2 -11   9   14.64    7.25
  -2  11  -9   27.07    8.75
  -2 -11  -9   18.39    4.92
   2  12  -8   62.29    8.72
   2 -12  -8   64.99    6.54
   2 -12  -7   29.87    5.09
   2  12  -7   28.28    6.75
   2 -12  -6    0.71    3.85
   2  12  -6    3.35    5.60
   2  12  -5   91.31    8.68
   2 -12  -5   41.67    5.15
   2  12  -4  117.48    9.97
   2 -12  -4  130.76    7.99
   2  12  -4  120.42    8.42
   2  12  -3    3.97    6.05
   2  12  -3    1.21    4.34
   2 -12  -3    5.83    3.84
   2  12  -2  204.12   10.98
   2  12  -2  215.94   13.87
   2 -12  -1   30.67    4.56
   2  12  -1   26.87    7.66
   2  12  -1   35.09    5.20
  -2  12   1   29.04    9.28
  -2  12   0    7.74    3.74
   2  12   0    9.56    7.47
  -2  12   0    7.90    8.27
   2  12   0    2.40    4.01
   2 -12   0   12.42    4.77
   2 -12   1   13.88    4.85
  -2  12  -1   10.39    7.53
   2  12   1   15.90    8.54
  -2  12  -2  325.30   17.53
   2 -12   2  314.68   15.24
   2 -12   3   47.82    6.65
  -2  12  -3   45.21    8.01
  -2 -12  -4  135.51    8.09
   2 -12   4  139.21   10.02
  -2  12  -4  138.41   10.49
   2  12   4  113.16    7.79
   2  12   5   17.14    4.74
   2 -12   5   30.98    6.85
  -2 -12  -5   18.39    4.25
  -2  12  -5   26.71    6.77
  -2 -12  -6   14.88    4.19
   2 -12   6   16.95    7.06
  -2  12  -6   21.67    6.42
  -2 -12  -7    5.38    3.82
  -2  12  -7    0.70    5.57
   2 -12   7    1.69    6.64
   2 -13  -7   74.97    6.88
   2  13  -7   68.34    8.87
   2 -13  -6   56.31    6.10
   2  13  -6   48.91    8.17
   2 -13  -5  104.71    7.75
   2  13  -5  124.44   10.84
   2  13  -4   16.97    5.38
   2  13  -4   11.73    6.88
   2 -13  -4   13.63    4.43
   2  13  -3   22.08    5.36
   2 -13  -3   15.82    4.41
   2  13  -3   12.67    7.20
   2  13  -2  190.65   13.85
   2  13  -2  174.99   10.27
   2  13  -1   27.91    8.68
   2  13  -1   29.64    5.31
  -2  13   1   45.64   10.83
   2  13   0    3.20    8.60
  -2  13   0    4.21    8.53
   2  13   0   -4.80    4.37
   2 -13   0   -1.35    4.28
  -2  13  -1    9.83    8.36
   2  13   1   16.79    9.38
   2 -13   1   11.63    5.01
   2 -13   2  104.39    8.33
  -2  13  -2   72.65   10.33
  -2  13  -3   11.03    7.77
   2 -13   3   28.70    6.25
   2 -13   4   91.69    8.97
  -2 -13  -4   92.12    7.10
  -2  13  -4   80.34   10.01
   2 -13   5   89.14    9.40
  -2 -13  -5   90.31    7.08
  -2  13  -5   91.92    9.96
   2  14  -3   21.66    8.41
   2  14  -3   27.33    5.71
   2 -14  -3   17.05    5.16
   2  14  -2    8.21    5.07
   2  14  -2    2.13    8.40
   2  14  -1   -2.27    8.77
  -2  14   1    6.35   10.12
   2  14  -1    8.20    5.02
   2  14   0   23.36   10.05
  -2  14   0    4.78    9.70
  -2  14  -1    3.32    9.35
   2  14   1    4.53   10.32
   2 -14   2   18.77    6.10
   2  14   2   -6.20   11.17
  -2  14  -2   14.76    9.73
   3   0 -15   -1.46    4.44
   3   0 -14   -0.23    4.01
   3   0 -13   -4.38    3.96
   3   0 -12   -1.33    3.43
   3   0 -11    9.45    3.38
   3   0 -10   -1.46    2.85
   3   0  -9   44.32    4.26
   3   0  -9   51.08    4.11
   3   0  -8   -0.13    1.96
   3   0  -8   -3.13    3.92
   3   0  -7   27.89    5.75
   3   0  -7   26.41    2.86
  -3   0   6    2.41    9.74
   3   0  -6    1.31    1.93
   3   0  -6   -3.27    5.40
   3   0  -5  870.27   28.77
   3   0  -5  726.19   31.05
  -3   0   5  856.32   28.57
  -3   0   5  663.12   34.57
   3   0  -4   -0.23    3.58
  -3   0   4   -0.39    1.41
   3   0  -3  735.71   29.50
  -3   0   3  639.27   30.42
  -3   0   2   -1.36    6.42
   3   0  -2    2.26    1.19
  -3   0   2    0.17    1.26
   3   0  -1 2836.58   96.18
  -3   0   1 2940.47   95.49
  -3   0   1 2726.37   99.43
  -3   0   1 2983.02   96.24
  -3   0   1 2711.33   98.04
   3   0  -1 2894.27   95.34
   3   0  -1 2888.46   95.54
  -3   0   1 2926.70   95.80
   3   0   0    0.02    0.65
  -3   0   0    0.22    0.70
   3   0   0   -2.66    2.89
  -3   0   0   -0.76    2.55
   3   0   0   -0.81    2.66
  -3   0   0   -0.25    4.43
  -3   0   0    1.85    1.67
  -3   0  -1  970.72   33.11
  -3   0  -1 1038.28   33.32
   3   0   1  922.32   34.16
  -3   0  -1  961.04   33.82
  -3   0  -1  938.52   34.58
   3   0   1  966.39   34.25
  -3   0  -2   -1.20    2.53
  -3   0  -2    0.24    1.45
  -3   0  -2    1.10    1.46
  -3   0  -2    1.62    4.44
   3   0   2    0.82    1.83
   3   0   2    1.08    1.42
  -3   0  -3  244.26   11.36
   3   0   3  234.23   10.22
   3   0   4   -0.97    2.21
  -3   0  -4    2.61    2.71
   3   0   4    0.28    0.95
  -3   0  -4   -0.37    1.32
  -3   0  -5   84.25    8.98
   3   0   5   89.48    5.36
   3   0   5   95.85    3.88
   3   0   6    1.26    2.34
  -3   0  -6    0.34    5.89
   3   0   6    0.63    1.26
  -3   0  -7   51.01    8.25
   3   0   7   61.51    3.21
   3   0   7   57.29    4.58
  -3   0  -8    0.76    7.46
   3   0   8   -1.43    1.87
   3   0   8   -1.57    3.02
  -3   0  -8    2.93    5.76
   3   0   9  113.54    7.38
  -3   0  -9   24.31    9.18
  -3   0 -10   -5.51   12.10
   3   0  10   -1.25    3.67
   3   0  11   73.87    6.46
   3   0  12    0.48    4.23
   3   0  13  164.08    9.95
   3   0  14   -1.08    4.91
   3  -1 -15   21.51    4.87
   3   1 -15   18.66    4.83
   3   1 -14    0.91    3.98
   3  -1 -14    1.11    3.94
   3   1 -14    0.80    3.67
   3  -1 -13    9.16    3.86
   3   1 -13   15.20    4.14
   3  -1 -12   18.54    5.96
   3  -1 -12   21.94    4.13
   3   1 -12   30.29    4.36
   3   1 -11  198.68    9.40
   3  -1 -11  193.90    9.25
   3   1 -10   66.59    5.15
   3  -1 -10   71.84    5.14
   3  -1  -9  708.39   25.79
   3   1  -9  706.35   25.77
   3  -1  -8  698.25   24.81
   3   1  -8  702.20   24.79
   3  -1  -7 1185.28   40.29
   3   1  -7 1205.63   40.31
   3  -1  -6  299.28   11.62
   3   1  -6  300.81   11.65
   3  -1  -5  102.83    4.94
  -3   1   5  101.01    4.97
  -3  -1   5  107.32    5.04
   3   1  -5  101.55    4.96
  -3   1   4   94.29    4.45
  -3  -1   4  101.01    4.51
  -3  -1   4   93.95    7.67
  -3  -1   3  201.81   12.80
   3   1  -3  224.72    8.15
  -3  -1   3  232.50    8.20
   3   1  -3  150.50   14.83
   3  -1  -3  128.37   11.63
  -3  -1   3  205.95   10.36
  -3   1   3  208.52    8.26
  -3   1   3  224.26    8.12
  -3  -1   2   34.28    2.06
   3   1  -2   33.89    1.93
  -3   1   2   31.50    2.06
  -3  -1   2   38.78    7.60
  -3  -1   2   31.64    1.93
   3  -1  -2   25.90    2.00
  -3   1   2   30.36    1.75
  -3  -1   1  120.67    5.66
  -3  -1   1  146.61    5.79
  -3  -1   1  144.88    5.35
  -3  -1   1  111.58   10.33
   3  -1  -1  143.10    5.34
  -3   1   1  170.69    9.29
   3  -1  -1  141.07    5.44
   3   1  -1  140.54    5.33
   3  -1  -1  143.37    5.94
  -3   1   1  149.04    5.34
  -3  -1   1  137.26    5.23
   3   1   0  445.47   15.66
   3  -1   0  444.49   17.64
  -3   1   0  451.42   17.24
  -3   1   0  463.60   15.93
   3  -1   0  467.71   16.03
   3  -1   0  466.68   16.40
  -3  -1   0  465.22   16.26
  -3   1   0  509.84   16.60
  -3  -1   0  315.76   19.01
  -3  -1   0  460.36   15.47
  -3  -1   0  448.15   15.51
   3  -1   0  462.76   15.47
  -3   1   0  469.73   15.44
   3   1   0  408.82   17.57
  -3   1   0  355.82   20.66
   3  -1   0  453.32   20.75
  -3   1  -1  688.28   23.29
   3  -1   1  653.75   24.10
  -3  -1  -1  661.20   24.59
  -3   1  -1  699.79   23.82
   3   1   1  640.81   24.16
   3  -1   1  644.09   23.18
   3  -1   1  625.03   26.42
   3  -1   1  713.06   23.56
   3   1   1  671.51   23.14
  -3  -1  -1  696.82   23.14
   3   1   1  679.30   23.33
  -3   1  -1  651.76   23.01
  -3  -1  -1  661.33   22.56
   3  -1   1  656.05   22.14
  -3  -1  -2  956.40   32.46
  -3   1  -2  957.42   32.75
  -3  -1  -2  941.54   32.53
   3   1   2  930.09   32.50
   3  -1   2  969.63   36.18
  -3   1  -2 1025.05   39.57
  -3   1  -2  950.24   31.59
   3   1   2  902.26   33.47
  -3  -1  -2  971.87   33.91
  -3  -1  -2  962.01   32.71
  -3   1  -2  961.92   32.74
   3   1   2  954.21   32.87
  -3   1  -3  535.38   18.90
  -3  -1  -3  514.92   18.36
  -3   1  -3  569.60   25.22
   3   1   3  518.42   18.43
  -3  -1  -3  533.65   17.20
  -3  -1  -3  530.57   19.86
   3   1   3  544.68   19.10
  -3   1  -3  512.03   18.81
   3  -1   3  511.53   17.25
  -3   1  -4  210.86    8.07
   3  -1   4  213.85    7.54
  -3  -1  -4  210.29    7.51
  -3  -1  -4  208.35    8.82
   3  -1   4  208.01    9.13
   3   1   4  219.88    8.96
  -3   1  -4  209.31   15.30
  -3   1  -5  249.39   16.52
   3   1   5  220.72    8.26
  -3  -1  -5  238.35    8.42
  -3   1  -5  234.72    8.99
   3   1   5  225.52    9.53
   3  -1   5  235.48   10.18
   3  -1   5  236.90    8.35
   3   1   6    3.26    2.08
   3  -1   6    5.46    1.44
  -3  -1  -6    5.46    1.42
   3  -1   6    2.72    2.51
   3   1   6    4.82    1.28
  -3   1  -7  144.30   14.87
   3  -1   7  162.84    6.37
   3   1   7  158.06    7.65
   3  -1   7  156.97    8.18
   3   1   7  158.10    6.27
  -3  -1  -7  158.96    6.51
   3   1   8   13.58    1.97
   3  -1   8   11.92    2.09
   3  -1   8   12.47    3.64
   3   1   8   15.84    3.19
  -3   1  -8   11.74   10.64
  -3  -1  -8   13.13    2.12
   3  -1   9    3.20    3.72
   3   1   9    5.55    3.21
  -3   1  -9   10.26   11.01
  -3  -1  -9    0.63    2.17
  -3  -1 -10   42.99    3.84
  -3  -1 -10   41.60   10.26
   3  -1  10   41.59    5.42
   3   1  10   47.10    5.10
  -3  -1 -11  218.62    9.19
   3  -1  11  204.57   11.17
   3   1  11  198.49   10.30
   3  -1  12   -0.80    4.45
  -3   1 -12    0.20    3.22
   3   1  12    2.14    3.95
  -3   1 -13  127.08    8.15
   3   1  13  136.56    8.60
   3  -1  13  145.35    9.52
   3   1  14   16.54    5.01
   3  -1  14    8.93    5.60
  -3   1 -14   20.97    4.59
   3   2 -15   28.74    5.19
   3  -2 -15   30.59    5.37
   3   2 -14    8.51    4.09
   3  -2 -14    9.58    4.39
   3  -2 -13  125.30    7.71
   3   2 -13  115.35    7.76
   3  -2 -12   56.33    5.28
   3   2 -12   64.07    5.50
   3   2 -11  161.00    8.52
   3  -2 -11  165.13    8.47
   3   2 -11  149.09    8.44
   3   2 -10  627.22   22.57
   3  -2 -10  583.65   22.32
  -3   2  10  543.92   29.66
   3   2 -10  580.39   22.60
   3  -2  -9    8.47    2.58
   3   2  -9    7.78    2.78
  -3   2   9   14.87   12.18
   3   2  -9    7.18    2.63
   3  -2  -8    7.52    2.50
  -3   2   8   -1.99   12.33
   3   2  -8    5.05    2.02
   3   2  -8    8.10    2.37
   3   2  -7   25.90    2.96
   3   2  -7   25.45    2.90
   3   2  -6  350.60   13.22
   3  -2  -6  335.56   13.05
  -3  -2   6  345.52   15.72
   3   2  -5  677.26   23.65
   3  -2  -5  682.09   23.59
  -3  -2   5  667.51   25.15
   3  -2  -4   83.97    4.40
  -3  -2   4   93.69    4.50
  -3   2   4   94.04    4.52
   3   2  -4   90.90   11.45
  -3   2   4  107.70    4.76
  -3   2   3 1043.41   34.34
  -3   2   3 1026.35   34.16
  -3  -2   3 1046.02   34.25
   3  -2  -3  973.97   33.45
  -3  -2   3 1058.57   34.25
  -3   2   2   11.35    0.92
   3   2  -2   12.82    1.49
  -3  -2   2   11.63    1.51
  -3  -2   2   12.54    1.42
  -3   2   2   13.02    1.44
   3  -2  -2   14.32    1.71
  -3   2   2   11.41    1.71
   3  -2  -2   11.47    0.94
  -3  -2   1  327.07   13.87
  -3   2   1  309.58   13.80
  -3   2   1  327.85   11.22
  -3   2   1  339.21   12.05
   3  -2  -1  314.87   11.96
  -3  -2   1  316.29   11.47
  -3   2   1  329.64   11.42
   3   2  -1  317.92   12.02
  -3  -2   1  327.45   11.91
   3  -2  -1  323.76   11.97
   3   2  -1  324.98   11.67
   3  -2  -1  318.83   11.40
   3   2  -1  304.81   16.44
   3  -2   0  805.43   31.41
   3   2   0  811.00   31.33
  -3  -2   0  906.36   29.89
  -3  -2   0  890.05   29.45
   3  -2   0  943.86   30.23
   3  -2   0  873.35   29.19
   3  -2   0  861.46   31.16
   3   2   0  858.37   31.15
  -3   2   0  891.94   29.46
  -3  -2   0  922.48   29.90
  -3  -2   0  861.56   30.66
  -3   2   0  888.25   30.78
   3   2   0  843.15   29.63
   3  -2   0  869.41   29.13
   3  -2   1 1078.04   45.89
  -3   2  -1 1203.36   39.79
   3  -2   1 1202.62   39.86
   3   2   1 1230.69   39.84
   3   2   1 1194.53   39.88
   3  -2   1 1172.78   40.45
  -3  -2  -1 1235.66   40.17
   3  -2   1 1138.35   40.65
  -3   2  -1 1241.62   40.16
   3   2   1 1150.16   40.62
  -3   2  -1 1201.96   41.10
  -3  -2  -1 1185.12   41.05
   3   2   1 1201.56   40.55
  -3   2  -1 1223.88   39.51
   3   2   1  865.35   42.03
  -3  -2  -1 1146.51   39.25
  -3   2  -1 1164.04   38.76
   3  -2   1 1213.77   38.63
  -3  -2  -1 1229.68   39.47
   3   2   1  925.91   38.98
  -3   2  -2  964.72   33.16
   3   2   2 1014.28   35.06
   3  -2   2  954.30   34.97
  -3   2  -2 1032.63   34.49
   3  -2   2  992.24   34.42
   3   2   2 1039.13   34.43
   3  -2   2 1065.92   40.99
  -3  -2  -2  951.30   34.07
  -3  -2  -2 1005.85   35.33
  -3   2  -2 1003.23   35.34
   3   2   2  989.27   33.86
  -3  -2  -2 1014.06   33.81
  -3  -2  -3   43.75    4.32
  -3  -2  -3   46.26    4.66
  -3   2  -3   43.31    4.47
  -3  -2  -3   43.71    3.04
   3   2   3   47.47    3.67
  -3  -2  -3   46.32    2.17
  -3   2  -3   42.75    2.38
   3   2   3   43.24    3.01
  -3   2  -4  145.77    5.89
   3   2   4  139.43    6.38
   3   2   4  140.44    7.40
  -3   2  -4  145.14    6.34
   3  -2   4  145.83    5.62
   3  -2   4  127.98   10.33
  -3  -2  -4  145.01    6.49
  -3  -2  -4  148.12    5.59
  -3  -2  -5  294.98   10.46
  -3   2  -5  292.96   10.91
   3  -2   5  295.92   10.46
   3  -2   5  283.71   12.23
   3   2   5  280.72   11.25
  -3   2  -5  290.29   11.22
  -3  -2  -5  280.91   11.28
   3  -2   6    3.62    2.81
  -3   2  -6    0.83    1.52
  -3  -2  -6    1.52    1.41
   3  -2   6    0.74    1.48
   3   2   6    0.71    2.21
   3   2   7  226.97    9.18
  -3   2  -7  261.45   10.07
   3   2   7  238.74   10.20
   3  -2   7  239.37   11.37
  -3  -2  -7  247.45    9.40
   3  -2   7  260.63    9.32
  -3   2  -8  119.05    6.12
   3  -2   8  119.99    7.57
   3   2   8  116.31    6.35
   3   2   8  113.41    5.28
  -3  -2  -8  131.78    5.69
   3  -2   9    1.69    3.88
   3   2   9    6.56    2.97
  -3  -2  -9    1.30    2.23
  -3   2  -9   -0.15    2.59
  -3  -2 -10   32.23    3.54
   3  -2  10   27.55    5.24
  -3   2 -10   22.94    3.65
   3   2  10   31.87    4.14
  -3   2 -11   14.63    3.59
   3   2  11   16.47    3.91
  -3  -2 -11   19.25    3.20
   3  -2  11   22.02    5.11
  -3   2 -12    0.20    3.25
   3   2  12    3.55    3.55
   3  -2  12    1.47    4.84
  -3   2 -13   -0.89    3.75
   3   2  13    1.60    3.89
   3  -2  13   -4.38    5.41
   3   3 -15   15.49    4.86
  -3  -3  15   14.86    6.15
   3  -3 -15   22.23    5.10
   3   3 -14   15.27    4.40
   3  -3 -14   29.89    5.01
   3  -3 -13   10.59    4.24
   3   3 -13   11.03    3.90
   3  -3 -12    9.67    3.69
   3   3 -12   12.23    3.66
  -3   3  11  181.48   18.51
   3   3 -11  198.34    9.96
   3  -3 -11  195.12    9.60
  -3   3  10   -4.22   14.66
   3  -3 -10    2.49    3.09
   3   3 -10    1.34    2.81
   3   3  -9  151.62    7.73
   3  -3  -9  142.47    7.38
   3   3  -8 1185.35   39.12
   3  -3  -8 1135.21   38.71
   3   3  -7  160.51    7.65
  -3  -3   7  166.25    8.07
   3  -3  -7  166.49    7.60
   3  -3  -6   51.43    3.60
   3   3  -6   47.50    3.52
   3  -3  -5  197.97    8.13
  -3   3   5  185.86    7.78
   3  -3  -4   38.94    2.98
  -3   3   4   40.00    2.84
  -3  -3   4   48.07    3.15
  -3   3   3   37.03    2.62
   3  -3  -3   35.96    2.59
  -3   3   3   38.40    2.72
  -3  -3   3   34.57    2.56
  -3   3   2  484.30   16.69
   3   3  -2  455.78   16.83
  -3  -3   2  468.45   16.61
   3  -3  -2  456.03   17.73
  -3   3   2  483.20   16.52
   3  -3  -2  454.89   16.72
   3   3  -2  471.88   17.10
   3   3  -1 1277.35   42.69
  -3  -3   1 1263.44   42.31
  -3   3   1 1247.63   41.71
   3   3  -1 1270.32   42.79
   3  -3  -1 1251.40   42.10
  -3  -3   1 1199.29   43.78
  -3   3   1 1190.75   43.94
  -3   3   1 1294.89   42.50
   3  -3  -1 1256.92   42.59
   3  -3  -1 1241.82   42.59
   3  -3   0 3822.03  127.99
   3   3   0 3794.90  128.00
   3  -3   0 3928.84  127.12
  -3   3   0 3988.42  127.05
  -3   3   0 3850.80  126.94
   3   3   0 3763.61  127.06
   3  -3   0 3509.67  128.59
   3   3   0 3626.87  128.57
  -3  -3   0 3803.18  127.46
  -3   3   0 3890.26  127.58
  -3  -3   0 3825.41  126.72
   3  -3   0 3867.40  126.45
   3  -3   1 1889.25   61.46
  -3   3  -1 1793.36   63.53
  -3   3  -1 1830.41   61.72
   3   3   1 1846.24   62.80
  -3  -3  -1 1951.53   62.03
  -3  -3  -1 1796.64   62.07
   3  -3   1 1757.28   63.18
   3   3   1 1770.42   63.12
   3  -3   1 1884.61   62.55
   3  -3   1 1889.61   62.93
   3   3   1 1837.76   62.88
   3  -3   2   21.17    8.88
   3   3   2   22.76    3.35
   3  -3   2   19.72    3.31
   3  -3   2   32.02    1.97
  -3   3  -2   26.05    2.15
   3   3   2   24.60    2.83
  -3  -3  -2   30.19    3.25
  -3  -3  -2   29.70    2.47
   3  -3   2   24.77    2.96
  -3  -3  -2   27.20    4.17
  -3   3  -2   25.87    4.10
   3   3   2   24.97    6.21
  -3  -3  -3  291.25   10.47
  -3  -3  -3  290.43   10.58
   3   3   3  283.77   11.02
  -3  -3  -3  304.84   11.06
   3  -3   3  299.21   12.21
   3   3   3  311.52   12.07
  -3  -3  -3  286.41   12.31
   3  -3   3  307.55   19.79
  -3   3  -3  317.16   12.99
  -3  -3  -3  300.45   12.75
   3  -3   3  318.76   10.73
  -3   3  -3  286.04   10.83
  -3  -3  -4  137.21    8.84
  -3   3  -4  166.15    7.31
   3   3   4  174.89    8.07
   3  -3   4  170.44   13.59
  -3  -3  -4  161.17    6.39
   3   3   4  165.16    6.87
  -3  -3  -4  170.31    6.87
  -3   3  -4  163.64    6.73
  -3  -3  -5   21.87    2.56
   3   3   5   20.62    2.32
   3  -3   5   18.42    6.34
   3   3   5   23.30    3.56
  -3  -3  -5   21.46    1.99
  -3   3  -5   21.13    2.26
  -3   3  -5   17.59    2.94
   3  -3   6   75.87    3.90
  -3  -3  -6   80.10    3.96
   3   3   6   74.82    4.25
  -3   3  -6   82.13    4.38
   3  -3   6   76.50    5.76
  -3  -3  -7   25.05    2.51
   3  -3   7   28.97    4.30
   3  -3   7   20.30    2.40
   3   3   7   20.77    2.87
  -3   3  -7   23.25    2.66
  -3   3  -8    1.85    2.34
   3   3   8   -1.18    2.47
  -3  -3  -8    1.16    2.12
   3  -3   8    0.25    3.87
   3  -3   9   91.65    7.49
  -3   3  -9  101.70    5.78
   3   3   9   92.97    5.68
  -3  -3  -9   94.52    5.14
   3  -3  10  126.63    8.85
  -3  -3 -10  125.02    6.39
  -3   3 -10  111.60    6.81
   3   3  10  128.93    6.96
   3   3  11   23.89    4.16
   3  -3  11   24.47    5.52
  -3   3 -11   27.52    3.97
  -3  -3 -11   27.86    3.51
   3   3  12   64.94    5.68
  -3   3 -12   64.84    5.60
   3  -3  13    7.75    5.64
  -3   3 -13    3.56    3.70
   3  -4 -15   13.01    4.96
  -3  -4  15    6.21    6.10
   3   4 -15   11.60    4.74
   3  -4 -14   49.31    5.93
  -3  -4  14   41.54    7.10
   3   4 -14   51.41    5.89
   3   4 -13   50.00    5.72
   3  -4 -13   88.87    8.23
   3  -4 -12   14.11    4.02
   3   4 -12    4.03    3.35
   3  -4 -11    7.85    3.52
  -3   4  11    2.23   15.25
   3   4 -11    6.10    3.25
   3  -4 -10  570.59   22.03
   3   4 -10  591.11   22.50
   3   4  -9  102.38    5.81
   3  -4  -9   88.51    4.82
   3  -4  -9   95.61    5.54
  -3   4   8  119.96    5.58
   3   4  -8  120.20    6.72
   3  -4  -8  124.64    5.73
   3  -4  -8  127.09    6.65
  -3   4   7   87.36    4.21
   3   4  -7   85.92    5.13
   3  -4  -7   74.36    3.95
   3  -4  -7   81.26    4.95
  -3   4   6  113.70    5.17
   3   4  -6  114.66    6.03
   3  -4  -6  118.86    4.74
   3  -4  -6  111.83    5.86
   3  -4  -5   45.78    3.55
  -3   4   5   43.45    2.99
  -3   4   4 9999.00  352.95
   3  -4  -4 8551.04  353.43
   3  -4  -3   33.75    2.98
  -3   4   3   38.76    2.96
   3   4  -2  882.76   30.34
  -3  -4   2  855.45   29.82
   3  -4  -2  853.76   29.78
   3  -4  -2  883.11   30.81
  -3   4   2  856.00   29.70
  -3   4   1 2054.29   66.53
   3  -4  -1 2001.16   66.58
   3   4  -1 1986.15   66.80
  -3  -4   1 1927.70   67.40
  -3   4   1 1847.76   67.44
   3  -4  -1 1962.40   66.17
  -3  -4   1 1951.69   66.39
   3   4  -1 2054.57   67.09
   3  -4  -1 1994.98   66.64
   3   4   0    2.06    2.11
   3  -4   0    5.13    2.20
   3   4   0    6.10    2.48
  -3   4   0    4.67    2.61
  -3   4   0    9.81    2.90
  -3  -4   0    1.91    2.43
  -3  -4   0    5.66    2.29
  -3   4   0    6.55    2.73
   3   4   0    0.96    2.79
   3  -4   0    5.52    2.96
   3  -4   0    2.53    2.09
  -3  -4  -1  211.15    8.74
   3  -4   1  228.72    9.10
   3   4   1  215.11    9.67
  -3   4  -1  222.82    8.60
  -3  -4  -1  232.52    8.80
   3  -4   1  229.63    8.14
   3  -4   1  198.72    9.70
   3   4   1  218.38    9.77
   3   4   2 1204.94   43.42
   3  -4   2 1172.76   43.47
  -3   4  -2 1423.45   42.89
   3  -4   2 1272.37   43.36
  -3  -4  -2 1237.07   42.22
   3   4   2 1261.22   43.02
   3  -4   2 1269.64   41.98
   3   4   2 1214.87   44.35
  -3  -4  -2 1163.30   42.89
  -3  -4  -2 1207.84   43.76
  -3   4  -2 1238.32   43.87
  -3  -4  -2 1232.87   42.09
   3   4   3  594.14   22.16
   3  -4   3  651.49   22.97
   3   4   3  573.61   22.42
   3  -4   3  683.69   23.10
  -3  -4  -3  567.68   20.72
   3  -4   3  604.50   21.01
  -3  -4  -3  598.00   20.98
  -3   4  -3  651.13   21.54
  -3  -4  -3  564.89   22.65
  -3   4  -3  624.39   23.26
   3   4   4   25.55    1.72
  -3   4  -4    4.71    1.82
   3  -4   4    3.41    1.81
   3   4   4   37.30    3.78
  -3  -4  -4   10.56    2.07
   3  -4   4    6.91   10.00
   3  -4   4    3.87    3.06
  -3  -4  -4   36.50    2.45
   3   4   5   46.79    2.98
  -3   4  -5   50.37    3.39
  -3  -4  -5   48.77    2.97
  -3  -4  -5   45.30    3.08
   3   4   5   43.79    4.28
   3  -4   5   44.46   10.23
   3   4   6   31.22    2.70
   3  -4   6   34.94    7.48
  -3  -4  -6   33.18    2.68
   3   4   6   32.18    4.20
  -3   4  -6   31.43    2.97
   3  -4   7   49.32    5.42
  -3  -4  -7   54.68    3.63
  -3   4  -7   55.17    3.98
   3   4   7   50.76    3.52
   3  -4   8  872.26   33.41
  -3  -4  -8  907.09   30.49
  -3   4  -8  881.40   31.17
   3   4   8  840.55   30.30
   3  -4   9  482.00   21.52
   3   4   9  486.81   18.54
  -3  -4  -9  522.80   18.74
  -3   4  -9  539.32   19.60
   3   4  10   13.93    3.10
  -3  -4 -10   11.81    3.03
  -3   4 -10    6.79    3.25
   3  -4  10    7.86    5.21
   3  -4  11   67.46    7.56
   3   4  11   58.40    4.56
  -3   4 -11   59.64    5.32
  -3  -4 -11   59.93    4.72
  -3   4 -12    0.86    3.42
   3  -4  12   -3.17    5.40
   3  -4  13   64.26    8.19
  -3   4 -13   67.71    6.22
   3   5 -14   70.25    6.76
  -3  -5  14   56.16    7.93
   3  -5 -14   65.85    6.46
  -3   5  13   71.89   16.28
   3   5 -13   69.87    6.54
  -3  -5  13   67.39    7.98
   3  -5 -13   75.61    6.39
  -3  -5  12   10.98    5.66
  -3   5  12    4.63   17.46
   3  -5 -12   14.87    4.08
   3   5 -12   12.25    4.13
   3   5 -11   76.45    6.04
   3  -5 -11   62.80    5.63
   3   5 -10   12.08    3.59
  -3   5  10   15.99    2.59
   3  -5 -10   10.12    3.52
   3  -5  -9  465.81   16.74
  -3   5   9  446.72   16.28
   3   5  -9  471.44   18.53
   3  -5  -9  474.14   18.18
   3  -5  -8   77.02    4.21
   3  -5  -8   71.53    5.24
  -3   5   8   73.20    3.96
   3  -5  -7  283.90   10.45
   3  -5  -7  290.77   12.00
   3   5  -7  279.42   12.18
  -3   5   7  294.61   10.54
   3   5  -6  225.38   10.18
  -3   5   6  238.90    8.83
   3  -5  -6  230.89   10.00
   3   5  -5   25.85    3.11
  -3   5   5   30.68    2.31
   3  -5  -4 1855.05   65.26
  -3   5   4 2020.28   65.11
   3  -5  -4 1969.36   65.81
   3  -5  -3    1.39    1.83
  -3   5   3    1.93    2.10
   3  -5  -2  107.39    6.71
   3   5  -2  122.17    6.19
  -3   5   2  126.07    5.70
   3  -5  -1    8.89    2.49
   3   5  -1   10.98    2.80
  -3   5   1    9.97    3.04
   3   5  -1   11.71    3.11
   3  -5  -1   10.14    3.00
  -3   5   1    9.68    4.37
  -3   5   1   10.85    3.74
  -3  -5   1   12.10    3.51
   3   5   0  407.74   15.58
   3  -5   0  389.61   15.47
   3   5   0  368.86   15.44
  -3   5   0  379.30   15.93
   3   5   0  395.96   16.08
   3  -5   0  397.32   15.41
  -3  -5   0  395.82   15.67
  -3   5   0  408.22   15.21
  -3  -5   0  389.05   15.07
   3  -5   1  275.70   10.35
   3  -5   1  258.33   11.06
   3  -5   1  230.40   11.72
   3   5   1  261.18   12.01
  -3  -5  -1  278.50   10.88
   3   5   1  270.22   12.12
  -3   5  -1  259.57   10.91
   3  -5   2   66.42    4.94
   3   5   2   60.84    6.38
  -3  -5  -2   71.15    3.93
  -3   5  -2   68.31    4.38
  -3  -5  -2   63.86    5.79
  -3   5  -2   64.66    5.87
  -3  -5  -2   75.41    4.14
   3  -5   2   66.79    3.82
   3  -5   2   58.50    5.07
   3   5   2   69.32    5.23
   3   5   3 1149.86   41.49
   3  -5   3 1162.62   41.63
   3   5   3 1156.05   41.22
  -3  -5  -3 1173.75   39.86
   3  -5   3 1220.52   41.98
  -3   5  -3 1198.80   40.85
   3  -5   3 1225.24   40.23
  -3  -5  -3 1140.34   41.76
  -3   5  -3 1174.55   41.86
  -3  -5  -4    6.71    1.68
  -3  -5  -4    4.54    1.70
   3   5   4    2.86    2.63
   3  -5   4    9.80    3.08
  -3  -5  -4    4.06    3.66
  -3   5  -4    7.14    3.86
  -3   5  -4    6.12    2.17
  -3  -5  -5  215.96    8.41
   3   5   5  199.94    9.71
   3  -5   5  208.81   10.48
  -3  -5  -5  192.82    7.84
  -3   5  -5  224.54    8.99
   3  -5   6   21.51   11.85
   3   5   6   31.59    4.29
  -3  -5  -6   31.35    2.97
  -3   5  -6   28.64    3.12
   3   5   6   12.25    4.64
   3   5   7   13.81    2.08
   3  -5   7   13.84    8.45
  -3  -5  -7   17.67    2.71
  -3   5  -7   18.47    2.97
   3   5   7   16.73    4.17
   3   5   8   89.98    4.67
  -3  -5  -8   97.36    5.40
  -3   5  -8  105.73    6.08
   3  -5   8   91.78    7.76
   3   5   9  272.72   10.91
  -3  -5  -9  298.24   11.72
  -3   5  -9  284.77   12.32
   3  -5   9  305.38   14.89
   3   5  10  186.99    8.32
  -3  -5 -10  221.07    9.26
  -3   5 -10  209.98    9.97
   3  -5  10  199.28   12.19
  -3  -5 -11   82.83    5.50
  -3   5 -11   83.35    6.15
   3  -5  11   87.24    8.47
  -3   5 -12   -0.89    3.83
   3  -5  12   -5.35    6.16
  -3   5 -13   19.24    4.73
   3  -5  13   28.11    7.21
   3  -6 -14   -4.19    4.40
   3   6 -14   -2.12    4.33
  -3  -6  14   -0.71    6.02
  -3   6  13   45.33   18.79
   3  -6 -13   58.62    6.00
  -3  -6  13   46.10    7.58
   3   6 -13   48.57    5.89
  -3  -6  12   17.36    6.09
   3   6 -12   13.84    4.26
   3  -6 -12   12.65    4.17
  -3  -6  11   69.32    7.92
   3  -6 -11   87.67    6.38
   3   6 -11   89.68    6.82
   3   6 -10    1.38    3.29
  -3  -6  10    2.85    4.97
   3  -6 -10    0.78    3.44
   3  -6  -9  150.15    7.63
   3   6  -9  154.12    8.05
  -3  -6   9  162.48    9.74
   3  -6  -8  321.28   12.57
  -3  -6   8  325.35   14.71
   3   6  -8  328.48   13.11
   3  -6  -7    4.12    2.74
  -3   6   7    5.00    1.51
   3   6  -7    2.73    2.78
   3  -6  -7    3.50    1.55
  -3   6   6   11.95    1.76
   3  -6  -6   16.36    3.00
   3   6  -6   14.51    2.99
   3  -6  -5  102.72    5.34
   3   6  -5  102.92    5.89
  -3  -6   4   72.23    5.85
   3  -6  -4   72.87    4.33
   3  -6  -4   65.08    3.71
  -3   6   4   67.61    3.87
   3  -6  -3  149.09    7.09
  -3  -6   3  186.70    9.01
  -3   6   2  694.31   27.25
  -3  -6   2  688.62   26.93
   3  -6  -2  791.94   26.11
  -3  -6   2  738.57   27.29
   3   6  -2  725.31   26.56
  -3  -6   1   32.03    3.45
  -3   6   1   69.65    5.02
   3   6  -1   30.50    3.52
   3  -6  -1   33.02    3.30
  -3  -6   1   39.85    4.06
   3  -6  -1   73.20    6.18
   3   6  -1   32.09    4.05
  -3   6   1   54.00    5.80
   3   6   0  260.36   11.01
   3  -6   0  261.59   10.92
  -3  -6   0  276.91   11.29
   3   6   0  249.42   10.48
   3   6   0  259.59   11.87
  -3   6   0  252.93   11.78
   3  -6   1   73.32    5.01
  -3  -6  -1   80.47    4.79
   3   6   1   71.07    5.96
   3  -6   1   73.94    6.23
   3   6   1   71.04    6.07
  -3   6  -1   78.37    5.41
  -3  -6  -2  104.95    5.02
   3   6   2  105.93    6.52
   3  -6   2  107.94    6.77
   3  -6   2  116.33    6.71
  -3  -6  -2  118.62    5.70
  -3   6  -2  115.15    7.41
  -3   6  -2  121.61    6.28
   3   6   2  113.47    8.14
  -3  -6  -3  203.66   10.32
  -3   6  -3  209.83   10.26
  -3  -6  -3  225.22    8.39
   3   6   3  199.19    9.79
   3  -6   3  197.05    9.82
   3  -6   3  193.96   10.04
  -3   6  -3  208.57    9.43
   3   6   3  214.04    9.66
   3   6   4  358.75   14.69
  -3   6  -4  351.69   14.25
  -3   6  -4  359.66   15.29
  -3  -6  -4  342.86   15.18
  -3  -6  -4  357.80   13.61
  -3  -6  -4  370.35   12.92
   3   6   4  347.63   14.83
   3  -6   4  345.32   14.85
   3  -6   4  364.79   15.54
  -3  -6  -5   76.11    3.83
   3  -6   5   87.25    6.66
  -3  -6  -5   88.49    6.87
  -3   6  -5   95.27    7.04
   3   6   5   89.81    5.97
  -3   6  -5   87.51    5.34
  -3  -6  -5   90.23    4.76
  -3   6  -6   93.49    5.67
   3  -6   6   99.45   16.09
   3  -6   6   87.72    7.12
  -3  -6  -6   81.89    4.86
   3   6   6   90.88    6.45
   3  -6   7    5.20   12.49
  -3   6  -7    1.95    2.89
  -3  -6  -7    1.40    2.69
   3   6   7    5.73    3.88
   3  -6   8   25.44    9.81
  -3  -6  -8   15.31    3.18
  -3   6  -8   18.77    3.64
  -3   6  -9   13.91    3.67
   3  -6   9   12.29    5.69
  -3  -6  -9   18.09    3.44
  -3   6 -10   22.15    4.21
   3  -6  10   26.54    6.46
  -3  -6 -10   22.46    3.85
  -3   6 -11   -3.73    3.78
   3  -6  11    3.50    6.04
  -3   6 -12   46.19    5.67
   3  -6  12   59.77    8.41
  -3  -7  13   56.54    7.72
   3   7 -13   41.06    6.04
   3  -7 -13   38.54    5.75
   3  -7 -12   53.16    5.69
   3   7 -12   66.47    6.54
  -3  -7  12   58.01    7.77
   3  -7 -11   23.47    5.42
  -3  -7  11  411.83   15.69
  -3  -7  10  226.50   12.64
   3   7 -10  204.77   11.15
   3  -7 -10  202.87   10.45
  -3  -7   9  244.39   13.10
   3   7  -9  222.88   11.45
   3  -7  -9  223.67   10.86
   3   7  -8    2.51    3.32
   3  -7  -8    1.47    3.01
  -3  -7   8    4.56    4.68
   3  -7  -8    1.99    1.88
   3  -7  -7  141.19    7.92
   3   7  -7  158.59    8.49
   3  -7  -6   33.73    3.64
   3   7  -6   30.56    4.16
  -3  -7   5  673.78   24.98
   3   7  -5  648.96   23.86
   3  -7  -5  649.11   22.92
   3  -7  -5  581.44   21.33
  -3   7   4   67.19    2.91
  -3  -7   4   81.56    6.38
   3  -7  -4   74.79    4.02
   3  -7  -4   73.90    4.62
   3  -7  -3  179.10    7.88
  -3  -7   3  205.38   10.01
   3   7  -2   37.71    4.07
  -3   7   2   33.52    2.28
   3  -7  -2   35.30    3.22
  -3  -7   2   41.06    4.75
  -3   7   2   26.75    4.04
  -3  -7   2   36.74    4.51
  -3  -7   1  220.35   10.18
   3  -7  -1  225.89    9.36
   3  -7  -1  212.46    8.92
   3   7  -1  202.23    9.10
  -3  -7   1  206.38    8.59
  -3   7   1  218.50    8.72
  -3   7   1  208.18   11.38
   3   7  -1  212.78    9.76
   3   7   0  283.51   11.95
   3   7   0  266.98   12.99
  -3   7   0  280.48   13.05
   3  -7   0  275.14   11.71
  -3  -7   0  285.37   11.89
   3  -7   1   17.38    3.20
  -3  -7  -1   19.50    2.95
   3   7   1   16.66    4.45
  -3   7  -1   19.01    3.99
   3   7   2    9.58    4.88
  -3   7  -2   10.33    3.34
   3  -7   2    5.08    3.94
   3   7   2    7.69    3.83
   3  -7   2    2.94    3.20
  -3  -7  -3   71.21    3.93
  -3   7  -3   66.06    6.20
   3  -7   3   62.84    5.68
   3  -7   3   62.85    5.57
  -3   7  -3   63.27    5.11
   3   7   3   69.35    5.15
   3  -7   4 1284.17   20.40
   3  -7   4 1666.29   20.93
  -3   7  -4  916.03   16.49
   3   7   5   78.38    6.18
   3  -7   5  100.07    6.69
  -3   7  -5   94.89    5.97
  -3  -7  -5   86.05    4.92
   3   7   5   86.32    6.05
  -3  -7  -5   81.72    7.04
  -3   7  -5   93.36    7.33
  -3  -7  -5   70.90    3.57
   3  -7   5   94.11    7.23
   3  -7   6    2.94    4.52
   3   7   6    5.55    3.61
  -3   7  -6   -0.36    3.10
  -3  -7  -6    5.02    2.48
  -3   7  -7  271.72   12.26
  -3  -7  -7  281.91   11.50
   3  -7   7  267.46   14.18
   3   7   7  269.82   12.91
  -3  -7  -8  177.73    8.47
  -3   7  -8  173.04    9.26
   3  -7   8  185.68   11.73
   3  -7   8  162.12   18.86
  -3  -7  -9   -0.76    3.27
  -3   7  -9    1.04    3.57
   3  -7  10    5.44    5.77
  -3  -7 -10   11.28    3.62
  -3   7 -10    3.12    3.81
   3  -7  11   10.76    6.28
  -3   7 -11    9.60    4.24
   3  -7  12   10.88    7.04
  -3   7 -12   12.32    4.70
   3  -8 -13   25.31    5.23
   3   8 -13   29.10    6.07
  -3  -8  13   35.00    7.23
  -3  -8  12  272.82   14.85
   3  -8 -12  265.82   12.84
   3  -8 -11   31.54    4.94
  -3  -8  11   32.84    6.88
   3   8 -10   -2.22    4.24
   3  -8 -10   -1.76    3.74
  -3  -8  10    4.51    5.37
   3   8  -9    0.52    3.90
   3  -8  -9    3.37    3.76
  -3  -8   9    2.67    5.17
   3   8  -8   42.37    5.16
   3  -8  -8   36.93    4.65
  -3  -8   8   34.01    6.51
   3  -8  -7   12.55    4.09
   3   8  -7   10.65    3.90
   3   8  -6  219.13   11.36
   3  -8  -6  234.41   10.57
  -3  -8   6  241.30   12.63
  -3  -8   5   16.26    4.66
   3   8  -5   10.03    3.58
   3  -8  -5   14.36    3.02
   3  -8  -5   13.01    2.28
   3  -8  -4  371.85   14.14
   3   8  -4  399.95   16.28
  -3   8   4  324.74   11.96
   3  -8  -4  347.44   12.98
  -3  -8   4  364.33   15.80
  -3  -8   3   27.06    4.68
  -3  -8   3   23.08    4.84
  -3   8   3   32.75    5.61
   3   8  -3   25.96    3.88
   3  -8  -3   24.44    3.07
   3  -8  -2  139.22    7.10
  -3  -8   2  173.58    8.84
   3  -8  -2  158.37    7.20
  -3  -8   2  140.48    6.71
  -3   8   2  137.79    6.90
  -3   8   2  147.28    6.13
   3   8  -2  160.13    8.14
   3   8  -1  174.03    7.91
  -3  -8   1  202.84    9.77
  -3   8   1  175.03   11.24
   3  -8  -1  197.32    8.94
  -3  -8   0  457.09   17.63
   3   8   0  441.00   17.49
  -3   8   0  415.01   18.97
   3  -8   0  442.11   17.39
  -3  -8  -1   88.09    5.76
   3  -8   1   96.15    6.24
  -3   8  -1   96.60    7.13
   3   8   1   94.27    7.96
   3  -8   2   90.09    6.82
  -3   8  -2  110.57    7.50
   3   8   2  101.25    9.10
   3   8   2   93.70    7.24
  -3   8  -3   48.10    5.07
   3  -8   3   50.30    5.64
   3   8   3   47.44    5.22
   3   8   3   46.47    4.58
   3  -8   3   45.64    5.26
  -3  -8  -3   43.16    3.34
   3   8   4   47.71    4.94
  -3  -8  -4   44.42    6.14
  -3   8  -4   44.39    6.20
   3  -8   4   54.58    5.49
   3  -8   4   47.08    5.72
   3   8   4   43.47    5.19
  -3   8  -4   56.01    5.19
   3  -8   5  470.07   20.22
  -3  -8  -5  456.92   17.73
   3   8   5  446.14   18.82
   3  -8   5  464.09   19.10
   3   8   5  457.07   18.69
  -3  -8  -5  444.75   19.37
  -3   8  -5  460.91   19.54
   3   8   6  252.76   12.11
  -3   8  -6  282.19   12.60
   3  -8   6  270.79   13.81
  -3  -8  -6  259.25   11.04
   3  -8   6  245.70   12.58
   3   8   6  240.16   12.45
  -3  -8  -7   32.56    3.84
   3  -8   7   35.45   17.05
   3   8   7   25.86    5.20
   3  -8   7   48.73    7.04
  -3   8  -7   33.48    4.96
  -3   8  -8   18.12    4.48
   3  -8   8   13.91    6.35
   3   8   8   14.36    4.83
   3  -8   8    6.73   17.43
  -3  -8  -8   16.06    3.71
  -3  -8  -9    5.35    3.54
  -3   8  -9   10.25    4.29
   3  -8   9    8.96    6.40
  -3   8 -10    0.75    4.16
  -3  -8 -10    0.69    3.43
  -3   8 -11 1310.59   27.68
   3  -8  11  241.83   21.81
   3   9 -12    5.27    5.07
   3  -9 -12   15.55    5.15
  -3  -9  12   11.96    6.25
   3   9 -11   17.22    5.71
  -3  -9  11   17.84    6.65
   3  -9 -11   15.37    4.76
  -3  -9  10    0.36    5.46
   3  -9 -10    3.07    3.99
   3   9 -10   -0.31    4.47
  -3  -9   9   -1.04    5.34
   3  -9  -9   -1.35    3.75
   3   9  -9   -1.18    4.18
  -3  -9   8    0.33    5.15
   3  -9  -8    1.34    3.86
   3   9  -8    6.84    4.34
   3  -9  -7   22.63    4.02
   3   9  -7   16.36    4.53
  -3  -9   6    2.40    4.77
   3   9  -6   -1.36    4.20
   3  -9  -6    4.17    3.16
   3  -9  -5    8.45    2.34
   3  -9  -5    4.68    3.03
  -3  -9   5    9.89    4.69
   3   9  -5   14.09    5.09
   3  -9  -4   21.36    3.44
   3  -9  -4   18.91    2.78
  -3  -9   4   18.62    4.64
   3   9  -4   13.27    4.50
  -3   9   4   14.99    1.98
   3  -9  -3  137.62    6.65
  -3  -9   3  113.49    6.34
  -3   9   3  117.85    6.88
   3   9  -3  138.87    7.87
  -3  -9   3  139.97    8.42
   3   9  -2  253.89   11.28
  -3   9   2  242.72    9.10
  -3  -9   2  259.80   11.76
  -3   9   2  218.32    8.82
   3  -9  -2  234.99   10.10
   3   9  -2  212.00    9.11
   3  -9  -1  232.05   10.56
   3   9  -1  238.98   11.22
  -3  -9   1  241.81   11.48
  -3   9   1  237.82   14.00
   3  -9   0   68.58    5.44
   3   9   0   62.52    5.42
  -3  -9   0   68.55    5.57
  -3   9   0   69.01    7.62
   3  -9   1    9.40    3.67
  -3   9  -1    7.05    5.01
   3   9   1    7.90    5.76
  -3   9  -2   53.73    6.42
   3   9   2   75.22    9.10
   3  -9   2   72.52    6.13
   3   9   3  166.23    9.89
   3  -9   3  166.00   10.03
  -3   9  -3  200.97   10.64
   3   9   3  189.29   13.61
   3  -9   3  212.82   10.89
   3   9   3  201.00    9.71
   3   9   4   23.18    4.26
   3  -9   4   35.35    5.69
  -3   9  -4   15.28    5.81
   3  -9   4   22.15    4.98
   3   9   4   14.19    4.76
  -3   9  -4   21.14    4.83
   3   9   5  136.51    8.84
   3  -9   5  162.50    9.43
   3  -9   5  158.82   10.38
   3   9   5  172.51    9.11
  -3  -9  -5  154.46    7.95
  -3   9  -5  165.44    9.43
  -3   9  -5  154.35   10.09
  -3   9  -6  145.15    9.16
   3  -9   6  144.44   10.10
  -3  -9  -6  132.24    7.13
   3   9   6  135.25    8.22
   3  -9   6  128.39    8.77
   3  -9   7   18.44    6.17
  -3   9  -7   22.07    5.29
   3   9   7   19.44    4.90
  -3  -9  -7   23.35    3.69
   3   9   7   13.52    4.98
   3  -9   7   17.38    5.25
   3  -9   8   28.28    6.74
  -3   9  -8   14.14    5.03
   3   9   8   14.08    5.00
  -3  -9  -8   21.38    4.16
   3  -9   8   21.67    5.89
  -3  -9  -9    4.23    3.63
  -3   9  -9   -0.26    4.37
   3  -9   9    0.82    6.08
  -3  -9 -10    9.47    4.03
   3  -9  10    5.25    6.75
  -3   9 -10    1.90    4.73
   3  10 -11   25.69    6.16
   3 -10 -11   23.00    5.10
   3  10 -10   47.52    6.88
  -3 -10  10   43.86    7.20
   3 -10 -10   49.06    6.01
   3  10  -9   27.73    5.85
  -3 -10   9   38.65    6.51
   3 -10  -9   29.33    4.97
   3  10  -8   16.15    5.73
   3 -10  -8   41.35    5.28
   3  10  -7   17.32    5.56
   3 -10  -7   33.51    4.51
  -3 -10   6   53.77    6.69
   3  10  -6   55.75    7.54
   3 -10  -6   47.39    4.95
   3 -10  -5   13.05    3.42
  -3 -10   5   15.00    5.05
   3  10  -5   10.08    5.13
   3 -10  -4   37.44    3.60
  -3 -10   4   38.01    5.78
   3  10  -4   42.14    6.03
   3 -10  -4   40.50    4.30
  -3 -10   4   26.11    4.65
   3  10  -3  125.23    8.79
  -3 -10   3   86.92    4.42
  -3 -10   3  149.89    8.62
   3 -10  -3  138.90    6.47
   3  10  -3  133.44    7.73
   3  10  -3   84.18    5.45
   3 -10  -2  136.82    7.13
  -3  10   2  123.22    6.09
   3  10  -2  142.41    8.23
  -3 -10   2  131.68    8.41
  -3  10   1    8.85    7.05
   3  10  -1    7.17    3.90
  -3  10   1   10.62    2.77
   3 -10  -1    8.61    3.49
  -3  10   0  447.14   21.45
   3 -10   0  482.35   18.77
   3  10   0  455.95   18.84
   3  10   1  402.78   20.47
  -3  10  -1  397.03   19.23
   3 -10   1  437.21   17.68
   3  10   2  323.66   18.36
  -3  10  -2  302.35   15.87
   3 -10   2  336.76   14.99
   3  10   3   83.66    6.34
  -3  10  -3   70.50    7.25
   3 -10   3   72.68    6.96
  -3  10  -4  117.81    8.64
   3 -10   4  134.74    9.16
   3 -10   4  106.25    8.40
   3  10   4  118.83    7.76
  -3 -10  -5   -1.45    3.17
  -3  10  -5    5.09    5.23
   3 -10   5    5.05    5.23
   3  10   5    0.67    4.09
   3 -10   5    9.26    5.64
  -3 -10  -6   70.38    5.52
  -3  10  -6   84.49    7.49
   3  10   6   67.89    6.47
   3 -10   6   70.52    7.26
   3 -10   6   73.44    8.28
  -3  10  -7   -2.03    4.86
   3  10   7   -2.95    4.57
   3 -10   7    3.83    5.88
  -3 -10  -7   -2.75    3.25
   3 -10   7    0.81    5.19
  -3  10  -8   -7.63    6.96
   3  10   8   -6.32    5.01
   3 -10   8   -1.23    6.04
  -3 -10  -8    2.91    3.49
   3 -10   8   -0.30    5.71
   3 -10   9   22.67    7.64
  -3  10  -9   18.56    5.86
   3 -10   9   18.28    6.38
  -3 -10  -9   17.90    4.54
   3  11 -10   -0.37    5.77
   3 -11 -10   -0.27    4.62
  -3 -11  10   -0.38    6.05
   3  11  -9   21.72    6.30
   3 -11  -9   21.83    5.01
  -3 -11   9   21.58    6.18
   3  11  -8    5.67    5.65
   3 -11  -8    7.91    4.53
   3 -11  -7   39.40    5.04
  -3 -11   7   37.45    6.36
   3  11  -7   50.16    9.22
   3 -11  -6    1.80    3.57
  -3 -11   6    7.23    5.00
   3  11  -6    5.28    5.38
   3 -11  -5   36.96    4.65
   3  11  -5   45.46    6.63
  -3 -11   5   37.62    6.21
   3 -11  -4   19.09    3.98
   3  11  -4   20.42    4.94
  -3 -11   4   14.58    5.02
   3  11  -4   19.35    5.74
   3  11  -3  313.19   14.89
  -3 -11   3  352.21   15.86
   3  11  -3  301.10   16.52
   3 -11  -3  346.08   13.66
   3 -11  -2    3.38    3.34
   3  11  -2    4.67    4.22
  -3  11   1   19.57    3.20
   3  11  -1   16.26    4.64
   3 -11  -1   21.48    4.17
  -3  11   1   12.79    7.65
   3 -11   0   22.87    4.47
  -3  11   0   24.37    7.88
   3  11   0   25.79    4.98
  -3  11  -1  174.28   12.38
   3 -11   1  183.21   10.07
  -3  11  -2   15.30    6.36
   3 -11   2   17.18    4.86
  -3  11  -3  220.71   13.55
   3 -11   3  254.35   12.81
   3  11   3  223.06   11.42
  -3  11  -4   -3.53    5.25
   3 -11   4    5.11    5.38
   3  11   4   -1.35    4.20
  -3  11  -5   -3.14    4.89
   3 -11   5    8.38    5.78
   3  11   5    5.86    4.29
  -3 -11  -5   -1.40    3.53
   3  11   6    7.46    4.53
  -3  11  -6    5.85    5.48
   3 -11   6    7.54    5.99
  -3 -11  -6    5.55    3.57
   3  11   7    0.51    4.77
  -3  11  -7   -7.16    5.52
   3 -11   7    3.63    6.01
  -3 -11  -7   -0.40    3.53
   3  11   8   35.32    6.20
  -3  11  -8   29.93    6.57
   3 -11   8   30.56    7.50
  -3 -11  -8   37.20    4.92
   3  12  -8    5.96    7.11
   3 -12  -8   14.10    4.78
   3  12  -7    8.61    6.00
  -3 -12   7    6.56    5.62
   3 -12  -7    9.06    4.12
   3  12  -6   18.60    6.33
   3 -12  -6   10.73    4.06
  -3 -12   6   16.12    5.84
   3  12  -5    5.57    5.07
   3  12  -5   -2.65    5.43
   3 -12  -5   -1.18    3.64
   3  12  -4  107.15    8.12
   3  12  -4  121.04    9.91
   3 -12  -4  105.10    7.36
   3  12  -3   96.75    7.63
   3  12  -3   96.63    9.60
   3  12  -2   69.56    6.54
   3  12  -2   72.96    9.09
   3  12  -1   36.33    5.53
   3 -12  -1   35.20    4.87
  -3  12   1   32.74    9.27
   3  12   0    0.69    4.11
  -3  12   0   15.61    8.48
   3 -12   0   11.14    4.37
  -3  12  -1   22.24    7.83
   3 -12   1   10.52    4.64
  -3  12  -2   19.79    7.36
   3  12   2   20.15    9.93
   3 -12   2   15.03    5.44
   3 -12   3   42.82    6.26
  -3  12  -3   38.16    7.91
   3  12   3   33.80    5.35
   3 -12   4   20.04    6.24
  -3  12  -4   16.42    6.61
   3  12   4   15.49    4.79
  -3 -12  -5   76.90    6.22
   3 -12   5   65.02    8.18
  -3  12  -5   66.98    8.48
   3  12   5   66.95    6.75
  -3  12  -6   11.69    6.26
   3 -12   6   -3.52    6.27
  -3 -12  -6   -6.09    4.02
   3  12   6    1.00    4.57
  -3 -12  -7   26.22    4.67
   3 -12   7   24.89    7.58
  -3  12  -7   27.81    6.89
   3 -13  -6   -0.79    4.22
   3  13  -6    4.31    5.42
   3  13  -6   -2.93    6.38
   3 -13  -5   35.98    5.38
   3  13  -5   46.24    6.46
   3  13  -5   34.85    7.82
   3  13  -4   54.37    8.65
   3  13  -4   40.26    6.51
   3 -13  -4   51.73    5.77
   3  13  -3  127.25   11.66
   3  13  -3  133.34    9.19
   3  13  -2    0.81    4.73
   3  13  -2    8.21    7.35
  -3  13   1   35.38   10.64
   3  13  -1   45.91    6.15
   3 -13   0  122.37   11.17
  -3  13   0   85.70   13.17
  -3  13  -1   11.89    8.85
   3 -13   1    7.36    4.96
  -3  13  -2   -7.51    8.07
   3 -13   2   -5.53    5.46
  -3  13  -3   56.53    9.21
   3 -13   3   46.41    7.15
   3  13   3   49.52    6.07
  -3  13  -4   35.60    8.57
  -3 -13  -4   27.48    4.93
   3 -13   4   31.29    6.79
   3  13   4   34.57    5.68
  -3 -13  -5   -1.19    3.94
   3 -13   5   -0.37    6.47
  -3  13  -5    3.72    7.35
   3  14  -3    0.88    5.61
   3  14  -3    0.52    8.42
   3  14  -2    2.85    5.23
   3  14  -2   -2.71    8.82
   3  14  -1   41.48   10.90
   3  14  -1   44.53    6.24
  -3  14   0  119.69   14.40
  -3  14  -1    3.94    9.72
   4   0 -15   -7.69    5.01
   4   0 -14   -1.89    4.38
   4   0 -13    0.22    3.68
   4   0 -12  501.20   19.94
   4   0 -11   -0.37    3.16
   4   0 -10   85.97    5.73
   4   0  -9   -1.23    2.43
  -4   0   8   10.77   10.19
   4   0  -8    5.32    2.30
   4   0  -8    9.15    4.68
  -4   0   7   10.32   10.75
   4   0  -7   -0.24    4.57
   4   0  -7    1.10    1.98
   4   0  -6  441.66   20.64
  -4   0   6  418.29   26.59
   4   0  -5   -0.54    5.09
  -4   0   4  191.59    7.51
   4   0  -4  168.88   10.60
   4   0  -3    1.48    1.36
  -4   0   3    0.42    1.43
   4   0  -3   -0.57    4.15
   4   0  -3    2.83    1.56
  -4   0   2   40.95    2.67
  -4   0   2   47.57    2.53
   4   0  -2   49.56    2.34
   4   0  -2   48.20    2.60
  -4   0   2   40.81    8.29
  -4   0   1   -0.21    3.54
   4   0  -1    0.32    0.63
  -4   0   1    0.46    0.96
   4   0  -1    0.04    0.89
  -4   0   1   -4.28    5.51
  -4   0   1   -0.25    1.32
   4   0  -1    0.20    1.44
  -4   0   1    0.74    1.79
   4   0   0  149.98    8.51
  -4   0   0  173.57    5.88
  -4   0   0  181.95    7.32
  -4   0   0  130.71   10.30
  -4   0   0  155.32    8.17
   4   0   0  171.46    6.93
   4   0   0  145.79    8.79
   4   0   0  155.56    5.87
  -4   0  -1   -1.63    1.81
   4   0   1    0.98    2.84
  -4   0  -1   -0.86    2.63
  -4   0  -1   -0.21    2.23
  -4   0  -1   -1.47    4.02
   4   0   1   -1.09    2.66
   4   0   2  195.06    9.70
   4   0   2  201.27    8.45
  -4   0  -2  205.45    8.44
  -4   0  -2  189.68   10.22
  -4   0  -2  201.10    8.43
  -4   0  -2  177.95   12.39
  -4   0  -2  196.44    7.55
  -4   0  -3    1.24    4.18
   4   0   3   -0.58    3.18
  -4   0  -3   -2.95    6.88
  -4   0  -3   -0.66    2.66
   4   0   3    0.25    2.19
  -4   0  -4  661.20   25.50
  -4   0  -4  664.35   28.61
   4   0   4  649.16   23.89
  -4   0  -5    0.52    1.37
   4   0   5   -1.01    2.25
  -4   0  -5    0.41    6.78
   4   0   5   -0.11    0.78
   4   0   6  785.65   26.17
   4   0   6  761.67   28.24
  -4   0  -6  766.22   32.91
   4   0   7   40.50    3.28
   4   0   7   49.41    5.18
  -4   0  -8   19.44    9.69
   4   0   8   23.31    3.95
   4   0   8   17.96    2.05
  -4   0  -9    3.29   11.07
   4   0   9    5.49    3.85
   4   0   9   -0.85    1.78
   4   0  10    1.75    3.83
   4   0  11    0.47    4.19
   4   0  12   26.34    5.11
   4   0  13   -2.09    4.65
   4   1 -15   56.81    6.33
   4  -1 -15   66.09    6.61
   4   1 -15   66.45    6.68
   4   1 -14   14.52    4.17
   4   1 -14   15.58    4.56
   4  -1 -14   13.68    4.44
   4  -1 -13   10.75    4.02
   4   1 -13   13.53    4.10
   4  -1 -12    2.55    5.18
   4  -1 -12    3.65    3.62
   4   1 -12   -0.83    3.66
   4   1 -11   34.00    4.51
   4  -1 -11   35.00    8.49
   4  -1 -11   28.76    4.09
   4   1 -10   69.07    5.24
   4  -1 -10   75.75    5.40
   4  -1 -10   87.79   11.24
   4  -1  -9  227.51   15.86
   4  -1  -9  265.67   11.36
   4   1  -9  280.50   11.48
  -4   1   9  228.89   19.20
  -4   1   8    3.60   11.62
   4  -1  -8   11.27    2.54
   4   1  -8   10.21    2.38
   4  -1  -8    9.98    7.88
   4   1  -7  512.52   17.87
   4  -1  -7  501.00   17.83
   4  -1  -7  362.21   22.19
  -4   1   7  313.68   25.30
   4   1  -6  316.52   12.07
   4  -1  -6  312.24   12.01
   4   1  -5   52.57    3.41
   4  -1  -5   39.94   10.04
  -4   1   4  538.48   18.32
  -4  -1   4  464.13   25.07
  -4  -1   4  540.08   18.33
   4   1  -4  553.30   18.38
   4  -1  -4  509.36   17.96
  -4   1   4  468.75   18.34
  -4  -1   4  480.93   22.54
   4  -1  -4  450.29   24.67
  -4  -1   3   -0.28    4.77
   4  -1  -3    3.60    7.70
   4  -1  -3    1.12    1.26
  -4   1   3    1.92    1.97
  -4   1   3    1.96    1.58
   4  -1  -3    0.40    1.32
  -4  -1   3    1.88    1.73
   4   1  -3    3.38    1.94
   4   1  -3    1.31    1.45
   4   1  -3    0.89    1.21
   4   1  -2  329.58   11.31
  -4  -1   2  239.09   16.89
   4   1  -2  320.38   11.43
  -4  -1   2  349.36   11.44
   4   1  -2  350.33   11.97
  -4  -1   2  342.52   11.78
  -4   1   2  335.76   11.33
   4  -1  -2  315.78   11.35
  -4  -1   2  206.81   11.14
   4  -1  -2  324.01   12.13
  -4  -1   2  365.23   15.82
  -4   1   2  349.67   11.42
  -4  -1   1    3.69    0.91
   4  -1  -1    5.20    1.49
  -4  -1   1    2.42    1.58
  -4  -1   1    3.59    1.18
   4  -1  -1    5.65    1.13
  -4   1   1    4.50    1.12
   4  -1  -1    2.37    5.13
  -4   1   1    4.71    3.82
   4  -1  -1    3.89    1.63
  -4  -1   1    4.72    2.06
  -4  -1   1    7.10    7.99
  -4   1   1    3.76    7.68
   4   1  -1    4.06    1.02
   4  -1   0  129.90    9.98
  -4   1   0  162.90    5.76
  -4   1   0  150.81    7.95
   4  -1   0  161.90    5.81
   4  -1   0  152.23    6.92
  -4   1   0  175.81    7.23
  -4  -1   0  163.98    6.91
   4  -1   0  158.97    6.60
  -4   1   0  156.92    6.45
   4   1   0  137.27    8.63
   4  -1   0  153.31    8.55
  -4  -1   0  156.26    5.77
   4   1   0  154.72    6.00
  -4  -1   0  161.59    5.79
   4   1   1  134.06    7.88
  -4   1  -1  145.77    7.47
  -4  -1  -1  139.93    6.45
   4   1   1  140.49    6.52
  -4  -1  -1  154.03    5.18
  -4  -1  -1  169.03    5.80
   4  -1   1  136.44    6.48
  -4   1  -1  134.28    6.52
   4  -1   1  136.57    7.67
   4  -1   1  125.29    9.88
   4  -1   1  144.21    5.21
  -4   1  -1  129.17    6.25
  -4  -1  -2    4.72    2.29
  -4   1  -2    3.67    2.35
  -4  -1  -2    2.33    1.97
   4   1   2    2.61    2.16
  -4  -1  -2    4.34    4.30
  -4   1  -2    3.20    0.74
  -4   1  -2    5.42    2.64
  -4  -1  -2    2.75    2.33
   4   1   2   12.17    3.63
  -4   1  -3  102.11   13.83
  -4  -1  -3  133.80    6.59
  -4  -1  -3  101.05    7.52
  -4   1  -3   99.29    4.45
   4   1   3  131.46    6.68
   4   1   3  101.02    6.93
   4  -1   3  102.32    6.02
   4   1   3  126.39    6.13
  -4  -1  -4    1.25    0.74
  -4  -1  -4    2.38    4.17
  -4   1  -4   -0.58   10.70
   4   1   4    2.99    2.93
   4  -1   4    1.08    0.86
   4  -1   4    0.42    2.36
   4   1   4    0.24    2.37
  -4  -1  -4    2.88    2.73
  -4   1  -5   13.34    2.02
  -4  -1  -5    8.26    1.19
   4  -1   5   12.00    1.22
  -4  -1  -5   10.45    1.22
   4  -1   5   14.16    3.05
  -4   1  -6   94.05   14.29
  -4  -1  -6   98.92    4.21
   4  -1   6  113.53    4.24
   4  -1   6   96.64    6.20
  -4   1  -6   93.62    4.97
   4   1   6  105.40    6.03
   4  -1   7   76.23    3.50
   4   1   7   65.54    3.31
   4   1   7   78.02    5.22
   4  -1   7   76.31    5.69
  -4   1  -7   77.76   15.69
  -4  -1  -7   72.16    3.55
   4   1   8  331.29   13.62
   4  -1   8  329.70   14.15
   4   1   8  297.30   11.50
  -4  -1  -8  320.64   11.75
  -4   1  -8  307.69   23.25
   4  -1   8  343.94   11.68
   4   1   9   13.03    3.72
   4  -1   9    7.85    3.91
   4  -1   9    5.62    2.08
   4   1   9    5.96    1.88
   4   1  10   -1.58    3.71
   4  -1  10    0.24    3.96
  -4   1 -10    7.72   13.89
   4   1  11   63.32    5.94
   4  -1  11   52.63    6.29
  -4   1 -11   62.08    5.08
   4   1  12   25.07    4.94
  -4   1 -12   12.62    3.69
   4  -1  12   16.29    5.06
  -4   1 -13    3.88    3.91
   4   1  13    4.85    4.50
   4  -1  13    2.63    5.05
   4  -2 -15   -1.26    4.64
   4   2 -15    1.74    4.06
   4  -2 -14   -1.66    4.19
   4   2 -14    3.77    3.79
   4  -2 -13    0.87    3.74
   4   2 -13   -1.99    3.51
   4   2 -12   69.87    5.84
   4  -2 -12   69.92    5.80
   4   2 -12   52.22    5.27
   4   2 -11    5.56    3.53
   4   2 -11    3.76    3.24
   4  -2 -11    8.75    3.70
  -4   2  11    7.55   13.53
   4   2 -10   37.24    4.01
   4  -2 -10   33.98    4.09
   4   2 -10   35.17    3.98
  -4   2   9   44.27   14.56
   4  -2  -9   53.11    4.39
   4   2  -9   59.40    4.58
   4  -2  -8    2.51    2.17
   4   2  -8    3.91    2.43
   4  -2  -7    2.25    2.09
   4   2  -7    0.26    1.99
  -4  -2   6    5.99    6.93
   4  -2  -6    1.55    2.01
  -4   2   6   -1.22    1.70
   4   2  -6    1.39    1.95
  -4   2   5   40.45    3.60
  -4  -2   5   46.17    7.09
   4   2  -5   48.88    3.41
  -4  -2   4  854.65   28.96
   4   2  -4  828.06   29.04
  -4   2   4  853.93   29.28
   4  -2  -4  793.90   28.18
   4   2  -3  972.50   32.50
  -4  -2   3 1008.16   32.40
   4  -2  -3  969.64   32.49
  -4   2   3 1013.37   32.89
  -4  -2   3 1006.09   32.45
  -4   2   3 1004.03   32.38
  -4   2   2  525.94   18.03
   4   2  -2  517.43   18.23
   4  -2  -2  498.37   18.73
  -4   2   2  529.39   18.69
   4  -2  -2  499.48   17.77
  -4   2   2  517.01   17.70
   4  -2  -2  522.56   18.16
  -4  -2   2  541.87   18.11
  -4  -2   2  520.12   18.02
  -4  -2   1 1275.89   42.45
  -4  -2   1 1110.48   42.20
   4  -2  -1  950.37   48.53
  -4  -2   1 1254.91   41.78
  -4   2   1 1313.18   41.76
  -4   2   1 1181.87   44.35
  -4  -2   1 1256.95   44.50
   4   2  -1  877.25   47.96
  -4  -2   1 1253.87   41.81
  -4   2   1 1272.90   41.77
   4  -2  -1 1236.44   41.94
   4  -2  -1 1268.16   42.15
   4  -2  -1 1297.55   41.85
   4   2  -1 1262.38   42.04
   4  -2  -1 1241.35   42.67
   4  -2   0 2237.32   75.26
  -4  -2   0 2259.50   77.33
  -4   2   0 2311.98   77.41
   4  -2   0 2356.45   75.07
  -4  -2   0 2234.65   76.12
  -4   2   0 2283.90   75.72
   4  -2   0 2054.40   78.52
   4   2   0 2089.68   78.56
   4   2   0 2211.07   78.02
   4  -2   0 2183.95   78.02
   4  -2   0 2225.97   85.04
   4   2   0 2198.59   75.77
  -4  -2   0 2374.26   76.33
   4  -2   0 2322.84   76.51
  -4  -2   0 2316.84   75.49
   4  -2   1  779.00   25.48
  -4  -2  -1  731.29   24.71
  -4   2  -1  714.58   24.99
  -4   2  -1  709.10   24.52
   4   2   1  726.96   25.06
  -4  -2  -1  742.06   24.24
   4   2   1  660.96   24.60
   4  -2   1  679.45   23.60
   4  -2   1  676.42   31.40
   4  -2   1  699.31   23.31
   4  -2   1  702.49   26.12
   4   2   1  681.33   26.06
   4   2   1  678.91   24.78
  -4   2  -1  682.28   23.57
  -4   2  -1  771.68   25.69
  -4  -2  -1  730.39   25.62
   4   2   1  672.81   26.36
   4  -2   1  650.02   26.37
  -4   2  -2   20.79    3.16
   4   2   2   15.01    2.76
  -4  -2  -2   15.83    2.66
  -4  -2  -2   14.52    2.56
  -4   2  -2   19.22    1.47
  -4  -2  -2   17.75    4.99
  -4   2  -2   20.53    5.25
   4   2   2    9.98    3.79
   4  -2   2   16.78    3.93
   4  -2   2    5.96    6.67
   4   2   2   14.33    2.47
  -4   2  -3 1058.05   37.51
  -4  -2  -3 1024.01   37.45
  -4  -2  -3 1111.87   35.44
  -4   2  -3  991.44   34.33
  -4  -2  -3 1039.15   34.06
   4  -2   3  946.83   40.16
   4   2   3 1013.99   36.13
   4  -2   3 1006.46   37.07
   4   2   3  997.94   37.02
  -4  -2  -3 1015.74   35.67
   4   2   3 1009.95   35.44
  -4   2  -4  141.80    5.65
   4   2   4  159.60    8.43
   4  -2   4  128.95    7.95
  -4  -2  -4  132.46    7.73
   4   2   4  128.59    6.47
   4  -2   4  135.62    5.29
  -4  -2  -4  145.19    8.86
  -4   2  -4  149.51    8.85
  -4  -2  -4  144.70    5.24
   4   2   4  149.96    7.63
  -4  -2  -4  139.53    6.48
   4  -2   4  121.94    7.04
   4   2   5   52.99    4.77
   4  -2   5   50.72    4.36
  -4   2  -5   49.98    2.97
   4  -2   5   48.97    2.56
  -4   2  -5   51.01    3.41
  -4  -2  -5   50.28    2.53
   4   2   5   51.54    3.77
   4  -2   6   36.80    2.30
  -4  -2  -6   30.74    2.19
  -4   2  -6   33.77    3.37
  -4   2  -6   29.19    2.51
   4   2   6   36.12    3.51
   4  -2   6   31.70    3.89
  -4   2  -7   55.39    3.75
  -4  -2  -7   55.14    3.17
   4  -2   7   62.24    3.20
   4  -2   7   52.11    5.05
   4   2   7   54.55    4.46
  -4   2  -8    1.47    2.26
  -4  -2  -8   -0.63    1.84
   4  -2   8    0.69    3.69
   4  -2   8   -0.25    1.92
   4   2   8    0.16    2.98
  -4  -2  -9   13.31    2.45
   4  -2   9   20.56    4.73
   4   2   9   19.04    4.03
  -4   2  -9   11.11    2.93
   4  -2  10   86.08    7.55
   4   2  10   73.11    6.35
  -4   2 -11   57.39    5.07
   4   2  11   60.59    6.02
   4  -2  11   64.81    6.70
  -4   2 -12   39.47    4.68
   4   2  12   56.66    5.91
   4  -2  12   42.17    6.39
   4   2  13    3.48    4.53
  -4   2 -13   -2.37    3.88
   4  -2  13   -7.28    5.74
   4  -3 -15   68.55    6.72
   4   3 -15   67.05    6.78
   4  -3 -14    3.11    4.23
   4   3 -14    3.85    3.76
   4  -3 -13   -0.68    3.94
   4   3 -13   -3.32    3.68
   4  -3 -12   27.14    4.45
   4   3 -12   23.87    4.24
   4  -3 -11   98.65    6.47
   4   3 -11   97.53    6.65
   4  -3 -10  191.39    9.13
   4   3 -10  182.80    9.27
   4  -3  -9  307.85   12.75
   4   3  -9  295.59   12.86
  -4   3   8   45.47    3.05
  -4  -3   8   48.22    7.56
  -4   3   7  195.04    7.93
   4  -3  -7  182.88    8.26
   4  -3  -6   48.36    3.86
  -4   3   6   65.38    4.09
   4   3  -5   23.36    2.69
  -4   3   5   28.50    2.96
   4   3  -4  216.50    9.21
  -4   3   4  239.66    9.30
  -4   3   3 1885.04   61.52
   4  -3  -3 1766.56   61.57
  -4   3   3 1830.76   61.14
   4  -3  -3 1813.52   61.31
  -4  -3   3 1852.88   61.26
   4   3  -3 1824.77   61.53
  -4  -3   3 1806.65   61.20
   4  -3  -2 1082.85   39.73
   4   3  -2 1142.32   39.15
  -4   3   2 1171.53   38.75
   4  -3  -2 1075.83   39.24
   4   3  -2 1046.79   44.96
   4  -3  -2 1206.65   38.98
  -4  -3   2 1124.57   38.79
  -4   3   2 1209.27   39.36
  -4  -3   1 1793.03   62.31
   4   3  -1 1861.12   62.58
   4  -3  -1 1811.57   61.68
   4  -3  -1 1830.76   62.51
  -4   3   1 1879.82   62.37
  -4   3   1 1840.38   61.47
  -4  -3   1 1781.26   63.97
  -4   3   1 1726.82   64.02
  -4  -3   1 1860.68   61.88
   4   3  -1 1670.46   67.34
   4  -3  -1 1861.16   62.03
   4  -3   0  609.40   21.41
   4  -3   0  582.22   20.15
   4   3   0  562.55   20.91
   4  -3   0  655.62   20.31
   4   3   0  555.60   22.50
   4  -3   0  572.26   22.64
  -4  -3   0  588.24   20.97
  -4  -3   0  579.16   20.48
   4  -3   0  506.51   23.38
   4   3   0  538.97   23.46
   4   3   0  453.82   25.99
  -4   3   0  600.26   21.15
  -4  -3   0  571.33   21.85
  -4   3   0  582.90   21.92
  -4   3   0  575.89   20.38
   4  -3   1   28.14    5.09
   4  -3   1   31.64    3.45
   4  -3   1   30.89    2.13
  -4  -3  -1   33.81    3.32
  -4   3  -1   31.55    3.28
   4  -3   1   50.48   12.14
  -4  -3  -1   36.56    3.35
  -4   3  -1   46.16    4.35
   4   3   1   30.97    3.55
   4  -3   1   38.49    4.64
  -4   3  -1   30.68    2.74
   4   3   1   36.58    4.20
   4  -3   2   40.98    3.72
   4  -3   2   38.51    2.18
   4   3   2   42.88    5.00
  -4   3  -2   39.74    3.86
  -4   3  -2   41.02    6.10
  -4  -3  -2   49.24    6.20
   4  -3   2   37.99    4.94
  -4  -3  -2   37.39    3.50
  -4  -3  -2   49.51    3.55
   4   3   2   42.38    3.81
  -4   3  -2   38.91    2.73
  -4  -3  -3   61.27    4.10
   4  -3   3   45.12    4.24
   4   3   3  315.54   11.88
   4  -3   3   46.50    5.09
   4  -3   3   41.31   10.44
  -4  -3  -3  351.04   15.89
  -4  -3  -3  346.98   16.50
   4   3   3   54.34    4.53
   4   3   3   67.60    7.03
  -4   3  -3   47.65    2.98
  -4  -3  -3   45.53    3.20
  -4   3  -3   44.83    5.85
   4   3   4  456.81   18.55
   4  -3   4  489.02   18.90
   4   3   4  466.18   16.85
  -4  -3  -4  410.99   15.46
  -4   3  -4  506.27   19.34
  -4  -3  -4  469.66   19.03
  -4  -3  -4  433.21   17.94
  -4  -3  -4  480.38   15.84
   4   3   4  472.07   17.98
   4  -3   4  422.49   22.27
  -4  -3  -4  489.51   16.72
  -4   3  -4  479.93   16.25
   4   3   5  169.84    8.81
   4   3   5  165.20    7.47
   4  -3   5  162.79   12.30
  -4   3  -5  167.68    7.01
   4  -3   5  165.61    6.64
  -4  -3  -5  167.00    7.48
  -4  -3  -5  180.10    6.66
   4  -3   6   16.34    3.59
  -4   3  -6   12.97    2.21
   4   3   6   19.36    2.96
   4  -3   6   14.67    1.96
  -4  -3  -6   16.57    2.04
  -4  -3  -7  289.27   10.78
   4  -3   7  293.37   13.55
   4   3   7  281.35   11.73
  -4   3  -7  286.61   11.47
   4  -3   7  293.44   10.81
   4  -3   8  139.37    8.76
   4   3   8  139.99    7.15
  -4   3  -8  141.14    6.87
  -4  -3  -8  143.37    6.21
   4  -3   9  431.77   19.17
  -4  -3  -9  454.14   16.27
   4   3   9  434.39   17.16
  -4   3  -9  443.90   17.07
   4   3  10  138.07    7.55
  -4   3 -10  139.05    7.46
   4  -3  10  144.36    9.48
   4   3  11   36.62    4.56
  -4   3 -11   38.98    4.38
   4  -3  11   42.17    6.38
  -4   3 -12   15.20    3.77
   4   3  12   15.96    4.25
   4  -3  12   21.29    5.91
  -4   3 -13   22.28    4.55
   4  -3  13   14.84    6.12
   4  -4 -15   40.01    5.87
   4   4 -15   39.95    5.90
   4  -4 -14    5.46    4.51
   4   4 -14    2.53    4.12
   4  -4 -13  330.72   14.55
   4   4 -13  318.06   14.75
   4  -4 -12   10.29    4.12
  -4   4  12   25.35   17.66
  -4   4  11    3.66   18.15
   4   4 -11   14.00    3.66
   4  -4 -11   17.77    3.90
   4   4 -10    1.03    2.88
   4  -4 -10    0.90    3.18
   4  -4  -9  200.25    9.59
   4   4  -9  223.55   10.08
  -4   4   9  222.18    8.91
   4  -4  -9  213.33    8.61
  -4   4   8  383.50   13.44
   4  -4  -8  365.77   14.29
   4  -4  -8  337.32   12.80
   4  -4  -7  129.61    5.47
  -4   4   7  139.70    6.25
   4  -4  -7  138.82    6.90
   4  -4  -6    1.99    1.01
   4  -4  -6    1.03    1.98
  -4   4   6    1.14    2.01
  -4   4   5   -0.09    2.00
  -4   4   4   58.07    3.76
   4   4  -4   61.17    3.91
  -4   4   3   10.59    2.69
   4   4  -3    6.31    2.28
   4  -4  -3   11.19    4.89
   4  -4  -3    9.11    2.52
   4  -4  -3   10.13    2.25
   4   4  -3    9.18    2.77
   4  -4  -2   55.91    3.48
  -4   4   2   59.31    4.16
   4  -4  -2   56.55    4.01
  -4  -4   2   51.59    3.55
   4   4  -2   49.13    3.75
   4  -4  -2   56.07    5.19
  -4   4   2   53.67    2.55
   4   4  -2   53.71    4.08
   4  -4  -1 1560.71   52.56
   4   4  -1 1507.57   52.61
  -4   4   1 1547.34   51.37
   4  -4  -1 1548.78   52.15
  -4  -4   1 1463.05   53.54
  -4   4   1 1548.74   53.75
  -4   4   1 1595.21   52.47
  -4  -4   1 1505.31   52.00
   4   4  -1 1571.72   52.83
   4  -4  -1 1530.50   51.79
  -4  -4   0   44.74    3.43
   4  -4   0   79.65    4.79
  -4   4   0   73.14    4.05
   4  -4   0   90.59    4.84
  -4  -4   0   67.27    4.16
  -4   4   0   62.82    4.97
   4   4   0   70.69    4.71
   4  -4   0   69.32    3.64
  -4  -4   0   76.23    5.55
  -4   4   0   78.10    5.47
   4   4   0   68.46    5.95
   4  -4   0   63.33    5.82
   4  -4   1  446.03   17.41
   4   4   1  395.35   17.18
   4  -4   1  454.37   15.59
   4   4   1  413.28   17.20
  -4   4  -1  433.28   16.24
   4   4   1  387.37   20.65
   4  -4   1  453.24   16.91
   4  -4   1  376.71   18.15
   4   4   1  396.12   18.05
  -4  -4  -1  452.12   16.27
   4   4   2  124.24    7.64
   4  -4   2  119.60    7.65
   4  -4   2   91.14   15.44
   4   4   2  130.02    6.73
   4   4   2  112.01   10.99
  -4   4  -2  110.48    5.68
  -4  -4  -2  114.15    6.20
   4  -4   2  154.15    7.72
  -4   4  -2  114.56    8.76
  -4  -4  -2  118.05    8.31
  -4  -4  -2  132.33    5.93
   4   4   2  124.71    7.95
   4  -4   2  127.45    5.19
  -4   4  -3    8.47    4.50
  -4  -4  -3   10.01    4.72
  -4  -4  -3   11.64    2.07
   4  -4   3    7.64    2.91
   4   4   3   12.42    8.14
   4   4   3    8.22    2.84
   4   4   3   11.45    3.58
   4  -4   3    9.03    3.52
  -4  -4  -3   10.98    2.32
   4  -4   3    9.39    1.65
  -4   4  -3    8.81    1.98
   4  -4   3    3.76   11.76
  -4  -4  -4  140.26    5.18
  -4   4  -4  145.07    6.05
   4  -4   4  149.76    7.68
  -4  -4  -4  142.31    6.04
  -4   4  -4  145.91    8.68
  -4  -4  -4  133.75    8.51
   4  -4   4  135.67   15.23
   4   4   4  129.93    7.17
   4   4   4  140.15    8.03
   4  -4   4  142.79    8.03
  -4  -4  -4  145.65    5.62
   4   4   5    5.88    3.16
   4   4   5    3.85    2.24
   4  -4   5    5.26    7.30
  -4   4  -5    3.52    1.88
  -4  -4  -5    3.31    1.62
  -4  -4  -5    9.84    2.36
   4  -4   6   97.30    4.83
  -4  -4  -6  103.57    5.52
   4   4   6  115.23    7.20
   4  -4   6   94.84   10.62
  -4   4  -6   95.44    5.21
   4   4   6   98.71    5.30
  -4  -4  -6  103.24    4.83
  -4   4  -7   18.93    2.79
   4   4   7    9.34    2.64
   4  -4   7    8.08    4.08
  -4  -4  -7   10.01    2.28
   4  -4   8   40.40    5.66
  -4   4  -8   32.74    3.50
  -4  -4  -8   36.56    3.16
   4   4   8   28.28    3.49
  -4  -4  -9    2.26    2.58
   4   4   9    3.33    2.88
   4  -4   9    1.47    4.43
  -4   4  -9    1.23    2.87
   4   4  10    8.46    3.15
   4  -4  10    7.26    4.95
  -4   4 -10    6.48    3.10
   4  -4  11  102.39    8.90
   4   4  11  104.70    6.36
  -4   4 -11  106.71    6.73
   4  -4  12   -0.71    5.52
  -4   4 -12   -1.03    3.43
  -4  -5  14   32.54    7.31
   4   5 -14   41.92    5.77
   4   5 -13   13.40    4.30
  -4   5  13   18.06   18.76
   4  -5 -13    9.30    4.39
   4  -5 -12   93.28    6.82
   4   5 -12   87.66    7.02
   4   5 -11   74.23    6.17
   4  -5 -11   73.52    5.90
   4  -5 -10  140.78    7.74
   4   5 -10  128.13    7.76
  -4   5  10  127.62    6.15
   4  -5 -10  124.90    6.21
   4  -5  -9  619.87   23.17
   4   5  -9  612.98   23.41
  -4   5   9  614.40   21.53
   4  -5  -9  597.48   21.23
   4  -5  -8  105.37    6.19
   4   5  -8   93.75    6.20
  -4   5   8  103.84    5.04
   4  -5  -8   97.69    4.39
   4  -5  -7  148.39    7.44
  -4   5   7  145.46    6.38
  -4   5   6   -0.09    2.04
   4  -5  -6   -1.27    2.12
  -4   5   5  103.15    5.15
  -4   5   4   74.43    4.27
   4   5  -4   85.26    4.92
   4   5  -3  348.92   13.88
  -4   5   3  362.97   13.23
   4  -5  -3  328.85   13.17
   4   5  -3  375.22   14.16
   4  -5  -3  333.25   13.28
  -4  -5   2  304.49   14.51
  -4   5   2  301.39   14.75
   4  -5  -2  314.17   12.47
  -4   5   2  319.92   12.40
   4  -5  -2  307.84   12.07
   4   5  -2  358.54   13.59
  -4   5   2  314.57   10.98
   4   5  -2  329.58   13.06
   4  -5  -2  307.63   13.00
   4  -5  -1   23.56    4.84
  -4  -5   1   23.03    4.13
  -4   5   1   27.16    4.51
   4  -5  -1   23.42    2.50
   4   5  -1   26.06    3.46
   4  -5  -1   27.44    3.38
   4   5  -1   26.49    3.37
   4  -5  -1   25.48    3.23
   4   5   0  235.16   10.68
  -4   5   0  218.68   10.50
   4  -5   0  221.51   10.03
   4   5   0  216.78   10.73
   4  -5   0  233.63   10.77
  -4  -5   0  225.14   10.15
  -4   5   0  240.32   10.31
   4   5   1   27.25    4.39
   4  -5   1   26.15    2.58
  -4   5  -1   22.52    3.41
   4  -5   1   30.59    3.53
  -4  -5  -1   28.81    3.01
   4   5   1   24.67    5.08
   4  -5   1   18.45    4.79
  -4  -5  -2  907.31   30.22
   4   5   2  800.50   31.94
   4  -5   2  812.87   32.11
   4  -5   2  864.28   31.46
   4   5   2  893.03   31.35
   4  -5   2  912.29   29.89
  -4   5  -2  832.65   32.53
   4   5   2  851.59   32.70
  -4   5  -2  847.75   30.44
  -4  -5  -2  864.84   30.40
  -4   5  -3  627.07   21.60
   4  -5   3  585.13   22.69
   4   5   3  574.92   22.30
   4  -5   3  609.32   20.80
  -4  -5  -3  567.02   23.46
  -4   5  -3  585.63   23.53
   4   5   3  581.37   23.01
   4  -5   3  575.31   23.10
  -4  -5  -3  588.61   20.84
  -4  -5  -3  608.86   21.00
  -4   5  -4  132.01    8.62
  -4  -5  -4  124.89    8.49
  -4   5  -4  132.82    6.29
   4  -5   4  136.90    5.83
  -4  -5  -4  127.98    5.76
  -4  -5  -4  127.14    5.83
   4  -5   4  138.11    7.80
   4  -5   4   84.32   14.88
   4   5   4   91.68   10.27
   4   5   4  128.83    7.35
   4   5   4  121.48    7.75
   4  -5   4  139.33    8.17
   4   5   5  123.14    7.56
  -4   5  -5  137.44    6.46
  -4  -5  -5  131.02    5.79
  -4  -5  -5  125.74    5.86
   4  -5   5  131.26    7.95
   4  -5   5  138.21   17.11
   4  -5   5  124.02    8.19
   4   5   5  119.66    7.99
  -4  -5  -6  248.37   10.62
   4   5   6  258.71   12.68
   4  -5   6  238.44   18.21
  -4   5  -6  275.28   11.20
   4   5   7   55.69    3.83
   4  -5   7   61.79   10.44
   4   5   7   68.98    6.53
  -4  -5  -7   71.75    4.21
  -4   5  -7   66.32    4.72
  -4  -5  -8   16.31    2.88
  -4   5  -8   14.08    3.23
   4   5   8   15.09    2.82
   4  -5   8   12.10    5.14
   4  -5   9  190.01   11.64
  -4  -5  -9  214.04    8.89
  -4   5  -9  216.53    9.72
   4   5   9  190.64    8.67
   4   5  10   15.80    3.19
   4  -5  10   25.94    5.80
  -4   5 -10   25.11    3.92
   4  -5  11   36.30    6.77
  -4   5 -11   34.62    4.60
  -4   5 -12   35.49    4.97
   4  -5  12   36.29    6.96
   4   6 -14    8.93    4.83
   4  -6 -14    7.92    4.78
  -4  -6  14   10.81    6.73
   4  -6 -13   60.32    6.23
  -4   6  13   60.14   21.54
  -4  -6  13   66.97    8.54
   4   6 -13   63.77    6.46
   4   6 -12  232.61   12.09
  -4  -6  12  223.45   13.82
   4  -6 -12  239.27   11.69
   4   6 -11   44.26    5.27
   4  -6 -11   36.85    4.92
   4  -6 -10   78.72    6.12
   4   6 -10   89.47    6.52
   4  -6  -9   23.93    4.07
   4   6  -9   28.99    4.22
  -4   6   9   27.44    2.81
  -4   6   8  155.70    6.69
   4  -6  -8  177.41    8.54
   4   6  -8  159.41    8.73
   4  -6  -7  250.97   10.84
  -4   6   7  235.56    9.21
   4  -6  -6  103.67    5.96
  -4   6   6   98.31    4.86
   4  -6  -5  407.07   15.93
  -4   6   5  494.76   16.30
   4  -6  -4    3.33    2.04
  -4   6   4    5.73    2.26
   4  -6  -3    6.85    2.02
   4  -6  -3    6.26    2.24
  -4   6   3    6.63    2.53
   4   6  -3   10.02    2.82
   4   6  -3    7.98    2.79
   4   6  -2  100.40    6.09
   4  -6  -2   95.60    5.40
  -4   6   2   95.85    7.04
  -4  -6   2  107.26    7.16
   4   6  -2   97.77    6.25
   4  -6  -2  100.16    5.21
   4   6  -1   48.99    5.16
   4  -6  -1   53.16    5.06
  -4   6   1   50.25    4.49
  -4   6   1   47.44    5.58
   4  -6  -1   51.49    3.49
   4  -6  -1   49.35    4.02
   4   6  -1   53.09    4.31
  -4  -6   1   36.67    4.26
   4   6  -1   48.02    4.53
  -4  -6   0  394.57   14.92
  -4   6   0  404.94   15.01
  -4  -6   0  385.12   15.54
   4  -6   0  375.51   15.26
  -4   6   0  383.36   16.07
   4   6   0  376.64   16.14
   4  -6   0  391.14   15.41
   4   6   0  375.92   15.44
  -4  -6  -1   40.78    2.96
  -4  -6  -1   70.29    4.60
   4  -6   1   55.94    6.62
   4   6   1   52.37    6.25
   4   6   1   61.52    5.66
  -4   6  -1   53.90    4.78
   4  -6   1   72.08    4.81
   4   6   2  289.98   13.83
   4  -6   2  266.87   13.80
   4  -6   2  320.24   13.36
  -4  -6  -2  310.03   12.15
   4   6   2  311.44   14.90
  -4   6  -2  301.08   12.57
  -4  -6  -2  321.00   11.94
  -4   6  -3   56.15    6.67
   4   6   3   38.46    4.18
   4   6   3   38.41    5.06
   4  -6   3   46.23    5.52
  -4  -6  -3   35.16    3.14
   4  -6   3   52.20    4.86
  -4  -6  -3   37.63    6.23
  -4   6  -3   63.41    4.40
  -4  -6  -3   39.61    3.21
  -4  -6  -4  680.32   25.29
   4   6   4  667.74   27.35
   4  -6   4  677.99   27.55
  -4   6  -4  716.11   28.04
  -4  -6  -4  684.72   27.87
   4   6   4  711.83   26.92
   4  -6   4  690.43   27.39
  -4  -6  -4  749.29   25.18
  -4   6  -5   72.22    4.89
   4   6   5   72.59    6.56
   4  -6   5   68.33    6.47
   4   6   5   71.11    5.74
   4  -6   5   71.37    6.28
  -4  -6  -5   64.76    3.92
  -4  -6  -5   76.95    4.33
  -4  -6  -6  458.92   16.48
   4  -6   6  417.03   18.92
   4   6   6  426.97   18.41
   4  -6   6  436.47   19.11
   4  -6   6  417.10   29.02
   4   6   6  365.18   20.53
  -4   6  -6  441.96   17.18
  -4   6  -7  114.75    6.55
  -4  -6  -7  116.11    6.00
   4   6   7  107.15    7.95
  -4  -6  -8   48.66    4.07
   4  -6   8   40.12   10.50
  -4   6  -8   46.33    4.62
  -4  -6  -9    0.38    2.92
   4  -6   9   11.20    5.74
  -4   6  -9    5.19    3.47
   4  -6  10    1.80    5.23
  -4   6 -10    1.41    3.47
   4  -6  11   21.41    6.39
  -4   6 -11   13.35    4.25
   4  -6  12   30.07    7.34
  -4  -7  13   52.45    8.16
   4   7 -13   48.80    6.21
   4  -7 -13   61.63    6.46
   4  -7 -12   19.18    4.60
  -4  -7  12   31.38    7.20
   4   7 -12   22.25    4.85
  -4  -7  11   26.95    6.72
   4   7 -11   19.90    5.07
   4  -7 -11   32.09    4.71
  -4  -7  10   99.08    9.13
   4   7 -10   98.01    7.20
   4  -7 -10   95.40    6.87
   4   7  -9   22.12    4.38
  -4  -7   9   33.00    6.37
   4  -7  -9   21.96    4.15
   4   7  -8    2.80    3.42
  -4   7   8   -1.50    2.00
  -4  -7   8   -2.59    5.01
   4  -7  -8    0.57    3.22
   4  -7  -7  295.60   11.98
  -4   7   7  248.06    9.90
   4  -7  -6    3.16    3.06
  -4   7   6    1.41    2.31
   4  -7  -5  243.12    9.83
  -4   7   5  244.01    9.86
  -4   7   4    2.05    2.60
  -4  -7   4    2.04    3.80
   4  -7  -4    4.51    2.41
  -4   7   3  152.89   10.10
  -4  -7   3  141.69    9.63
   4   7  -3  160.24    8.31
   4  -7  -3  141.49    7.24
   4  -7  -3  152.52    7.24
  -4  -7   3  158.07    9.16
   4   7  -2  176.86    8.74
   4   7  -2  183.58    9.18
   4  -7  -2  166.77    7.80
   4  -7  -2  173.44    8.13
  -4  -7   2  185.24    9.42
  -4  -7   2  153.53    8.49
  -4   7   2  157.10    8.70
   4   7  -1  209.71    9.84
   4  -7  -1  218.83    9.45
  -4  -7   1  217.40   10.18
  -4  -7   1  197.33    8.93
  -4   7   1  204.42    9.14
   4  -7  -1  210.95    8.96
  -4   7   1  189.76   11.21
   4   7  -1  178.30   10.02
   4  -7  -1  205.12    9.47
   4   7  -1  188.79    9.57
   4   7   0   78.94    5.61
   4  -7   0   89.45    5.71
  -4  -7   0   94.16    5.98
   4   7   0   77.45    5.38
  -4   7   0   88.99    6.84
   4   7   0   77.74    6.63
  -4   7  -1  169.89    9.24
   4   7   1  164.89   10.04
   4  -7   1  161.09    8.62
  -4  -7  -1  188.17    8.50
   4   7   2  109.92    7.94
   4  -7   2  101.34    8.15
  -4  -7  -2  123.20    6.23
  -4   7  -2  117.10    7.05
   4   7   2  116.44    9.06
   4  -7   2  112.12    7.09
  -4  -7  -2  116.45    5.97
  -4   7  -3   50.67    6.93
   4   7   3   54.55    5.01
   4  -7   3   64.29    5.71
  -4  -7  -3   64.42    3.94
   4   7   3   57.13    5.99
   4  -7   3   49.19    5.98
  -4   7  -3   59.86    4.96
   4   7   4   50.63    5.86
   4  -7   4   44.23    5.85
   4   7   4   46.85    4.99
  -4   7  -4   44.92    6.81
  -4  -7  -4   46.52    6.72
  -4   7  -4   53.21    4.70
   4  -7   4   50.00    5.52
  -4  -7  -4   49.41    3.42
   4  -7   5   94.85    7.38
   4   7   5   89.26    6.85
  -4   7  -5  120.88    7.48
   4  -7   5   53.89   16.87
   4   7   5   82.65    7.29
   4  -7   5   80.22    7.23
  -4  -7  -5   97.26    5.33
   4  -7   6    8.89    5.05
   4   7   6   11.83    4.95
  -4  -7  -6   17.77    2.95
  -4   7  -6   12.74    3.62
   4  -7   6   14.76    4.88
   4   7   6   16.58    4.49
   4  -7   6   18.00   15.81
   4  -7   7  266.60   14.09
   4   7   7  247.41   13.57
   4  -7   7  259.81   13.98
   4  -7   7  255.73   24.86
  -4  -7  -7  285.29   11.40
   4   7   7  266.01   13.31
  -4   7  -7  274.38   12.11
  -4  -7  -8   -1.50    2.98
  -4   7  -8   -1.97    3.60
   4   7   8    0.83    4.73
   4  -7   8   -7.06   11.80
  -4  -7  -9   13.56    3.53
  -4   7  -9   15.77    4.15
  -4   7 -10   25.80    4.57
   4  -7  10   30.07    6.83
   4  -7  11  117.20   10.63
  -4   7 -11  128.07    8.29
   4  -8 -13    6.26    4.73
  -4  -8  13    4.46    6.69
   4   8 -13    0.34    4.75
   4   8 -12   55.24    6.59
   4  -8 -12   44.16    5.92
   4  -8 -11   82.75    6.79
   4   8 -11   66.87    7.37
  -4  -8  11   96.30    9.29
   4   8 -10    6.21    4.09
   4  -8 -10   16.66    4.44
  -4  -8  10   10.08    6.11
   4   8  -9   -0.81    3.91
   4  -8  -9    1.30    3.70
  -4  -8   9    3.57    5.74
   4   8  -8    2.61    3.78
   4  -8  -8    2.05    3.44
   4   8  -7   51.80    5.57
   4  -8  -7   41.44    4.87
  -4  -8   6  370.36   17.65
   4  -8  -6  378.27   15.50
  -4  -8   5   41.61    5.87
   4  -8  -5   28.74    3.30
  -4  -8   4    4.07    4.19
   4   8  -4    6.75    3.69
   4  -8  -4    1.17    2.57
   4  -8  -3   75.74    5.08
   4  -8  -3   84.58    5.14
   4   8  -3   78.47    6.00
  -4  -8   3   71.26    6.34
  -4   8   3   71.99    6.86
  -4  -8   3   86.54    6.92
  -4  -8   2    7.49    3.19
  -4   8   2    8.34    3.62
   4   8  -2   10.52    3.54
   4  -8  -2   12.07    2.76
   4   8  -2   16.25    4.24
  -4  -8   2   12.10    3.93
   4  -8  -2   15.39    3.40
   4  -8  -2   10.40    3.95
   4   8  -2    9.19    4.38
  -4   8   1  176.63    7.84
   4   8  -1  158.96    8.19
  -4  -8   1  188.15    9.48
  -4   8   1  169.92   11.14
   4   8  -1  168.06    9.99
   4   8  -1  181.89    9.13
   4  -8  -1  170.05    8.13
   4  -8  -1  172.78    8.56
   4  -8   0  374.23   15.24
   4   8   0  348.90   16.88
  -4   8   0  366.21   16.96
  -4  -8   0  383.81   15.44
   4   8   0  359.19   15.33
   4  -8   1  381.51   15.85
  -4   8  -1  371.05   16.61
   4   8   1  346.82   17.55
  -4  -8  -1  392.19   15.39
   4  -8   2   25.02    4.39
   4  -8   2   22.93    6.56
   4   8   2   21.60    6.28
  -4  -8  -2   15.00    3.23
  -4  -8  -2   20.93    3.51
   4   8   2   20.42    6.99
  -4   8  -2   26.20    5.00
   4  -8   3   12.85    4.26
   4   8   3   10.08    4.05
   4  -8   3   14.22    5.46
  -4   8  -3   11.89    4.07
   4  -8   4   24.15    5.37
   4   8   4    9.08    4.88
  -4  -8  -4   14.28    6.26
  -4   8  -4   11.82    6.69
   4  -8   4   18.69    4.76
  -4   8  -4   19.51    4.20
   4   8   4   19.00    4.30
  -4  -8  -5   81.15    5.31
  -4   8  -5   98.74    6.74
   4   8   5   91.84    6.92
   4   8   5   86.53    7.53
   4  -8   5   86.43    7.77
   4  -8   5  107.65    8.13
  -4  -8  -6  336.05   13.51
   4  -8   6  327.33   16.14
   4   8   6  302.47   15.51
   4  -8   6  342.36   16.33
   4   8   6  312.69   14.92
   4  -8   7    1.10   18.35
   4   8   7   -1.16    5.31
   4  -8   7    4.34    5.52
   4   8   7    1.59    4.65
  -4  -8  -7    1.71    2.76
   4  -8   7    4.42    5.16
  -4   8  -7    3.22    4.01
   4  -8   8   -0.88   15.20
  -4  -8  -8    1.72    3.27
  -4   8  -8    1.09    3.84
   4  -8   8    7.64    5.67
   4   8   8    1.58    5.39
   4  -8   8    7.90    5.83
   4   8   8    6.74    4.94
  -4  -8  -9   12.50    3.61
   4  -8   9   11.78    6.52
   4   8   9    7.17    6.13
  -4   8  -9   15.33    4.30
  -4   8 -10    7.79    4.51
   4   9 -12   -0.67    4.69
  -4  -9  12    0.41    6.48
   4  -9 -12    5.90    4.76
   4  -9 -11   98.59    7.69
  -4  -9  11   97.27    9.50
   4   9 -11   86.06    8.43
  -4  -9  10   19.15    6.43
   4   9 -10    9.42    5.03
  -4  -9   9    1.86    5.48
   4   9  -9   -0.30    4.31
   4  -9  -9   -0.70    3.77
   4  -9  -8  149.52    8.60
   4   9  -8  145.23    9.61
   4   9  -7   57.48    6.13
   4  -9  -7   47.20    5.47
  -4  -9   7   44.13    6.92
   4  -9  -6    6.81    3.25
  -4  -9   6   12.91    5.50
   4  -9  -5   54.28    4.14
  -4  -9   5   62.56    6.78
  -4  -9   4    0.28    4.35
   4  -9  -4    2.97    2.73
  -4  -9   4    1.35    5.62
   4   9  -4    8.20    4.03
   4   9  -3  165.02    9.15
  -4  -9   3  174.31    9.84
   4  -9  -3  172.57    8.33
   4  -9  -3  166.56    7.98
   4  -9  -2   62.35    5.18
  -4  -9   2   66.25    6.03
  -4  -9   2   48.89    4.00
  -4   9   2   50.72    4.33
   4  -9  -2   53.58    4.66
   4   9  -2   47.16    4.93
   4   9  -2   64.09    6.65
  -4   9   2   62.63    3.47
   4   9  -2   58.67    5.51
   4  -9  -2   68.29    4.90
  -4  -9   1   94.12    6.74
   4  -9  -1   89.88    6.10
   4   9  -1   97.65    8.03
  -4   9   1   91.69    9.40
   4   9  -1   93.39    6.74
   4   9   0    7.97    5.30
   4  -9   0   13.33    4.02
  -4  -9   0    5.82    3.61
  -4   9   0   10.71    5.80
   4   9   1  270.68   15.43
  -4   9  -1  273.36   14.23
   4  -9   1  277.56   12.96
  -4  -9  -1  294.13   12.58
   4  -9   2   11.99    4.43
   4   9   2    9.54    7.12
  -4   9  -2    7.67    4.90
   4   9   3    8.10    4.01
  -4   9  -3    1.96    4.41
   4  -9   3    8.44    5.90
   4   9   3    4.69    5.52
   4  -9   3    0.26    4.38
   4  -9   4   86.93    7.43
   4   9   4   84.16    6.72
  -4   9  -4   82.84    7.00
   4  -9   4   68.64    7.65
   4   9   4   78.37    7.58
  -4   9  -5 1205.05   19.41
   4  -9   5  278.53   12.86
   4  -9   5 1087.79   20.63
  -4   9  -6   29.91    5.33
  -4  -9  -6   30.55    3.76
   4  -9   6   18.74    5.71
   4   9   6   30.60    6.08
   4  -9   6   18.44    6.06
   4   9   6   25.80    5.17
  -4   9  -7   53.01    6.61
   4  -9   7   51.36   20.82
   4  -9   7   51.66    7.16
  -4  -9  -7   44.36    4.42
   4   9   7   35.72    6.71
   4  -9   7   39.63    7.10
   4   9   7   38.91    5.98
   4   9   8   20.69    5.58
   4   9   8   31.01    6.92
   4  -9   8   27.39    7.23
   4  -9   8   37.44    7.18
  -4   9  -8   44.62    6.38
  -4  -9  -8   36.33    4.73
   4   9   9    2.07    6.30
   4  -9   9    3.27    6.32
   4  -9   9   -0.82    6.12
  -4   9  -9   -1.04    4.64
   4  -9  10    8.21    7.16
  -4   9 -10   -2.42    4.74
   4  10 -11   96.36    8.73
  -4 -10  11  111.55   10.14
   4 -10 -11   87.11    7.73
   4 -10 -10    1.30    4.58
   4  10 -10    6.20    5.26
  -4 -10  10    9.10    6.07
   4 -10  -9   19.14    4.74
   4  10  -9    9.53    5.10
   4 -10  -8    8.16    4.22
   4  10  -8    4.52    4.69
   4 -10  -7    6.24    3.78
  -4 -10   7   14.02    5.65
   4  10  -7   19.30    5.41
  -4 -10   6   -1.99    5.39
   4  10  -6    6.00    5.83
   4 -10  -6    2.13    3.34
  -4 -10   5    3.76    4.94
   4  10  -5   12.57    4.64
  -4 -10   4  381.84   16.84
   4 -10  -4  373.50   13.96
   4  10  -4  352.87   15.72
   4  10  -3    1.20    4.02
  -4 -10   3    0.85    2.91
   4  10  -3    1.68    4.06
  -4 -10   3   -1.90    4.28
   4 -10  -3    2.89    3.18
   4 -10  -3    1.36    2.98
   4  10  -2   20.01    5.91
  -4 -10   2   14.25    4.57
   4 -10  -2   19.45    3.88
   4  10  -2   17.98    4.53
   4 -10  -2   19.96    3.64
   4 -10  -1   15.60    3.84
   4  10  -1   24.22    4.75
  -4  10   1   16.68    7.53
   4  10  -1   22.42    6.70
  -4 -10   1   25.25    4.76
   4  10   0   -0.38    5.89
  -4  10   0    7.68    6.44
   4 -10   0    0.84    3.91
  -4 -10   0   -1.97    3.78
   4 -10   1   25.11    4.80
   4  10   1   19.67    7.85
  -4  10  -1   22.77    6.62
   4 -10   2   34.66    5.30
  -4  10  -2   18.91    6.05
   4  10   2   30.83    8.72
   4  10   3   21.43    4.65
   4 -10   3   24.23    5.31
  -4  10  -3   17.62    5.82
   4 -10   4   86.24    8.66
   4  10   4   96.09    7.36
   4 -10   4   99.12    8.14
  -4  10  -4  104.28    8.22
   4 -10   5   -0.57    5.93
   4 -10   5   -3.29    5.14
  -4 -10  -5   -2.30    3.27
   4  10   5   -1.50    4.29
  -4  10  -5   -2.45    4.83
   4 -10   6   23.24    6.62
  -4  10  -6   22.76    5.34
   4 -10   6   22.22    6.15
  -4 -10  -6   27.57    4.01
   4  10   6   24.26    5.14
   4 -10   7    6.08    5.90
   4  10   7    8.01    5.12
  -4  10  -7   -0.27    4.77
   4 -10   7    2.48   20.15
  -4 -10  -7    2.66    3.32
   4 -10   7   -4.18    6.28
   4 -10   8    2.03    6.18
  -4  10  -8   -6.68    5.82
   4 -10   8  -10.40    6.78
   4 -10   9   29.02    7.38
  -4  10  -9   24.99    7.97
   4 -10   9   20.49    7.49
  -4 -11  10   54.15    8.23
   4 -11 -10   44.23    6.25
   4  11 -10   49.25    7.48
   4 -11  -9   17.04    4.87
   4  11  -9    8.85    5.74
   4  11  -8   57.03    8.04
   4 -11  -8   72.05    6.85
  -4 -11   7  127.61    9.63
   4 -11  -7   10.12    4.24
   4  11  -6    6.47    5.21
  -4 -11   6    3.75    4.98
   4 -11  -6   -0.23    3.62
  -4 -11   5    8.40    4.97
   4  11  -5    9.29    4.92
  -4 -11   4   21.06    5.44
   4  11  -4   31.26    5.61
   4 -11  -3    4.21    3.42
   4  11  -3   16.01    5.03
   4 -11  -3    5.34    3.55
  -4 -11   3   10.40    4.79
   4  11  -2  229.75   12.19
  -4 -11   2  254.70   12.81
   4 -11  -2  241.25   11.59
   4 -11  -2  246.90   11.64
   4 -11  -1   76.26    6.04
   4  11  -1   67.50    9.03
   4  11  -1   69.05    6.49
  -4  11   1   68.16   10.08
   4 -11   0  271.63   14.11
  -4  11   0  286.67   17.53
   4  11   1    8.54    7.93
  -4  11  -1    9.60    7.02
   4 -11   1    1.98    4.18
   4  11   2  301.44   19.65
   4 -11   2  346.21   16.17
   4 -11   3   -0.90    4.76
  -4  11  -3    3.75    5.93
   4  11   3   -3.21    4.27
   4 -11   4   11.69    5.39
  -4  11  -4    7.13    5.84
   4  11   4    4.06    4.32
   4 -11   5    6.31    5.66
  -4  11  -5    9.02    5.80
  -4 -11  -5    5.11    3.32
   4  11   5    1.57    4.58
   4  11   6   31.73    5.95
  -4 -11  -6   40.24    4.78
  -4  11  -6   31.23    6.54
   4 -11   6   44.54    7.24
   4  11   7   16.43    5.73
  -4  11  -7   16.65    5.70
   4 -11   7   17.13    6.44
  -4 -11  -7    9.58    3.91
   4 -12  -8   91.58    7.99
  -4 -12   8   81.85    8.99
   4  12  -8   78.48   10.69
   4  12  -7   26.31    6.87
  -4 -12   7   38.79    7.10
   4 -12  -7   25.79    4.95
   4  12  -6   14.21    5.55
  -4 -12   6   -0.36    5.40
   4  12  -6    7.74    6.09
   4 -12  -6    8.46    4.25
   4  12  -5  106.15    9.46
  -4 -12   5  103.85    8.70
  -4 -12   4  134.38    9.68
   4  12  -4  128.91    9.05
   4 -12  -3  210.44   10.42
  -4 -12   3  186.47   11.28
   4  12  -3  171.55   10.71
   4  12  -2   45.56    6.13
   4 -12  -2   47.51    5.77
   4 -12  -2   50.80    5.41
   4  12  -1    1.82    4.56
   4  12  -1    1.83    7.15
   4 -12  -1    2.37    3.98
   4 -12  -1    4.63    3.79
   4  12   0    6.94    7.58
  -4  12   0   16.28    8.67
   4 -12   0   17.88    4.72
   4 -12   1  128.82    8.83
  -4  12  -1  151.66   12.45
   4  12   1  115.71   13.23
   4 -12   2  223.41   12.22
   4  12   2  191.86   16.47
  -4  12  -2  232.50   14.71
   4 -12   3    4.40    5.28
   4  12   3    8.58    4.82
  -4  12  -3    6.24    7.33
  -4  12  -4  114.97   10.66
   4 -12   4  140.35   10.14
   4  12   4  120.77    8.87
   4 -12   5   15.82    6.50
  -4  12  -5    9.46    6.83
   4  12   5    6.27    4.99
  -4 -12  -5   10.32    4.15
  -4  12  -6   11.26    6.65
   4  12   6   -0.56    5.00
  -4 -12  -6    0.85    3.80
   4 -12   6   -1.98    6.46
  -4 -13   6   -0.76    5.97
   4  13  -6    8.60    6.80
   4  13  -6   12.82    5.78
   4 -13  -6    5.90    4.53
   4  13  -5    7.01    7.02
   4  13  -5    8.09    5.46
   4  13  -4   -0.90    5.22
   4  13  -3   67.10    8.56
   4 -13  -3   50.24    5.83
   4  13  -2   39.06    6.32
   4 -13  -2   39.95    5.43
   4  13  -1   22.58    5.48
   4 -13  -1   37.72    5.33
   4 -13   0    5.16    4.58
  -4  13   0   12.36    9.13
   4  13   0    0.55    8.62
   4 -13   1   24.82    6.00
  -4  13  -1   38.18    9.64
   4  13   1   29.27   10.25
   4 -13   2   19.88    5.83
   4  13   2   32.54   11.21
  -4  13  -2   22.47    8.90
   4 -13   3    2.96    5.57
  -4  13  -3    8.92    8.17
   4  13   3   -2.73    5.13
   4  13   4  188.25   11.58
  -4 -13  -4  238.95   11.53
  -4  13  -4  211.19   14.71
   4 -13   4  216.82   13.26
   5   0 -15   -1.33    4.71
   5   0 -14   -0.73    4.36
   5   0 -13   14.80    4.40
   5   0 -12   -0.41    3.62
   5   0 -11   46.19    4.82
   5   0 -10   -2.33    2.84
   5   0  -9   -0.81    2.61
   5   0  -8   -0.87    2.20
  -5   0   8   -4.94   11.18
   5   0  -7   -0.31    5.13
  -5   0   7    7.60   11.87
   5   0  -6   -5.57    5.98
   5   0  -5   75.98    8.82
   5   0  -5   77.98    4.46
   5   0  -4    0.70    1.79
  -5   0   4   -0.16    2.06
   5   0  -4   -0.18    1.98
   5   0  -4   -1.77    6.26
  -5   0   4   -0.51   10.43
   5   0  -3  653.37   22.47
   5   0  -3  627.90   21.98
  -5   0   3  663.39   22.18
   5   0  -3  642.90   22.27
  -5   0   3  615.73   31.09
  -5   0   2    6.27    2.42
  -5   0   2    1.22    6.05
   5   0  -2    0.61    1.43
   5   0  -2   -0.87    1.03
  -5   0   2    2.78   10.20
  -5   0   2    3.64    1.75
   5   0  -1  532.17   18.93
  -5   0   1  573.88   20.28
  -5   0   1  545.84   22.51
   5   0  -1  547.33   19.80
   5   0  -1  542.81   18.62
  -5   0   1  531.46   19.50
   5   0  -1  544.37   20.29
  -5   0   1  599.58   18.96
  -5   0   1  506.97   25.92
   5   0   0    0.55    2.09
   5   0   0    0.26    1.01
   5   0   0   -1.54    4.19
  -5   0   0    1.78    7.48
  -5   0   0   -0.39    3.89
   5   0   0    4.94    4.87
  -5   0   0    0.03    1.10
   5   0   1  357.25   16.62
  -5   0  -1  396.28   15.56
  -5   0  -1  365.63   12.38
   5   0   1  379.71   14.36
   5   0   1  369.73   16.14
   5   0   2   -2.00    4.22
  -5   0  -2   -0.53    5.52
  -5   0  -2   -2.23    7.92
   5   0   2    3.01    2.56
  -5   0  -2    2.22    1.23
  -5   0  -3   39.51    9.28
   5   0   3   47.23    5.46
  -5   0  -3   53.92    3.71
   5   0   3   49.76    4.18
   5   0   4   -0.26    3.40
  -5   0  -4  -10.02    8.48
   5   0   4   -0.78    2.40
   5   0   5    9.03    4.10
  -5   0  -5   11.47    8.36
   5   0   5    9.79    2.94
   5   0   6   -1.97    3.06
  -5   0  -6    1.10    1.79
   5   0   7  503.04   19.95
   5   0   8    1.07    1.33
   5   0   8    4.67    3.86
   5   0   9  349.38   15.38
   5   0  10    1.68    4.02
   5   0  11   -0.26    4.38
   5   0  12   -0.82    5.34
   5   1 -15   22.47    5.01
   5  -1 -15   22.56    5.18
   5   1 -15   17.11    5.12
   5   1 -14   19.52    4.50
   5   1 -14   22.42    4.98
   5  -1 -13  116.56    7.87
   5   1 -13  122.26    8.04
   5  -1 -12   29.70    4.57
   5   1 -12   25.93    4.57
   5  -1 -12   30.66    6.72
   5   1 -11   58.67    5.24
   5  -1 -11   45.05    4.83
   5  -1 -11   41.32    7.73
   5   1 -10    8.73    3.15
   5  -1 -10    5.26    8.87
   5  -1  -9   43.47    4.15
   5   1  -9   47.32    4.19
   5  -1  -9   40.32    9.51
   5  -1  -8  133.26   13.00
   5  -1  -8  137.94    6.91
   5   1  -8  132.65    6.85
   5   1  -7  566.51   20.53
   5  -1  -7  505.01   26.99
   5   1  -6   -0.34    1.70
  -5  -1   6    4.42    8.70
  -5   1   6    3.86   16.38
   5  -1  -6   12.36    9.82
   5   1  -5  655.00   23.24
  -5  -1   5  653.13   30.97
   5  -1  -5  610.31   30.83
   5   1  -5  661.28   23.18
   5  -1  -5  638.43   23.21
   5  -1  -5  663.66   22.82
   5   1  -4  450.69   16.50
   5  -1  -4  444.21   16.45
  -5  -1   4  456.75   23.30
   5   1  -4  456.88   16.36
   5  -1  -4  470.20   16.27
   5   1  -4  479.09   16.89
   5  -1  -3   81.13   10.12
   5   1  -3   88.74    4.12
   5   1  -3   83.99    4.32
  -5   1   3   94.04    4.42
   5   1  -3   94.17    4.98
  -5   1   3   91.35    5.34
  -5  -1   3   89.60    4.36
   5  -1  -3   79.49    4.25
  -5  -1   3   76.61    9.45
  -5   1   2   84.99    3.91
   5  -1  -2   76.59    4.72
   5  -1  -2   75.96    4.05
   5   1  -2   72.80    3.63
  -5   1   2   75.93    8.53
   5   1  -2   80.00    3.92
  -5  -1   2   80.55    3.85
   5  -1  -2   78.20    3.81
  -5  -1   2   89.52    9.50
  -5   1   2   62.89   12.37
  -5  -1   2   87.30    4.53
  -5   1   2   80.50    4.01
  -5  -1   1 1742.32   63.15
   5  -1  -1 1408.58   62.28
  -5   1   1 1326.74   64.95
  -5  -1   1 1722.48   58.15
   5  -1  -1 1677.98   58.26
   5  -1  -1 1634.06   56.87
  -5  -1   1 1756.88   56.71
  -5  -1   1 1186.09   63.62
  -5  -1   1 1762.65   56.88
   5  -1  -1 1750.90   57.61
  -5   1   1 1803.22   56.87
   5   1  -1 1690.50   56.88
  -5   1   1 1721.45   60.40
  -5  -1   1 1710.75   57.68
  -5   1   0  474.39   19.11
   5  -1   0  450.76   16.13
   5  -1   0  427.55   22.33
   5   1   0  464.23   16.41
  -5   1   0  461.95   17.04
   5  -1   0  461.59   17.27
  -5  -1   0  497.69   16.15
   5   1   0  445.15   20.80
  -5  -1   0  467.21   16.05
  -5  -1   0  492.75   17.72
   5  -1   0  450.82   17.67
   5  -1   0  484.17   20.06
  -5   1   0  488.50   16.12
   5  -1   1   84.18    6.70
   5  -1   1   86.89    5.28
  -5   1  -1   87.99    4.95
   5   1   1   82.45    7.53
  -5   1  -1   91.98    6.53
  -5  -1  -1   87.40    3.71
   5   1   1   88.53    5.26
  -5  -1  -1   94.38    3.44
   5  -1   1   85.32    3.46
  -5  -1  -2  165.74    6.41
   5   1   2  163.24    9.65
   5   1   2  158.77    7.66
  -5  -1  -2  164.81   10.53
  -5   1  -2  166.37   17.69
  -5   1  -3   -2.11   12.16
  -5   1  -3    0.79    0.90
   5  -1   3    5.26    2.76
   5   1   3    0.82    2.28
  -5  -1  -3    3.11    2.31
   5   1   3    3.78    3.77
  -5  -1  -4  215.38    9.67
   5   1   4  214.95   11.52
   5   1   4  214.81   10.43
  -5   1  -4  225.27    8.13
   5   1   4  234.38    9.92
   5  -1   4  246.25   10.61
   5   1   5  139.40    9.14
   5  -1   5  155.40    8.02
  -5   1  -5  147.63    6.08
  -5   1  -5  153.39   17.44
   5   1   5  154.10    7.63
   5  -1   6   78.40    5.58
   5   1   6   70.60    5.09
  -5   1  -6   60.84    3.92
   5  -1   6   74.19    2.82
   5  -1   7  302.86   10.38
   5   1   7  288.85   12.84
   5  -1   7  266.34   13.02
   5   1   8    6.49    3.80
   5  -1   8    7.09    3.96
   5  -1   8    3.64    1.70
   5   1   9   56.35    5.80
   5  -1   9   64.93    6.08
  -5   1  -9   67.93    4.66
  -5   1 -10  162.71    8.13
   5  -1  10  160.34    9.68
   5   1  10  175.25    9.80
  -5   1 -11  326.65   13.81
   5  -1  11  318.61   15.39
   5   1  11  342.02   15.43
   5   1  12   44.40    6.26
   5  -1  12   14.38    5.45
   5   2 -15    2.64    4.24
   5  -2 -15   -3.69    4.89
   5   2 -14   26.64    4.94
   5  -2 -14   24.33    5.02
   5   2 -13   23.41    4.29
   5  -2 -13   16.83    4.34
   5   2 -13   19.00    4.50
   5  -2 -12   17.22    4.14
   5  -2 -12   25.96   12.65
   5   2 -12   27.97    4.62
   5  -2 -11  459.71   18.43
   5   2 -11  482.41   18.56
   5  -2 -11  379.17   24.74
  -5   2  11  413.26   29.37
   5  -2 -10  160.16    8.26
   5   2 -10  158.77    8.26
   5  -2 -10  112.84   15.00
  -5   2  10  127.24   19.76
  -5   2   9  192.97   22.96
   5   2  -9  274.99   11.16
   5  -2  -9  242.90   10.82
   5  -2  -9  155.01   17.10
   5  -2  -8   69.64    4.78
   5   2  -8   77.21    4.91
   5   2  -8   79.62    5.05
  -5  -2   7  332.34   19.36
   5   2  -7  394.90   14.42
  -5  -2   6  300.79   16.78
   5   2  -6  284.90   11.23
   5  -2  -5   48.62    2.96
  -5  -2   5   44.64    7.68
   5   2  -5   50.24    3.51
   5   2  -5   56.92    3.70
   5   2  -4  275.36   10.65
  -5  -2   4  284.60   15.42
  -5   2   4  270.31   11.20
   5  -2  -4  268.68   10.61
   5   2  -4  281.46   11.22
  -5   2   3  517.51   18.37
  -5  -2   3  464.96   24.52
   5  -2  -3  451.53   27.22
  -5   2   3  483.08   17.00
   5   2  -3  499.95   18.24
   5   2  -3  483.75   17.55
   5  -2  -3  483.92   17.57
   5  -2  -3  459.82   18.05
  -5  -2   3  505.28   17.53
  -5  -2   3  507.86   17.43
  -5   2   3  508.54   17.47
   5  -2  -3  480.53   17.12
  -5   2   2  477.91   22.89
  -5  -2   2  531.11   23.27
  -5   2   2  527.26   18.57
   5   2  -2  517.14   19.56
  -5  -2   2  498.23   25.42
   5  -2  -2  530.94   18.83
   5  -2  -2  535.61   18.78
   5   2  -2  522.53   18.87
  -5   2   2  563.28   18.74
   5  -2  -2  523.30   19.82
  -5  -2   2  562.93   18.72
  -5  -2   2  564.15   18.86
   5  -2  -1  600.04   20.91
   5  -2  -1  539.85   30.50
  -5  -2   1  532.89   26.93
  -5  -2   1  614.55   20.76
   5   2  -1  602.56   21.11
  -5  -2   1  578.34   23.93
  -5   2   1  600.86   24.10
  -5  -2   1  613.42   20.73
  -5   2   1  630.28   20.74
   5  -2  -1  588.10   20.78
   5  -2  -1  590.90   22.01
   5  -2  -1  580.32   21.17
   5  -2   0  101.70   12.15
   5  -2   0   94.76    5.53
  -5  -2   0  109.39    5.83
  -5  -2   0   95.25    4.35
   5   2   0   96.54    7.96
   5  -2   0   96.25    7.77
  -5  -2   0   98.76    4.32
  -5  -2   0   88.73   11.29
  -5   2   0   98.35    4.92
   5  -2   0   87.17    5.10
   5  -2   0   91.42    4.15
  -5  -2   0  112.28    7.25
  -5   2   0  113.00    7.29
   5   2   0   97.42    4.92
   5   2   0  107.94    9.56
   5  -2   0   82.82    8.46
  -5  -2  -1 2590.27   85.09
  -5   2  -1 2616.50   85.05
   5  -2   1 2495.17   84.44
  -5  -2  -1 2546.72   83.97
   5  -2   1 2654.48   82.64
   5  -2   1 2076.17   89.38
   5   2   1 2481.32   83.86
  -5  -2  -1 2484.57   82.92
   5   2   1 2294.50   83.85
  -5  -2  -1 2538.00   82.51
   5   2   1 2293.97   86.32
   5  -2   1 2337.17   86.50
  -5   2  -1 2518.84   83.64
  -5  -2  -1 2131.20   87.02
   5  -2   1 2423.40   85.73
   5   2   1 2470.23   85.78
   5  -2   2  356.97   20.25
  -5   2  -2  372.63   12.89
   5  -2   2  386.02   13.02
   5   2   2  397.49   15.26
  -5   2  -2  386.55   17.61
  -5  -2  -2  382.85   17.54
  -5  -2  -2  378.60   13.79
  -5  -2  -2  347.84   17.58
   5   2   2  394.76   14.83
   5  -2   2  373.24   16.86
   5   2   2  381.81   16.87
  -5  -2  -3  667.88   24.03
   5   2   3  652.24   24.48
   5   2   3  662.78   25.19
   5  -2   3  671.05   22.76
  -5  -2  -3  706.35   22.63
   5   2   3  678.56   26.60
   5  -2   3  666.09   26.67
  -5   2  -3  671.31   22.89
  -5  -2  -4   61.60    4.78
   5   2   4   57.96    5.95
   5  -2   4   55.57    5.90
   5   2   4   72.13    5.36
   5  -2   4   66.43    2.81
   5   2   4   61.58    4.44
   5  -2   4   57.87    4.78
  -5   2  -4   68.58   13.63
  -5   2  -4   65.93    3.13
  -5  -2  -4   66.67    2.60
  -5  -2  -5  190.90    9.75
   5   2   5  202.46   10.21
  -5   2  -5  197.60    7.68
   5   2   5  192.16   10.86
   5  -2   5  181.44   10.78
   5  -2   5  196.83    9.65
   5  -2   5  203.75    7.10
  -5  -2  -5  192.73    6.99
   5   2   5  191.47    8.96
  -5   2  -5  209.05    8.28
   5  -2   6   22.95    5.13
   5   2   6   26.92    3.62
   5  -2   6   21.11    3.90
   5  -2   6   22.63    1.77
  -5   2  -6   22.33    2.31
  -5  -2  -6   20.62    1.73
  -5   2  -6   21.31    2.97
  -5   2  -7   10.23    3.18
   5  -2   7    5.40    1.58
   5   2   7    5.91    3.12
   5  -2   7    4.28    3.71
  -5  -2  -7    3.11    1.49
  -5   2  -7    4.36    2.13
   5  -2   8   97.17    7.47
  -5   2  -8  102.19    5.43
   5  -2   8  105.10    4.55
   5   2   8  103.24    6.57
  -5  -2  -8   97.95    4.50
  -5   2  -9    2.70    2.54
   5   2   9    1.52    3.68
   5  -2   9    2.62    4.30
  -5   2 -10   17.57    3.38
   5  -2  10   13.14    4.97
   5   2  10   11.26    4.01
   5  -2  11  106.65    8.55
  -5   2 -11  112.76    6.75
   5   2  11  119.19    7.74
   5   2  12   -1.79    4.38
   5  -2  12    1.87    5.25
   5   3 -15    7.47    4.66
   5  -3 -15   17.54    5.09
   5  -3 -14  138.91    8.77
   5   3 -14  123.40    8.58
   5  -3 -13   -4.97   12.58
   5  -3 -13   -3.75    4.04
   5   3 -13    6.45    3.82
   5  -3 -12   34.85    4.77
  -5   3  12   24.99   18.10
  -5   3  11   59.86   19.82
   5  -3 -11   94.16    6.43
   5  -3 -10   14.75    3.61
   5  -3  -9  652.81   24.34
   5   3  -8   98.79    5.87
   5  -3  -8  101.94    5.92
  -5  -3   7    2.44    5.91
   5   3  -7   -0.15    1.96
   5   3  -6   48.07    3.59
  -5  -3   6   37.77    6.71
   5  -3  -6   41.47    2.44
   5   3  -5    9.93    2.05
  -5   3   5    8.36    2.70
   5   3  -4  187.36    7.67
  -5   3   4  194.14    8.07
   5   3  -4  167.38    8.11
   5  -3  -4  185.03    6.36
   5  -3  -4  194.22    7.67
   5  -3  -3    2.43    2.53
   5   3  -3    2.45    1.84
   5  -3  -3    3.81    1.94
  -5  -3   3    2.13    1.83
   5  -3  -3    1.38    1.41
  -5   3   3    2.82    1.40
  -5  -3   2  409.23   18.62
  -5  -3   2  424.41   18.67
   5  -3  -2  817.52   22.59
  -5   3   2  780.62   24.00
  -5  -3   2  388.66   21.92
   5   3  -2  406.97   18.91
   5  -3  -2  898.23   23.29
  -5   3   1 1562.89   53.42
   5  -3  -1 1787.95   53.86
   5  -3  -1 1557.67   53.58
   5   3  -1 1724.09   54.42
   5  -3  -1 1511.96   54.59
  -5  -3   1 1547.56   56.17
  -5   3   1 1570.89   56.29
  -5  -3   1 1592.47   53.48
  -5  -3   1 1563.86   53.55
   5  -3   0   45.63   13.36
  -5   3   0   38.16    3.15
   5   3   0   35.93    3.41
   5  -3   0   34.44    2.24
  -5  -3   0   38.06    2.79
   5  -3   0   32.98    3.63
   5   3   0   41.98    5.76
   5  -3   0   32.30    5.38
  -5  -3   0   35.43    4.91
  -5   3   0   32.11    4.92
   5  -3   0   34.84    2.41
   5   3   0   23.74    6.42
   5  -3   0   33.13    6.98
   5   3   1  127.63    9.07
   5  -3   1  113.51    9.04
   5  -3   1  134.31    7.07
  -5  -3  -1  134.75    5.97
   5  -3   1  142.85   17.16
   5   3   1  124.82    7.97
   5  -3   1  123.87    8.14
   5  -3   1  133.85    4.93
   5   3   1  138.34    6.96
  -5   3  -1  124.65    6.27
  -5  -3  -1  135.88    7.52
  -5   3  -1  130.18    7.46
   5   3   1  135.41    7.19
  -5   3  -1  132.00    5.78
   5  -3   1  128.69    5.32
   5   3   2   41.50    5.42
   5  -3   2   40.82    5.58
   5   3   2   24.93    2.40
   5  -3   2   39.92   10.36
  -5  -3  -2   41.58    3.29
   5  -3   2   43.25    4.03
   5   3   2   43.32    3.95
   5  -3   2   41.47    2.34
  -5   3  -2   41.78    2.48
  -5   3  -2   37.28    6.46
  -5  -3  -2   41.56    6.62
  -5  -3  -3  348.49   13.58
   5   3   3  353.33   14.61
   5   3   3  341.45   13.76
   5  -3   3  297.54   19.36
  -5   3  -3  361.67   12.56
   5   3   3  343.42   15.83
   5  -3   3  356.14   15.98
  -5  -3  -4  307.77   13.54
   5   3   4  361.09   14.53
   5   3   4  329.04   15.40
   5  -3   4  326.72   15.52
  -5  -3  -4  353.12   11.78
  -5   3  -4  322.33   12.11
   5   3   4  337.86   13.35
   5  -3   4  285.31   18.47
   5  -3   5    1.88    3.12
  -5   3  -5   -0.60    1.56
   5  -3   5   -2.54    4.13
   5   3   5    0.55    4.24
  -5  -3  -5    0.98    1.27
   5   3   5    0.88    3.20
   5  -3   5    0.10    1.40
   5   3   5   -0.67    2.27
   5   3   6   11.50    5.35
   5  -3   6    5.99    4.85
   5   3   6    1.28    2.70
   5  -3   6    1.48    1.81
  -5   3  -6    0.27    1.80
   5  -3   6    0.91    3.59
  -5  -3  -6    1.80    1.61
   5   3   6    3.64    3.73
   5   3   7   71.02    5.02
  -5   3  -7   61.32    4.09
   5  -3   7   66.82    3.64
  -5  -3  -7   62.23    3.38
   5  -3   7   66.37    6.19
   5  -3   8   13.15    2.22
   5  -3   8   21.19    4.77
  -5   3  -8   19.51    2.86
  -5  -3  -8   15.35    2.28
   5   3   8   17.89    3.73
  -5   3  -9    5.33    2.74
   5  -3   9    6.81    4.62
   5   3   9    7.60    3.51
  -5   3 -10    0.95    2.87
   5  -3  10   -0.91    4.77
   5   3  10    4.70    3.68
  -5   3 -11   29.80    4.03
   5  -3  11   22.77    5.66
   5   3  11   31.46    4.74
   5  -3  12    4.74    5.70
   5   4 -15    2.15    4.30
   5  -4 -15    0.27    4.85
   5   4 -14    2.57    4.01
   5  -4 -14   -0.77    4.49
   5  -4 -13  126.45    8.34
   5   4 -13  131.90    8.48
   5  -4 -12    1.53    3.69
   5   4 -12    7.88    3.79
  -5   4  12   13.10   19.84
   5  -4 -11   69.96    5.71
  -5   4  10  241.19   34.00
   5  -4 -10  462.75   17.83
  -5  -4   9   63.28   10.99
   5  -4  -9  100.55    6.14
  -5  -4   8  274.07   14.73
   5  -4  -8  310.25   12.65
   5   4  -7   11.34    2.64
   5   4  -6    3.40    2.18
  -5   4   6    8.55    2.71
   5   4  -5  479.67   18.57
  -5   4   5  511.16   18.32
   5  -4  -4   96.18    5.14
   5   4  -4   96.93    5.29
   5  -4  -4   90.04    5.28
   5  -4  -3  283.86   12.63
   5  -4  -3  283.79   11.56
  -5   4   3  267.67    9.65
   5  -4  -3  301.72   11.25
   5  -4  -2  644.51   22.50
   5  -4  -2  659.27   23.29
   5  -4  -2  637.10   23.26
   5   4  -2  648.90   23.18
  -5  -4   2  591.72   25.50
  -5   4   2  601.28   25.57
   5   4  -2  628.47   23.52
   5   4  -1   86.56    5.30
   5  -4  -1   90.89    5.51
   5  -4  -1   90.34    4.53
  -5  -4   1   83.00    4.70
   5  -4  -1   90.38    4.84
  -5  -4   1   80.40    6.81
  -5   4   1   88.45    7.09
   5  -4   0    0.67    1.44
   5  -4   0    2.96    2.48
   5   4   0    0.57    2.60
   5  -4   0   -0.33    1.72
  -5  -4   0    3.05    2.05
   5   4   0    1.17    3.99
   5  -4   0    3.90    4.06
   5   4   0    5.53   11.40
   5  -4   0   -0.83   11.18
  -5   4   0    2.57    2.04
  -5   4   0    2.91    3.56
  -5  -4   0   -1.77    3.39
   5   4   1    3.14    3.65
   5  -4   1    6.47    3.68
   5   4   1   -3.74   10.70
   5  -4   1    7.67   11.76
  -5  -4  -1    0.82    2.26
   5  -4   1    3.36    1.39
  -5   4  -1    2.63    3.16
   5   4   1    2.24    3.37
  -5   4  -1    4.24    2.51
   5  -4   1    4.57    2.96
   5  -4   1    1.46    4.61
   5   4   1    2.02    4.62
   5  -4   1    0.71    1.42
  -5   4  -1    1.38    2.53
   5   4   2  253.61   10.90
  -5   4  -2  237.83    9.29
   5   4   2  241.20   11.65
   5  -4   2  229.22   20.61
   5  -4   2  247.36    8.77
   5  -4   2  245.57   10.89
   5   4   2  217.33   11.98
   5  -4   2  228.86   12.31
   5  -4   3  251.10   21.39
   5   4   3  278.16   11.76
   5   4   3  243.08   12.63
   5  -4   3  240.34   12.70
   5  -4   3  255.32   11.57
  -5   4  -3  257.14    9.90
   5  -4   4  472.88   19.43
   5   4   4  475.14   19.34
  -5  -4  -4  476.98   15.54
   5  -4   4  427.54   24.15
   5   4   4  479.13   18.11
  -5   4  -4  471.88   15.96
  -5  -4  -4  430.44   15.44
   5  -4   4  428.16   17.86
   5  -4   5  463.92   26.77
   5   4   5  508.23   20.80
   5   4   5  561.32   22.59
  -5   4  -5  561.02   20.35
   5   4   5  520.28   23.33
   5  -4   5  521.33   23.36
   5  -4   6  172.59    7.17
  -5  -4  -6  183.35    7.11
  -5   4  -6  179.62    7.74
   5   4   6  159.11   10.67
   5  -4   6  173.56   10.79
   5   4   6  174.22    9.90
   5  -4   6  166.39    9.71
   5   4   6  173.65    8.21
   5   4   7   28.29    3.68
   5  -4   7   32.59    6.27
   5  -4   7   27.05    5.09
  -5   4  -7   32.29    3.18
  -5  -4  -7   32.40    2.72
   5  -4   7   29.13    2.83
  -5   4  -8  234.22   10.00
   5   4   8  221.61   10.12
   5  -4   8  228.86   12.36
  -5  -4  -8  237.99    9.13
   5  -4   9    7.94    4.84
   5   4   9    5.85    3.24
  -5   4  -9    8.89    3.01
   5  -4  10   50.27    6.71
  -5   4 -10   44.43    4.44
   5   4  10   44.82    4.67
   5  -4  11   -0.69    5.18
   5  -4  12   14.51    6.31
   5  -5 -14   32.15    5.45
  -5   5  14   28.03   19.59
   5   5 -14   41.02    5.91
   5  -5 -13  105.17    7.67
   5   5 -13  107.28    7.90
   5   5 -12   14.67    4.17
   5  -5 -12    9.28    4.21
  -5   5  11   34.95   26.84
   5  -5 -11   85.82    6.38
   5  -5 -10    9.60    3.54
   5  -5 -10    6.44    2.28
   5  -5  -9  202.99    9.52
   5  -5  -9  181.98    7.23
   5  -5  -8  949.12   30.83
   5  -5  -8  819.94   27.91
  -5   5   7    5.15    2.65
   5   5  -7    4.14    2.78
  -5   5   6   44.07    3.66
   5   5  -6   45.95    4.11
   5   5  -5  508.14   15.60
   5  -5  -5  320.49   13.23
   5  -5  -4   -0.40    2.07
   5   5  -4    1.88    2.30
   5  -5  -4   -1.55    2.28
   5   5  -3  132.35    7.08
   5  -5  -3  123.26    6.05
   5  -5  -3  130.28    6.55
   5   5  -3  125.23    6.67
   5  -5  -2  306.53   13.08
  -5   5   2  325.99   11.43
  -5  -5   2  318.51   14.98
  -5   5   2  319.47   15.12
   5  -5  -2  320.01   13.11
   5  -5  -2  312.39   12.40
   5   5  -2  307.32   13.43
  -5   5   1  372.00   13.32
   5   5  -1  362.45   14.91
   5  -5  -1  350.33   16.36
   5   5  -1  339.33   16.24
   5  -5  -1  384.47   14.04
   5   5  -1  368.08   14.90
   5  -5  -1  376.28   14.84
  -5  -5   1  371.44   15.62
  -5   5   1  362.14   15.68
   5  -5  -1  377.16   13.84
   5  -5   0   66.15    4.91
  -5   5   0   57.66    3.79
   5   5   0   57.09    4.75
   5   5   0   57.38    5.65
   5  -5   0   59.56    5.67
   5  -5   0   58.32    3.53
   5  -5   0   60.35    3.72
  -5  -5   0   57.96    4.98
  -5   5   0   61.38    5.25
   5  -5   1  172.68    8.90
   5   5   1  149.13    8.51
  -5   5  -1  153.61    7.65
   5   5   1  157.39    8.75
   5   5   1  141.04    9.91
   5  -5   1  148.11   10.42
   5  -5   1  161.17    8.15
   5  -5   1  164.82    6.61
  -5   5  -1  164.26    7.34
   5   5   2  223.40   10.33
   5  -5   2  208.90   10.25
   5  -5   2  170.73   19.39
   5   5   2  154.81   15.80
   5   5   2  206.65   11.59
   5  -5   2  208.52   11.96
   5   5   2  232.22   11.76
  -5   5  -2  222.75    9.26
   5  -5   2  231.33    8.50
   5  -5   3  236.87   12.68
   5   5   3  251.15   12.77
   5  -5   3  265.73    9.47
   5   5   3  254.09   11.52
  -5   5  -3  243.58    9.95
  -5  -5  -3  243.69    9.90
   5  -5   3  253.55   11.63
  -5  -5  -4    0.13    1.71
   5   5   4   -4.13    4.46
   5  -5   4   -2.27    4.46
   5  -5   4   -5.68   13.10
  -5  -5  -4   -1.32    1.65
   5   5   4    0.64    3.21
   5  -5   4    0.91    3.31
  -5   5  -4   -1.67    2.58
   5   5   5  241.24   13.10
   5  -5   5  240.26   13.21
  -5   5  -5  260.47   10.42
  -5  -5  -5  263.27    9.85
   5  -5   5  248.58   12.37
   5   5   5  260.52   12.25
  -5  -5  -6   -2.34    2.26
   5   5   6    4.25    5.03
   5  -5   6   -0.32    4.88
   5  -5   6    3.04    9.13
   5   5   6    5.34    4.34
  -5   5  -6   -0.49    2.45
   5   5   7   45.90    3.83
   5   5   7   52.94    6.37
   5   5   7   54.37    7.07
   5  -5   7   59.97    7.31
  -5  -5  -7   59.47    3.77
  -5   5  -7   59.84    4.34
  -5   5  -8   61.24    4.58
   5  -5   8   46.68    6.50
   5  -5   8   45.86    7.45
  -5  -5  -8   57.61    3.92
   5   5   8   48.70    4.34
  -5   5  -9  397.00   15.14
   5  -5   9  398.81   17.89
  -5   5 -10  234.62   10.73
   5  -5  10  221.13   13.23
   5  -5  11   -2.21    5.66
  -5  -6  14    1.65    6.95
   5   6 -14   -1.25    4.45
   5  -6 -14   -1.85    4.75
   5  -6 -13  177.62   10.35
   5   6 -13  188.37   10.86
   5  -6 -12   53.73    5.78
   5   6 -12   57.52    5.94
   5  -6 -11  138.36    8.29
   5   6 -11  140.71    8.63
   5  -6 -10   16.46    4.11
  -5   6   9  347.17   13.35
   5  -6  -9  360.50   15.07
  -5   6   8   30.67    3.53
   5  -6  -8   33.83    4.19
  -5   6   7   21.14    2.95
   5   6  -6  249.71   10.56
  -5   6   6  179.00    8.31
   5   6  -5  221.81    9.78
   5  -6  -5  179.15    8.42
   5  -6  -4  145.30    7.19
   5   6  -4  161.00    8.24
   5   6  -4  146.56    7.78
   5  -6  -4  143.69    7.15
   5  -6  -3  128.70    6.64
   5  -6  -3  121.99    6.28
   5   6  -3  134.32    7.41
  -5  -6   3  131.47    9.79
  -5   6   3  116.81    9.91
   5   6  -3  130.70    7.33
   5   6  -2   -2.21    2.96
   5   6  -2    0.37    2.67
   5  -6  -2    0.12    1.82
  -5   6   2   -0.23    4.63
  -5  -6   2    1.75    4.38
   5  -6  -2    0.15    2.38
  -5   6   2    1.11    1.32
  -5  -6   1  695.83   26.26
  -5   6   1  698.04   26.45
   5   6  -1  671.30   26.23
  -5   6   1  743.41   24.53
   5  -6  -1  704.72   25.17
   5  -6  -1  711.89   26.09
   5   6  -1  672.60   27.20
   5  -6  -1  679.48   27.12
   5   6  -1  723.69   26.61
   5  -6   0  174.86    7.73
  -5  -6   0  177.27    8.69
  -5   6   0  177.32    8.74
  -5   6   0  168.70    9.36
   5   6   0  200.72    9.83
   5  -6   0  184.63    8.93
   5  -6   0  174.82    7.84
   5  -6   0  172.45    9.30
   5   6   0  168.09    9.31
   5  -6   1   16.97    2.47
   5   6   1   16.02    6.11
   5  -6   1   17.36    6.41
  -5  -6  -1   18.50    3.41
   5   6   1   17.19    4.43
  -5   6  -1   13.68    3.78
   5  -6   1   18.29    3.55
   5   6   2   27.75    3.89
   5  -6   2   24.60    2.64
   5  -6   2   20.93    5.81
   5   6   2   26.55    6.07
  -5   6  -2   23.61    3.78
   5   6   2   27.71    5.93
  -5  -6  -2   30.74    3.59
   5  -6   2   30.77    4.07
  -5   6  -3   40.72    3.89
  -5  -6  -3   46.25    3.67
   5  -6   3   44.87    6.44
   5   6   3   34.56    4.53
   5  -6   3   37.09   15.32
   5  -6   3   41.86    4.95
   5   6   3   32.90   11.63
   5   6   3   50.30    6.65
   5   6   4  123.52    8.98
   5  -6   4  126.65    9.11
  -5  -6  -4  137.03    6.68
   5   6   4  143.87    8.28
  -5   6  -4  128.02    6.74
   5  -6   4  133.68   19.94
   5  -6   4  125.79    8.11
  -5  -6  -4  129.75    6.07
   5   6   5   90.77   15.10
   5  -6   5  101.79    8.83
   5   6   5  100.42    8.55
  -5   6  -5  146.56    7.32
   5  -6   5  130.87    8.50
   5   6   5  119.08    7.83
  -5  -6  -5  119.25    5.77
   5  -6   5  118.21   19.82
   5   6   6  341.24   16.81
   5  -6   6  355.85   17.36
   5  -6   6  303.19   23.30
   5   6   6  367.31   16.33
  -5  -6  -6  367.89   13.59
  -5   6  -6  352.54   14.31
   5  -6   6  364.52   16.67
   5  -6   7   50.26    7.38
   5   6   7   39.72    6.61
   5  -6   7   45.87   11.82
   5   6   7   45.30    6.13
  -5   6  -7   50.16    4.49
  -5  -6  -7   45.92    3.84
   5   6   8   80.18    8.37
   5  -6   8   75.04    8.67
  -5   6  -8   84.94    5.79
   5  -6   9    4.21    5.29
  -5   6  -9    1.42    3.34
   5   6   9    4.18    6.11
   5  -6   9   -1.97    6.31
   5  -6  10    2.60    5.72
   5  -6  11   -1.96    5.95
   5  -7 -13    4.15    4.68
  -5  -7  13    7.54    6.93
   5   7 -13    3.75    4.64
   5  -7 -12    1.95    3.99
  -5  -7  12   -4.07    6.52
   5   7 -12    2.36    4.20
   5  -7 -11   37.74    5.05
   5   7 -11   32.71    5.08
   5  -7 -10  109.39    7.39
   5  -7  -9    5.24    3.62
  -5   7   8    4.21    2.58
   5  -7  -8    4.53    3.46
  -5   7   7   19.60    3.03
   5   7  -6   83.53    6.27
   5  -7  -5  163.40    7.91
   5   7  -5  173.27    9.04
   5   7  -5  173.26    9.22
   5   7  -4  223.65   10.67
   5  -7  -4  202.35    9.29
   5   7  -4  215.89   10.52
   5  -7  -4  209.81    9.49
   5   7  -3    0.20    3.17
   5  -7  -3    3.69    2.78
   5   7  -3   -0.25    3.63
  -5   7   3   -0.27    5.56
  -5  -7   3    0.74    5.21
   5  -7  -3    0.70    2.20
   5  -7  -2   37.93    3.41
   5  -7  -2   30.44    5.70
  -5   7   2   30.83    5.22
  -5  -7   2   36.97    4.87
  -5   7   2   28.35    2.41
   5   7  -2   31.10    4.30
   5  -7  -2   34.09    4.01
   5   7  -2   36.13    4.30
   5   7  -1   87.91    6.77
  -5  -7   1   98.87    6.32
  -5   7   1   89.11    6.36
  -5  -7   1   99.37    6.87
   5  -7  -1   99.17    7.07
   5   7  -1   90.82    7.11
   5  -7  -1  106.20    6.56
   5  -7  -1   99.53    5.50
   5   7  -1  100.05    6.55
   5  -7   0  186.97    9.39
   5   7   0  170.84    9.21
  -5  -7   0  183.95    9.41
   5  -7   0  189.79    9.33
   5  -7   0  188.87    8.32
  -5   7   0  186.70   10.53
   5   7   0  172.57   10.10
  -5  -7  -1   69.66    5.31
   5  -7   1   58.71    5.41
  -5   7  -1   66.09    6.11
   5   7   1   63.11    6.96
   5  -7   2   54.00    5.32
  -5  -7  -2   61.45    4.64
  -5   7  -2   55.71    5.31
   5   7   2   55.77    7.35
   5  -7   2   49.08    7.27
   5   7   2   46.60    7.33
   5   7   2   55.00    5.24
  -5  -7  -3   -1.29    2.57
   5   7   3   -0.22    3.50
   5  -7   3    4.11    3.83
   5   7   3   -3.86    5.80
   5  -7   3    1.54    5.37
  -5   7  -3    0.68    3.31
   5  -7   4  243.08   25.81
   5  -7   4  331.08   14.82
   5   7   4  333.87   14.48
   5   7   4  314.20   15.31
   5  -7   4  307.16   15.60
   5   7   4  250.43   18.45
  -5   7  -4  310.23   13.18
   5   7   5  182.85   10.18
   5  -7   5  178.19   10.61
   5   7   5  181.27   11.21
   5  -7   5  191.52   11.60
   5  -7   5  178.17   23.60
  -5  -7  -5  189.62    8.17
  -5   7  -5  186.09    9.14
  -5   7  -6   -2.16    3.92
  -5  -7  -6   -2.17    2.35
   5  -7   6    5.51    4.83
   5   7   6    2.10    4.32
   5  -7   6   -2.15   16.32
   5   7   6   -1.60    5.62
   5  -7   6   -5.67    6.05
  -5  -7  -7    0.53    3.05
   5   7   7    0.34    5.77
   5  -7   7    6.75    6.09
  -5   7  -7   -1.80    3.38
   5   7   7    4.32    4.79
   5  -7   7   -4.28    5.47
   5   7   8   30.09    6.45
   5  -7   8    6.78    6.32
   5  -7   8    4.01   11.08
  -5   7  -8   14.19    3.78
  -5   7  -9    2.41    3.68
   5   7   9   10.75    6.76
   5  -7   9    4.01    6.56
   5   7  10   19.81    7.24
   5  -7  10    8.22    7.23
   5  -7  10    8.30    6.03
   5   8 -13    9.90    5.41
   5  -8 -13    8.36    4.84
  -5  -8  13    8.26    7.49
   5   8 -12   25.20    5.98
  -5  -8  12   36.32    7.86
   5  -8 -12   35.40    5.64
   5   8 -11   48.28    6.28
   5  -8 -11   55.68    6.08
   5   8 -10   14.67    4.70
   5  -8 -10   15.16    4.37
  -5  -8  10   11.82    6.46
   5  -8  -9  128.67    8.01
  -5  -8   9  129.08   10.64
   5  -8  -8   58.40    5.46
  -5   8   7   70.74    4.74
  -5  -8   7   81.67    8.20
  -5  -8   6  305.24   15.57
  -5  -8   5   47.77    6.59
   5   8  -5   58.34    5.76
   5  -8  -5   39.19    4.00
   5   8  -5   42.61    5.30
   5  -8  -4   -0.17    2.60
   5   8  -4    0.23    3.48
   5   8  -4    6.94    5.16
   5  -8  -4    2.28    2.78
  -5  -8   4    5.56    6.67
  -5   8   4    2.20    7.08
  -5  -8   4    1.73    4.36
   5   8  -3   39.25    4.87
  -5  -8   3   37.41    5.61
   5  -8  -3   40.02    3.85
  -5  -8   3   34.52    5.76
  -5   8   3   32.52    6.07
   5   8  -3   35.07    5.11
   5  -8  -3   35.23    4.07
  -5  -8   2   85.43    6.89
   5   8  -2   66.12    6.79
   5   8  -2   74.23    6.45
   5  -8  -2   83.30    5.74
   5  -8  -2   84.67    5.27
   5   8  -2   83.36    6.26
  -5  -8   2   66.34    5.69
  -5   8   2   77.91    6.26
   5  -8  -2   76.04    6.78
   5  -8  -1   -0.15    2.55
  -5  -8   1    0.68    3.63
   5   8  -1   -2.41    4.41
   5  -8  -1    4.18    4.02
   5   8  -1    6.47    4.27
   5  -8  -1    1.89    3.74
  -5  -8   1    2.89    3.35
  -5   8   1    0.59    3.47
   5   8  -1    1.70    3.35
  -5   8   0  203.83   12.26
   5   8   0  228.17   12.77
   5  -8   0  232.89   11.01
  -5  -8   0  235.45   11.19
  -5   8  -1  334.00   15.37
   5   8   1  333.78   16.72
   5  -8   1  329.42   14.51
  -5  -8  -1  320.95   13.95
  -5  -8  -2  190.49    9.12
   5  -8   2  204.52   10.54
   5   8   2  188.53   12.89
   5  -8   2  171.01   12.52
  -5   8  -2  209.51   10.73
   5   8   2  182.73   12.93
   5  -8   3    8.54    4.28
  -5   8  -3    9.12    4.32
   5   8   3   13.13    6.61
   5  -8   3   12.20    6.70
   5   8   3    3.49    3.79
   5   8   4   32.48    6.67
   5  -8   4   39.52    7.20
   5   8   4   41.68    5.44
   5  -8   4   44.18    6.04
  -5   8  -4   44.87    5.24
   5   8   5   81.27    6.93
  -5  -8  -5   80.46    5.13
   5   8   5   79.26    8.21
   5  -8   5   78.41    8.56
  -5   8  -5   74.71    6.22
   5  -8   5   82.19    7.47
   5  -8   5   85.88   21.54
   5   8   6   81.07    7.15
  -5   8  -6   78.47    6.32
   5  -8   6   65.99   23.18
   5  -8   6   76.72    7.66
   5   8   6   67.18    8.09
   5  -8   6   76.87    8.42
  -5  -8  -6   78.22    5.11
  -5  -8  -7   21.62    3.48
  -5   8  -7   22.60    6.15
   5  -8   7   18.57    5.78
   5   8   7   23.21    6.44
   5  -8   7   25.72    6.88
   5   8   7   23.95    5.73
  -5   8  -8   -1.09    4.02
   5  -8   8   -4.86    5.70
   5   8   8   17.47    5.89
   5   8   8    8.90    6.94
   5  -8   8    1.16    6.40
   5  -8   8   -7.82   13.46
   5   8   9   -2.76    7.03
   5  -8   9    1.25    6.98
   5   8  10   10.05    7.43
   5  -8  10    6.64    7.78
  -5  -9  12   -6.09    7.53
   5  -9 -12    4.15    4.87
   5   9 -12   -6.51    5.39
  -5  -9  11   10.20    6.63
   5   9 -11    6.99    4.92
   5  -9 -11    7.89    4.50
  -5  -9  10  195.02   13.05
   5  -9 -10  171.49   10.27
   5   9 -10  206.10   11.61
   5  -9  -9   -1.91    3.95
   5  -9  -8   10.49    4.11
  -5  -9   7   30.86    6.72
  -5  -9   6  270.12   12.56
   5  -9  -6  123.88    5.82
   5   9  -5   86.68    8.49
   5   9  -5   69.12    6.54
   5  -9  -5   63.52    4.92
  -5  -9   5   67.44    7.64
   5  -9  -4   36.73    4.08
   5  -9  -4   31.53    4.00
  -5  -9   4   25.97    6.21
  -5  -9   4   41.50    6.26
   5   9  -4   39.57    5.59
   5   9  -4   35.17    5.41
  -5  -9   3   78.68    7.06
   5  -9  -3   72.80    5.26
   5  -9  -3   66.18    5.26
   5   9  -3   66.61    6.22
   5   9  -3   80.76    6.87
   5  -9  -3   59.35    6.95
  -5  -9   3   58.60    5.81
   5   9  -2   28.61    5.48
  -5  -9   2   19.47    3.94
   5   9  -2   28.53    4.83
  -5  -9   2   21.51    4.84
   5  -9  -2   24.73    4.19
   5  -9  -2   23.60    4.64
   5   9  -2   13.99    4.84
   5  -9  -2   27.30    3.74
   5   9  -1   57.90    5.48
  -5  -9   1   63.59    6.23
   5   9  -1   54.55    5.80
   5   9  -1   61.91    7.29
   5  -9  -1   76.00    6.08
   5  -9  -1   68.19    5.03
   5  -9   0  145.58    8.74
  -5  -9   0  163.34    8.88
   5   9   0  143.43   10.70
  -5   9   0  157.23   11.26
   5  -9   1   -0.93    4.01
  -5  -9  -1    0.95    3.28
   5   9   1   -2.28    5.93
  -5   9  -1    4.37    5.56
  -5  -9  -2   12.59    3.57
  -5   9  -2   10.88    5.40
   5   9   2   13.35    7.39
   5  -9   2   16.09    4.62
   5   9   3  165.37    9.52
   5   9   3  150.73   11.46
   5  -9   3  132.54   11.76
  -5   9  -3  166.82   10.01
   5  -9   3  170.27    9.97
   5   9   4   -5.39    4.39
   5   9   4   -7.95    6.77
   5  -9   4   -0.35    6.71
   5  -9   4    2.10    4.78
  -5   9  -4    0.71    4.44
   5  -9   5   10.54    6.69
   5   9   5    6.47    6.14
   5   9   5   10.77    4.74
   5  -9   5    3.55    4.96
  -5  -9  -5   11.32    3.17
   5  -9   5   11.66   19.77
  -5   9  -5    9.93    4.56
   5   9   6   -8.80    6.87
  -5   9  -6   -2.74    4.16
   5  -9   6    4.25    6.49
   5   9   6    8.02    4.70
  -5  -9  -6    1.49    2.81
   5  -9   6   -2.61   20.36
   5  -9   6    5.55    5.31
   5   9   7   69.85    8.64
   5  -9   7   80.84   23.88
   5   9   7   67.65    7.39
   5  -9   7   84.27    8.43
  -5  -9  -7   79.13    5.51
  -5   9  -7   71.19    6.80
   5  -9   7   75.80    9.20
   5  -9   8    4.73    7.08
   5   9   8    4.14    6.96
   5   9   8   13.40    5.99
   5  -9   8   20.53    6.69
  -5   9  -8   14.31    5.24
   5  -9   9    6.70    6.33
   5  -9   9   13.01    7.86
   5 -10 -11    0.28    4.59
  -5 -10  11    3.02    6.66
   5  10 -11    0.73    5.26
   5  10 -10   39.29    6.98
  -5 -10  10   43.14    7.97
   5 -10 -10   33.78    5.49
   5  10  -9   -2.69    4.81
   5 -10  -9   -2.04    4.25
   5 -10  -8   -1.48    3.96
  -5 -10   8   -2.72    5.60
  -5 -10   7   95.36    9.02
  -5 -10   6   -1.77    5.24
   5  10  -6    5.04    4.67
  -5 -10   5    6.62    5.30
   5  10  -5   20.05    5.17
   5  10  -5    9.14    5.19
   5  10  -4    1.59    4.16
  -5 -10   4    4.06    4.74
   5  10  -4    5.07    4.70
   5 -10  -4    1.60    3.29
   5 -10  -4    4.38    3.25
   5  10  -3  184.16   10.45
   5 -10  -3  169.15    8.85
  -5 -10   3  187.03   10.89
   5  10  -3  159.56    9.47
   5  10  -3  171.97   10.98
   5 -10  -3  185.75    9.17
  -5 -10   2   18.05    4.90
   5 -10  -2   25.71    3.90
   5  10  -2   15.32    4.96
   5  10  -2   16.84    4.13
   5  10  -2   21.83    5.99
   5 -10  -2   26.10    4.40
   5 -10  -1   33.03    4.28
   5  10  -1   27.16    6.80
   5  10  -1   24.12    4.98
  -5 -10   1   31.84    5.21
   5 -10  -1   35.38    5.01
   5  10   0   48.87    8.17
  -5  10   0   39.24    8.38
   5 -10   0   53.98    5.59
  -5 -10   0   47.72    5.40
  -5 -10  -1   -1.24    3.67
   5 -10   1    2.71    4.08
  -5  10  -1    3.76    6.29
   5  10   1    4.29    6.87
   5 -10   2   42.37    5.75
  -5  10  -2   37.16    6.99
   5  10   2   27.08    8.96
   5 -10   3   69.33    6.94
  -5  10  -3   55.16    7.48
   5  10   3   61.53    6.35
   5 -10   4   -1.45    7.45
   5 -10   4   -3.18    4.95
  -5  10  -4    5.34    5.39
   5  10   4    0.54    4.50
   5  10   5  127.35    9.06
   5 -10   5  128.90    9.60
  -5  10  -5  116.72    8.95
  -5 -10  -5  137.81    7.42
   5  10   6   92.44    8.08
   5 -10   6   84.27    9.73
  -5 -10  -6   91.96    6.17
  -5  10  -6   91.05    8.02
   5 -10   6   90.80   25.18
   5 -10   6   93.84    8.90
   5 -10   7   93.70   25.92
   5  10   7   66.25    7.76
  -5 -10  -7   78.37    5.77
  -5  10  -7   75.21    7.41
   5 -10   7   69.62    9.70
   5 -10   7   80.84    8.96
   5 -10   8   22.98    8.08
   5  10   8   32.30    6.90
   5 -10   8   44.10    7.66
   5  11  -9   26.84    7.06
   5 -11  -9   31.06    5.63
  -5 -11   8   28.60    7.07
   5 -11  -8   25.79    5.43
   5  11  -7    7.45    5.49
  -5 -11   7   -1.52    5.52
   5  11  -6    1.49    4.92
  -5 -11   6    1.44    5.42
   5  11  -5    1.75    4.67
  -5 -11   5    0.68    4.98
  -5 -11   4   50.87    6.61
   5  11  -4   42.28    6.13
   5 -11  -4   38.29    4.82
   5  11  -4   46.01    6.90
  -5 -11   3   16.74    5.29
   5 -11  -3   18.89    4.00
   5 -11  -3   14.30    3.97
   5  11  -3    8.30    4.85
  -5 -11   2   24.79    5.35
   5  11  -2   11.42    6.73
   5 -11  -2   18.67    4.35
   5 -11  -2   19.50    3.93
   5  11  -2   11.72    4.98
  -5 -11   1   -1.04    4.48
   5  11  -1   -5.41    6.95
   5 -11  -1    0.95    4.15
   5 -11  -1   -2.13    3.56
   5  11  -1    0.78    4.32
  -5 -11   0   10.21    4.48
   5  11   0    8.44    7.82
  -5  11   0   19.73    8.19
   5 -11   0   17.33    4.66
  -5  11  -1   17.67    7.55
   5  11   1    3.90    8.11
   5 -11   1   25.06    5.19
  -5  11  -2   21.86    7.47
   5  11   2   22.07    9.08
   5 -11   2   42.77    5.95
   5 -11   3  114.99    8.62
  -5  11  -3   92.43    9.39
   5  11   3   94.67    7.95
  -5  11  -4    0.99    5.89
   5  11   4   -3.66    4.89
   5 -11   4   -3.68    5.44
  -5  11  -5    4.44    5.83
   5 -11   5    2.88    5.54
  -5 -11  -5    5.53    3.77
   5  11   5    7.00    5.08
   5 -11   6   25.40    6.78
   5 -11   6   25.27   24.12
  -5  11  -6   18.92    6.20
  -5 -11  -6   17.45    4.12
   5  11   6   22.59    6.05
   5  11   7   -5.96    5.86
   5 -11   7   -2.45    6.12
   5  12  -8   14.65    6.21
  -5 -12   8   -2.81    6.52
   5 -12  -8    1.18    5.08
   5  12  -8    4.06    6.89
   5 -12  -7  117.86    8.63
  -5 -12   7  116.29   10.16
   5  12  -7  111.43    9.45
   5  12  -6   36.26    6.65
  -5 -12   6   28.80    6.82
   5  12  -5    7.14    5.24
  -5 -12   5    7.00    5.85
   5  12  -4   -0.41    6.10
   5 -12  -4   -0.95    3.75
   5  12  -4    2.41    5.12
  -5 -12   4   -2.99    5.39
   5  12  -3    0.85    6.14
   5 -12  -3    2.58    3.76
   5  12  -3    2.08    4.96
  -5 -12   3   -1.57    5.15
   5  12  -2   -7.79    5.14
  -5 -12   2   -0.89    4.90
   5 -12  -2    0.23    3.82
   5 -12  -2    2.59    4.10
   5  12  -2    3.58    6.72
   5 -12  -1  106.19    8.28
   5 -12  -1  103.38    7.27
   5  12  -1  101.43   10.96
   5 -12   0   13.71    4.97
   5 -12   0   11.28    4.02
   5  12   0   11.66    8.33
  -5  12   0   12.11    8.82
  -5  12  -1  111.80   11.53
   5 -12   1   97.51    7.89
   5  12   1   94.67   11.99
  -5  12  -2    2.09    7.42
   5 -12   2    2.41    5.11
  -5  12  -3   -5.54    7.86
   5  12   3   -2.01    4.69
   5 -12   4   20.37    6.32
  -5  12  -4   17.31    7.87
   5  12   4   10.29    5.43
   5  12   5   66.66    7.55
  -5  12  -5   71.19    9.34
   5 -12   5   78.26    8.91
  -5 -12  -5   73.53    6.19
   5  13  -5    2.29    5.40
  -5 -13   5   -3.67    6.12
   5  13  -4   19.48    6.05
  -5 -13   4   21.34    6.07
   5 -13  -4   16.25    4.69
   5 -13  -3  256.51   12.50
   5  13  -3  233.52   15.93
   5  13  -3  232.47   13.24
   5  13  -2   32.65    8.82
   5 -13  -2   29.91    5.10
   5  13  -2   26.76    6.11
   5  13  -1   -6.89    8.44
   5 -13  -1   -4.56    4.20
   5  13   0    1.13    8.72
   5 -13   0    0.50    4.17
   5 -13   0    2.47    4.84
   5 -13   1    6.97    5.18
  -5  13  -1    2.55    8.90
   5  13   1   10.41   10.12
   5  13   2   33.51    6.28
  -5  13  -2   28.24    9.34
   5  13   2   37.75   11.98
   5 -13   2   30.72    6.46
   6   0 -15   -7.42    5.17
   6   0 -14    8.13    4.65
   6   0 -13    0.70    3.85
   6   0 -12  183.16    9.78
   6   0 -11   -0.20    3.30
   6   0 -10   86.11    5.99
  -6   0   9   -4.05   13.61
   6   0  -9   -3.42    2.97
  -6   0   8   40.53   14.66
  -6   0   7    4.38   12.80
   6   0  -6  383.95   14.68
   6   0  -6  379.95   14.56
  -6   0   5    4.55   13.50
   6   0  -5   -1.31    1.96
   6   0  -5   -1.83    2.10
   6   0  -4    1.81    1.59
  -6   0   4   11.36   12.26
   6   0  -4    1.04    1.92
   6   0  -4    0.52    2.29
   6   0  -3    1.18    1.31
  -6   0   3    3.44    2.05
  -6   0   3    6.71   16.64
   6   0  -3   -1.37    1.82
  -6   0   3    1.93    2.23
  -6   0   3   -7.60   12.66
   6   0  -2   20.62    1.71
  -6   0   2   18.58    2.78
   6   0  -2   13.27    2.08
   6   0  -2   17.90    2.07
  -6   0   2   24.01    7.28
  -6   0   2   23.84    2.33
  -6   0   2   22.08   12.93
   6   0  -1    0.24    1.07
  -6   0   1    1.71    1.55
   6   0  -1    0.43    1.45
   6   0  -1    1.81    2.36
  -6   0   1   -2.09    5.35
   6   0  -1    4.11    2.67
  -6   0   0   13.75    5.01
  -6   0   0   12.51   11.36
   6   0   0   12.76    2.84
   6   0   0    9.16    1.51
   6   0   0    6.04    5.08
   6   0   0   17.33    7.20
  -6   0   0   11.72    1.48
   6   0   1    5.92    5.62
   6   0   1    0.44    2.49
   6   0   1    4.37    4.33
  -6   0  -1   -0.29    0.77
   6   0   2    0.63    4.41
   6   0   2    1.15    2.54
   6   0   2   -0.26    3.76
   6   0   2    1.73    2.62
   6   0   3    2.51    3.01
   6   0   3   -3.15    4.27
   6   0   3    0.17    2.43
  -6   0  -3    0.92    1.48
   6   0   4  157.64    8.38
  -6   0  -4  168.53    7.36
   6   0   4  181.13   10.85
   6   0   5   -1.55    2.92
   6   0   5    2.34    4.82
   6   0   6  359.50   16.59
   6   0   6  353.59   14.00
   6   0   7    2.66    3.69
   6   0   7    4.80    5.74
   6   0   8   48.19    5.52
   6   0   8   38.62    7.32
   6   0   9    3.08    4.14
   6   0  10   -1.10    4.59
   6   0  11    4.35    5.10
   6   0  12  171.08   10.94
   6  -1 -15   34.55    5.72
   6   1 -15   26.39    5.64
   6   1 -14   14.31    4.82
   6  -1 -14   16.80    4.78
   6  -1 -13    3.09    3.99
   6   1 -13   11.44    4.49
   6   1 -12  127.59    8.42
   6   1 -12   84.56    7.72
   6   1 -11   96.87    6.54
   6  -1 -11   84.69    9.77
   6  -1 -11   92.71    6.46
   6   1 -11  102.44    6.79
  -6   1  11   99.96   18.43
   6   1 -10  511.07   19.72
   6  -1 -10  427.67   22.67
   6   1 -10  518.60   19.80
   6  -1 -10  514.07   19.75
  -6   1  10  456.25   31.78
   6   1  -9   11.72    2.96
  -6   1   9   14.49   17.23
   6  -1  -9   19.97    8.49
   6  -1  -9    9.88    3.18
   6   1  -9   13.93    3.24
   6   1  -8   91.10    5.36
   6  -1  -8   71.60   10.08
   6   1  -7   97.37    5.34
   6  -1  -7   84.14   10.05
   6   1  -6    0.59    1.67
   6  -1  -6   10.56    7.35
  -6  -1   6   10.72   10.02
   6   1  -6    1.24    2.04
   6  -1  -6    0.63    2.06
   6   1  -6    3.92    2.41
   6  -1  -6    3.50    1.97
   6   1  -5    1.50    2.34
   6   1  -5   -0.44    1.86
  -6  -1   5   -5.74   10.95
   6  -1  -5   -1.49    7.14
   6  -1  -5   -0.27    2.00
  -6  -1   5    9.11   12.05
   6  -1  -5    0.22    1.97
   6   1  -5   -1.31    1.59
   6  -1  -4  134.77    6.24
   6   1  -4  137.96    5.99
   6   1  -4  136.54    6.71
  -6  -1   4   97.20   16.04
   6   1  -4  137.96    6.25
  -6  -1   4  156.49   14.63
   6  -1  -4  115.22   11.52
  -6   1   3    4.82    2.14
  -6  -1   3    3.48   12.18
  -6   1   3    4.71    2.11
   6  -1  -3    5.14    1.88
  -6  -1   3    6.14    2.18
   6   1  -3    5.08    1.99
  -6  -1   3    0.96    8.81
   6  -1  -3    1.48    7.02
   6   1  -3    4.30    1.57
  -6   1   2   22.33    2.41
  -6  -1   2   20.67    8.57
  -6   1   2   14.44    6.87
  -6  -1   2   23.78    2.32
   6  -1  -2   20.49    2.15
   6   1  -2   18.05    2.10
  -6   1   2   23.62   13.49
   6  -1  -2   20.75    2.65
  -6   1   2   17.20    2.57
  -6  -1   2    5.59   13.16
   6   1  -2   22.31    1.99
   6  -1  -2   17.95    3.08
   6  -1  -1   57.15    3.96
   6   1  -1   60.45    4.33
   6  -1  -1   61.24    4.58
  -6   1   1   63.19    7.04
  -6  -1   1   55.98    9.74
   6  -1  -1   33.06    8.71
   6  -1  -1   53.52    2.36
   6   1  -1   56.26    3.05
  -6   1   1   59.38    3.04
   6  -1  -1   55.91    3.06
  -6  -1   1   59.89    3.05
  -6   1   1   50.96   14.31
  -6   1   0   13.56    1.66
   6   1   0   22.43    7.17
  -6  -1   0   18.60    1.70
   6  -1   0   26.67    2.80
  -6  -1   0   17.23    1.41
   6   1   0   13.00    3.14
   6  -1   0   16.98    3.07
   6  -1   0   23.35    3.38
   6   1   0   14.58    3.03
  -6   1   0   32.35    5.72
   6   1   0   19.92    2.31
   6  -1   0   41.39    7.01
  -6  -1   0    8.14    9.16
  -6   1  -1  129.23   18.39
   6  -1   1  124.60    6.61
   6   1   1  127.43    6.70
  -6  -1  -1  112.90    4.48
   6   1   1  101.16    9.01
   6  -1   1  112.25    4.44
  -6  -1  -1  125.37    4.40
   6  -1   1  121.58    8.56
   6   1   1  111.21    6.43
  -6  -1  -2   39.00    2.32
   6   1   2   37.34    5.86
   6   1   2   39.45    3.81
   6  -1   2   46.42    4.26
   6  -1   2   41.41    5.25
  -6   1  -3   19.52    1.16
   6  -1   3   25.98    3.44
   6   1   3   21.23    3.28
   6   1   3   25.30    5.31
  -6   1  -3   18.81    1.72
  -6  -1  -3   23.81    2.26
  -6  -1  -4  141.35    6.65
   6   1   4  155.89    9.98
  -6   1  -4  138.50    5.41
   6  -1   4  149.13    7.95
   6   1   4  158.96    7.78
  -6  -1  -5   66.69    5.41
  -6   1  -5   73.37    3.50
   6  -1   5   75.60    5.90
   6   1   5   74.47    5.45
   6   1   5   62.34    7.05
  -6   1  -6   33.68    3.15
   6   1   6   45.97    6.89
  -6  -1  -6   25.81    2.24
   6  -1   6   45.14    5.15
   6   1   6   46.87    4.65
  -6   1  -6   41.11    2.80
  -6  -1  -6   28.54    7.68
  -6   1  -7   13.48    2.32
   6   1   7   17.10    3.90
   6  -1   7   16.57    4.77
   6   1   7   22.08    6.60
   6  -1   8  501.28   20.63
   6   1   8  487.05   19.87
  -6   1  -8  487.63   18.04
   6   1   8  503.06   22.86
   6  -1   9  279.58   14.08
  -6   1  -9  292.41   11.84
   6   1   9  283.35   16.33
   6   1   9  305.46   13.71
   6  -1  10   10.10    5.02
   6   1  10   13.58    4.58
   6  -1  11   14.49    5.56
   6   1  11   13.52    4.90
   6  -1  12   27.21    6.35
   6   1  12   30.38    5.74
   6  -2 -15  100.50    8.09
   6  -2 -14   -2.80    4.32
   6   2 -13  115.84    7.85
   6  -2 -13  112.60    7.61
   6   2 -12   75.46    6.40
   6  -2 -12   75.04    6.28
   6   2 -12   75.28    6.18
   6  -2 -12   76.39   12.01
  -6   2  12   66.70   18.46
  -6   2  11   12.08   17.63
   6  -2 -11   40.28   13.01
   6   2 -11   27.25    4.09
   6   2 -11   25.42    4.20
   6  -2 -11   29.53    4.24
  -6   2  10    1.03   17.67
   6   2 -10    6.72    3.32
   6  -2 -10    3.46    3.30
   6  -2 -10    2.18   12.96
   6   2 -10    2.93    2.89
   6  -2  -9   93.33   15.96
   6  -2  -9   80.96    5.64
   6   2  -9   89.64    5.68
   6  -2  -8  335.86   24.65
   6   2  -8  393.73   15.38
   6   2  -7    3.82    2.12
  -6  -2   7   11.09   10.41
   6  -2  -7    8.68   12.21
   6  -2  -7   10.35    2.17
   6   2  -6  626.51   22.96
   6  -2  -6  639.77   34.04
  -6  -2   6  625.42   29.91
   6   2  -6  662.09   23.18
   6  -2  -6  638.72   23.05
   6  -2  -6  624.62   22.19
   6   2  -5  327.95   12.34
   6  -2  -5  295.90   22.53
   6   2  -5  328.24   12.45
   6  -2  -5  309.07   12.28
   6   2  -5  312.84   12.81
  -6  -2   4  643.62   29.44
   6  -2  -4  616.21   34.69
   6   2  -4  706.84   24.15
   6   2  -4  709.63   24.91
   6  -2  -4  669.70   24.13
  -6  -2   4  591.49   32.48
  -6  -2   3   16.36    8.17
   6  -2  -3   16.45    2.28
  -6   2   3   16.77    2.19
   6  -2  -3   16.71    2.29
   6   2  -3   20.71    2.36
  -6  -2   3   12.11   10.53
   6  -2  -3   18.00    3.03
   6  -2  -3   24.49   11.78
   6   2  -3   16.04    2.99
  -6  -2   2  138.71   10.52
   6  -2  -2  151.35    7.72
   6  -2  -2  143.07    6.63
  -6  -2   2  153.18    6.21
   6   2  -2  155.59    6.53
  -6  -2   2  158.20    6.47
  -6   2   2  140.93    6.36
  -6   2   2  154.56    6.33
   6  -2  -2  143.85    6.38
  -6  -2   2  138.36   14.60
   6  -2  -1   24.21    2.33
  -6  -2   1   21.86   11.00
  -6   2   1   21.81    5.81
  -6  -2   1   20.53    5.53
   6  -2  -1   32.65    2.67
  -6  -2   1   19.67    2.20
  -6  -2   1   20.61    2.02
   6  -2  -1   23.26    2.99
   6   2  -1   20.77    2.81
  -6   2   1   38.91    2.46
   6  -2  -1   18.61    9.46
   6  -2  -1   27.29    3.46
  -6  -2   0  845.49   27.07
   6   2   0  745.87   32.64
   6  -2   0  687.83   32.34
   6  -2   0  767.08   28.38
  -6  -2   0  710.82   34.21
   6  -2   0  703.19   34.91
  -6  -2   0  794.57   27.11
  -6  -2   0  852.54   30.36
  -6   2   0  842.54   30.39
   6  -2   0  819.30   29.07
   6   2   0  800.94   27.82
   6  -2   0  793.01   31.43
   6   2   0  798.76   31.36
  -6   2   0  793.47   27.94
   6  -2   0  778.59   27.11
   6   2   1  317.92   13.78
  -6  -2  -1  277.69   18.62
   6  -2   1  336.74   12.15
  -6  -2  -1  353.63   12.45
   6   2   1  353.34   16.13
   6  -2   1  330.26   15.86
   6   2   1  354.31   13.70
   6  -2   1  347.32   20.14
  -6  -2  -1  368.56   12.11
   6   2   1  335.78   17.08
   6  -2   1  331.71   17.09
   6  -2   1  346.30   14.34
   6  -2   2  226.04    8.12
  -6  -2  -2  259.51    9.19
   6  -2   2  192.44   12.26
   6   2   2  197.72   12.24
  -6  -2  -2  237.27    8.01
   6  -2   2  208.70   15.60
   6   2   2  211.66   10.07
  -6  -2  -2  183.00   13.84
   6   2   2  215.91   11.66
  -6  -2  -3   52.79    3.57
  -6   2  -3   62.29    2.73
  -6  -2  -3   39.76    7.86
   6  -2   3   57.00    2.42
   6   2   3   61.32    5.08
   6  -2   3   63.25    7.25
   6   2   3   43.29    6.18
   6   2   3   51.31    4.37
   6  -2   4   19.53    1.17
   6   2   4   28.18    4.33
  -6   2  -4   21.94    1.76
   6   2   4   17.71    3.29
   6  -2   4   22.01    1.14
   6   2   4   15.14    5.03
   6  -2   4   24.06    5.81
  -6  -2  -4   18.90    3.20
   6  -2   4   27.52    4.27
  -6  -2  -5   15.72    4.01
   6   2   5   18.31    4.37
   6   2   5   18.04    5.31
   6  -2   5   23.61    5.83
   6   2   5   20.54    3.58
  -6   2  -5   19.26    1.95
   6  -2   5   18.41    4.11
   6   2   6  561.94   21.85
   6  -2   6  557.17   22.79
   6  -2   6  571.73   19.06
   6   2   6  579.00   24.98
   6  -2   6  571.40   24.87
  -6   2  -6  579.13   20.13
   6  -2   7    2.17    1.12
   6   2   7    3.22    3.45
   6  -2   7    0.76    4.07
   6   2   7   -0.37    5.56
   6  -2   7    2.25    5.60
  -6   2  -7    2.65    2.00
  -6   2  -8    8.72    2.62
   6  -2   8   19.12    4.99
   6  -2   8   13.17    6.67
  -6   2  -9   -1.37    2.76
   6   2   9    1.69    6.25
   6  -2   9   -1.28    6.34
   6  -2   9   -3.39    4.31
   6   2   9   -1.07    3.85
   6  -2  10   21.56    5.44
   6   2  10    9.76    4.30
   6   2  11  126.86    8.47
   6  -2  11  137.20    9.86
   6   2  12   37.55    5.86
   6  -2  12   36.41    6.91
   6  -3 -15   63.44    6.90
   6  -3 -14   30.46    5.47
  -6   3  13   18.16   17.81
   6  -3 -13  -12.06   16.19
   6  -3 -13   18.94    4.80
  -6   3  12   16.17   20.22
   6  -3 -12   -9.23   14.35
   6  -3 -12    4.35    3.98
   6  -3 -11    7.78   13.64
   6   3 -11    4.43    3.27
   6  -3 -11    5.61    3.62
  -6   3  11  -12.05   19.04
   6   3 -10  235.75   10.98
   6  -3 -10  233.37   10.92
   6   3  -9  413.35   16.26
   6  -3  -9  402.77   16.18
   6   3  -8    1.35    2.32
  -6  -3   8   -9.10   10.75
   6  -3  -7   40.09   12.74
  -6  -3   7   35.10    8.68
   6  -3  -7   43.71    2.92
   6   3  -6  365.22   13.67
   6  -3  -6  330.96   13.37
  -6  -3   6  351.48   18.31
   6   3  -5    0.75    1.84
   6   3  -5    1.91    2.51
   6  -3  -5    2.31    2.12
   6  -3  -4  135.99    6.12
   6   3  -4  139.13    6.25
   6  -3  -4  141.36    5.26
   6   3  -4  132.88    6.88
   6   3  -3 1731.24   59.59
  -6   3   3 1728.93   57.78
   6  -3  -3 1698.15   57.96
   6  -3  -3 1764.61   59.66
   6   3  -3 1778.16   58.78
   6  -3  -3 1744.25   58.57
  -6  -3   2   27.48    2.64
   6  -3  -2   30.80    3.74
  -6   3   2   33.86    6.72
  -6  -3   2   19.83    6.24
  -6  -3   2   29.21    2.50
   6  -3  -2   27.11    2.69
   6   3  -2   30.25    2.87
   6  -3  -2   32.18    2.70
   6  -3  -2   27.87    3.44
   6  -3  -1  239.87   21.74
  -6  -3   1  234.95    9.30
  -6  -3   1  251.66    9.38
  -6   3   1  255.24   12.71
  -6  -3   1  227.93   12.22
   6  -3  -1  244.63   10.80
   6   3  -1  235.73    9.91
   6  -3  -1  251.57    9.40
   6  -3  -1  247.79    9.18
   6  -3  -1  211.40   12.97
  -6  -3   0    8.36    1.90
   6  -3   0    6.92    1.70
  -6   3   0    7.32    2.34
   6  -3   0    0.84   10.90
  -6  -3   0   11.32    1.88
   6  -3   0    7.58    1.20
   6   3   0    8.65    2.78
   6  -3   0    5.66    2.68
  -6  -3   0   14.94    4.50
  -6   3   0    4.21    4.05
   6  -3   0    9.80    4.92
   6   3   0    2.32    4.46
  -6  -3  -1  397.47   14.11
   6  -3   1  383.19   13.66
   6  -3   1  383.82   17.08
   6   3   1  363.15   16.98
   6  -3   1  335.76   22.58
   6   3   1  344.89   18.05
   6  -3   1  339.81   18.14
  -6  -3  -1  400.81   13.61
   6   3   1  376.43   15.31
   6  -3   1  389.70   15.73
   6   3   2  107.96    8.46
   6  -3   2   99.56    8.59
   6  -3   2  113.11    6.62
  -6   3  -2   98.77    4.28
   6   3   2  108.58    6.50
   6  -3   2   99.90   12.04
  -6  -3  -2  131.11    5.88
   6  -3   2  107.45    4.22
   6  -3   3  356.25   11.50
   6  -3   3  388.55   21.71
   6   3   3  253.04   15.10
   6  -3   3  283.13   15.92
  -6  -3  -3  274.44   11.15
  -6  -3  -3  258.70   12.17
   6   3   3  273.76   13.63
   6   3   3  241.58   12.73
  -6   3  -4   87.13    4.04
   6   3   4   84.12    5.58
  -6  -3  -4   94.45    3.68
  -6  -3  -4   79.86    5.37
   6   3   4   90.80    6.59
   6   3   4   86.15    7.88
   6  -3   4   90.45    8.27
   6  -3   5    8.67    3.83
   6   3   5    6.22    3.34
  -6  -3  -5    6.66    1.34
  -6   3  -5    6.36    1.82
   6   3   5    2.00    3.98
   6  -3   5    3.09    5.49
   6   3   5    7.79    5.70
   6  -3   5    6.30    1.47
   6  -3   6    3.47    3.79
   6   3   6    6.68    3.39
  -6  -3  -6    2.11    1.36
  -6   3  -6    2.23    1.96
   6   3   6    3.80    4.26
   6   3   6   11.42    6.11
   6  -3   6   -1.82    5.49
   6  -3   6    1.18    1.51
  -6   3  -7   -1.35    2.09
   6  -3   7    1.05    4.04
   6   3   7    4.58    3.36
   6  -3   7    1.68    1.60
   6   3   7   -0.37    5.28
   6  -3   7    5.31    5.76
   6   3   8   -0.18    3.51
   6  -3   8    4.49    4.57
   6   3   8    7.54    5.74
   6  -3   8    5.66    6.09
  -6   3  -8   -0.45    2.45
   6   3   9  283.96   12.92
   6  -3   9  304.74   14.75
   6   3   9  268.60   16.45
   6  -3   9  309.75   16.99
   6   3  10   -1.82    6.69
   6  -3  10    0.46    6.90
   6  -3  10   -1.26    4.94
   6   3  10    4.02    3.90
   6  -3  11   -2.00    7.55
   6   3  11   -0.84    4.16
   6  -3  11    0.67    5.04
   6  -4 -15   10.87    5.05
   6   4 -15   13.44    5.26
   6  -4 -14   11.19    4.87
  -6   4  14   11.57   19.54
  -6   4  13   47.99   22.71
   6  -4 -13   53.06    5.98
   6  -4 -13   38.96   16.26
   6  -4 -12   25.43    5.26
  -6   4  12  100.51   25.89
  -6   4  11   -6.67   24.34
   6  -4 -11   -0.21    3.44
   6   4 -11    6.37    3.70
   6  -4 -10  126.44    7.65
   6   4 -10  137.61    7.89
   6  -4  -9   90.76    6.15
   6   4  -9   88.77    6.11
  -6  -4   9   95.00   13.80
   6   4  -8   13.13    3.01
  -6  -4   8    2.17    7.17
   6  -4  -8    6.06    1.75
   6   4  -7  573.90   21.15
  -6  -4   7  509.53   24.59
   6  -4  -6    9.91    2.69
   6   4  -6   11.64    3.08
   6  -4  -6    5.51    0.91
   6   4  -5   67.59    4.59
   6  -4  -5   70.62    4.55
   6   4  -5   71.60    5.24
   6  -4  -4  144.39    6.70
   6  -4  -4  134.11    7.11
   6   4  -4  136.12    6.82
  -6   4   3    8.34    1.44
   6  -4  -3   11.68    2.81
   6  -4  -3    9.86    2.17
   6   4  -3    9.24    2.41
   6  -4  -3   10.88    4.02
  -6   4   3    2.96    6.61
  -6  -4   3    8.94    6.68
   6  -4  -2   50.61    4.35
   6  -4  -2   57.62    3.69
   6  -4  -2   57.32    4.40
   6   4  -2   62.08    4.38
  -6   4   2   48.96    7.24
  -6  -4   2   40.99    6.90
  -6  -4   1  200.66   10.76
  -6   4   1  185.71   10.75
   6  -4  -1  194.88    7.96
   6  -4  -1  190.14    9.31
   6   4  -1  190.67   11.55
   6  -4  -1  212.89   11.96
   6   4  -1  202.06    8.97
   6  -4  -1  211.44    8.26
  -6   4   1  205.57    8.03
  -6  -4   0   12.91    4.34
  -6   4   0    7.06    3.90
   6  -4   0    8.25    2.88
   6  -4   0    9.42    1.61
  -6   4   0   11.83    2.45
   6   4   0   11.21    3.18
   6   4   0   13.46    4.94
   6  -4   0    6.10    4.34
   6  -4   0   10.97   12.49
   6  -4   0   11.22    1.82
   6   4   1  232.93   14.10
   6  -4   1  227.96   14.10
   6  -4   1  263.98   11.68
   6  -4   1  256.45    9.63
   6  -4   1  246.84   23.02
   6  -4   1  260.90    9.16
   6   4   1  254.31   11.72
   6   4   1  259.71   12.67
   6   4   1  263.75   11.62
   6  -4   1  255.70   12.59
   6  -4   2   34.89    2.48
  -6   4  -2   32.45    3.14
   6  -4   2   33.53    2.03
   6  -4   2   24.03   11.57
   6  -4   2   38.44    4.56
   6   4   2   33.79    4.31
   6  -4   2   25.67    6.00
   6   4   2   36.86    6.67
   6  -4   3  268.99   20.56
   6  -4   3  316.16   14.08
  -6   4  -3  314.05   11.63
   6   4   3  318.31   14.01
   6   4   3  305.25   15.72
   6  -4   3  302.41   15.79
   6  -4   3  318.05   11.46
   6   4   4  179.33    9.77
   6  -4   4  167.62   15.45
  -6  -4  -4  193.56    6.99
   6   4   4  175.59   11.23
   6  -4   4  175.76   11.47
  -6  -4  -5   34.30    2.37
   6   4   5   31.92    4.01
  -6   4  -5   33.87    2.88
   6   4   5   39.08    5.30
  -6  -4  -5   20.95    2.01
   6  -4   5   30.15    6.70
   6   4   5   39.20    6.94
   6  -4   5   20.96    9.88
   6  -4   6   43.03    5.51
   6   4   6   41.43    4.38
   6   4   6   47.78    7.15
   6  -4   6   44.36    7.13
   6  -4   6   43.55    3.00
  -6  -4  -6   43.34    2.74
   6   4   6   41.15    5.83
  -6   4  -6   40.48    3.37
   6   4   7  144.95    7.67
   6   4   7  127.75   10.59
   6  -4   7  157.83   11.33
   6  -4   7  138.53    9.12
  -6   4  -7  138.67    6.72
   6  -4   8    2.10    4.42
   6   4   8    2.90    3.27
  -6   4  -8   -0.38    2.69
   6   4   8    4.79    5.90
   6  -4   8    9.81    6.38
   6   4   9    0.35    3.44
   6   4   9   -5.54    6.93
   6  -4   9   -4.82    6.72
   6  -4   9   -2.56    4.89
   6   4  10   -5.77    3.90
   6   4  10    3.20    6.86
   6  -4  10   -2.81    7.14
   6  -4  10   -5.73    5.17
   6   4  11    0.49    7.60
   6  -4  11    5.01    7.50
   6  -4  11    1.07    5.52
   6  -5 -14   11.78    4.93
  -6   5  14   20.02   22.36
   6  -5 -13   13.00    4.62
  -6   5  13    5.95   22.19
   6  -5 -12  188.38   10.22
   6  -5 -11   -5.70    3.75
   6  -5 -10   -0.41    3.45
   6   5 -10    1.15    3.28
   6  -5  -9  262.66    9.54
   6   5  -9  325.83   12.95
   6  -5  -9  310.32   12.58
   6  -5  -9  265.89    9.54
   6   5  -8   49.93    4.64
   6   5  -7   59.72    4.87
   6  -5  -6  168.32    8.09
   6   5  -6  160.22    8.27
   6   5  -5   60.27    4.54
   6  -5  -5   58.65    4.17
   6  -5  -4    8.16    2.83
   6   5  -4    7.26    2.74
   6  -5  -4    9.88    2.49
   6   5  -3  315.02   12.98
  -6  -5   3  303.43   16.06
  -6   5   3  309.63   16.68
   6  -5  -3  303.41   12.88
  -6   5   3  301.20   10.77
   6  -5  -3  352.09   12.70
  -6   5   2    7.17    5.22
  -6  -5   2   -0.27    5.07
   6  -5  -2    6.73    2.86
   6  -5  -2   10.25    2.20
   6   5  -2    2.42    2.69
   6  -5  -2    6.40    2.74
   6   5  -2    7.94    3.08
  -6  -5   1  214.24   11.04
  -6   5   1  225.43   11.33
  -6   5   1  218.80    8.48
   6  -5  -1  223.06    8.83
   6  -5  -1  209.18    9.94
   6  -5  -1  211.23    8.74
   6   5  -1  207.08    9.84
   6   5  -1  192.12   11.79
   6  -5  -1  201.25   11.83
  -6  -5   0  345.36   14.99
  -6   5   0  349.72   15.12
   6  -5   0  339.04   14.58
  -6   5   0  347.65   13.13
   6  -5   0  355.21   12.81
   6  -5   0  358.67   16.01
   6   5   0  338.43   15.90
   6   5   0  367.47   14.89
   6  -5   0  346.26   13.02
   6  -5   1   59.72    3.29
   6   5   1   50.43    7.88
   6  -5   1   38.24    8.02
  -6   5  -1   50.45    4.86
   6   5   1   89.06    6.51
   6   5   1   82.23    6.76
   6  -5   1   57.44    5.86
   6  -5   1   57.58    3.53
   6  -5   1   60.90    5.24
   6   5   1   75.17    5.55
   6  -5   1   54.39   16.74
   6  -5   2  623.51   38.66
   6  -5   2  656.64   22.76
   6   5   2  600.98   27.09
   6  -5   2  587.44   27.12
   6  -5   2  670.24   22.31
   6   5   2  625.92   25.84
  -6   5  -2  613.84   23.21
   6   5   2  679.07   25.07
   6  -5   2  659.43   25.14
   6   5   3  102.22    7.13
   6  -5   3   95.80   17.44
   6  -5   3  112.65    7.32
  -6   5  -3  106.98    5.62
   6  -5   3  112.55    4.78
   6   5   3   91.04    8.76
   6  -5   3   96.17    9.07
  -6  -5  -4    1.14    1.75
   6  -5   4   -0.81   11.38
   6  -5   4   11.62    6.15
   6   5   4    4.09    5.48
   6  -5   4   18.36    4.50
  -6   5  -4    4.28    2.61
  -6  -5  -4    2.15    2.31
   6   5   4    5.04    3.73
  -6   5  -5    0.73    2.85
   6   5   5    2.06    4.32
   6   5   5   -1.04    5.44
   6  -5   5    6.09    5.78
   6  -5   5    8.42   10.61
  -6  -5  -5    0.84    1.80
  -6  -5  -6   19.17    2.47
   6   5   6   17.94    5.01
   6   5   6   13.13    6.23
   6  -5   6   14.71    6.11
   6  -5   6    4.03   10.27
  -6   5  -6   19.59    3.08
   6   5   7    4.46    2.44
  -6   5  -7    6.66    2.94
   6   5   7   -1.54    5.94
   6  -5   7    4.37    6.37
   6   5   7    6.69    5.12
   6  -5   7   13.90    5.20
   6  -5   8    4.64    6.52
   6   5   8   10.67    6.72
   6  -5   8    7.43    4.93
   6   5   8    8.32    3.28
   6  -5   9  152.19   10.33
   6   5   9  129.44    7.39
   6   5   9  143.93   11.61
   6  -5   9  140.70   12.07
   6  -5  10    3.99    5.51
   6   5  10   -2.75    7.03
   6  -5  10   -1.90    7.50
   6  -5  11    0.38    5.70
   6   5  11    3.93    8.01
   6  -5  11   -7.13    8.35
   6  -6 -14   13.10    5.07
   6   6 -14   14.31    5.12
  -6   6  14    1.20   24.68
   6  -6 -13  105.40    7.91
  -6   6  13   62.85   28.43
   6  -6 -12  128.05    8.30
  -6   6  12   27.83   32.19
   6  -6 -11   50.66    5.46
   6   6 -10   18.60    4.35
   6  -6 -10   17.02    4.21
   6   6  -9  174.07    9.55
   6  -6  -9  170.78    9.18
   6   6  -8   45.67    4.99
   6   6  -7    5.70    3.22
   6  -6  -6  215.62    9.71
   6   6  -6  193.66    9.91
   6  -6  -5  177.16    8.79
   6  -6  -5  195.10    9.01
   6   6  -5  206.57    9.71
   6   6  -4   90.28    6.19
   6   6  -4  107.54    6.85
   6  -6  -4  102.99    5.97
   6  -6  -4   91.51    5.89
   6  -6  -3   88.77    5.16
   6  -6  -3   96.17    5.91
  -6   6   3   84.85    3.43
  -6   6   3   71.36    8.81
   6   6  -3   98.70    6.54
  -6  -6   3   76.05    8.46
   6   6  -3  116.45    7.16
   6   6  -2  140.57    8.08
  -6   6   2  147.11    5.81
  -6  -6   2  131.15    9.14
  -6   6   2  152.57    9.83
   6  -6  -2  136.55    7.63
   6   6  -2  140.23    7.92
   6  -6  -2  144.31    6.89
  -6   6   1 1064.89   35.60
   6  -6  -1 1046.86   36.22
   6  -6  -1 1039.02   37.50
  -6  -6   1 1047.93   37.96
  -6   6   1 1052.80   38.13
   6   6  -1 1019.23   37.70
   6   6  -1 1022.59   39.09
   6  -6  -1  993.73   38.96
   6  -6   0    3.09    3.18
   6  -6   0    1.71    4.48
   6   6   0   -1.75    4.44
   6  -6   0    1.52    2.23
   6   6   0    3.43    3.85
   6  -6   0    0.77    2.00
  -6  -6   0   -0.56    3.75
  -6   6   0   -0.96    4.16
  -6   6   0    1.93    2.48
   6  -6   1    6.58    3.66
  -6   6  -1    4.73    3.94
   6   6   1    2.07    4.64
   6  -6   1    8.25    2.29
   6  -6   1    5.34    2.13
   6  -6   2   28.80   17.07
   6  -6   2   42.58    4.94
   6  -6   2   40.19    7.75
   6   6   2   36.91    7.27
   6   6   2   36.89    4.73
   6   6   2   43.95    6.91
   6  -6   2   39.68    3.07
  -6   6  -2   34.62    4.96
   6  -6   3    3.61   16.25
   6  -6   3    0.49    3.51
   6   6   3   -1.18    3.87
   6  -6   3    0.78    1.86
  -6   6  -3    0.54    3.16
  -6  -6  -3    5.73    2.91
   6   6   3   -9.27   15.53
   6  -6   3   -2.92    5.79
   6   6   3   -2.82    5.47
   6  -6   4  214.33   23.76
   6   6   4  216.55   11.14
  -6   6  -4  210.47    9.29
  -6  -6  -4  200.75    8.47
   6  -6   4  217.12   11.31
   6   6   4  207.77   12.73
   6  -6   4  182.32   12.55
  -6  -6  -4  211.75    8.61
   6  -6   5   27.30   13.60
   6  -6   5   29.48    5.23
  -6  -6  -5   29.30    2.86
  -6   6  -5   30.51    3.78
   6   6   5   28.02    5.06
   6  -6   5   23.19    6.89
   6   6   5   26.90    6.69
   6   6   6  476.48   21.63
  -6  -6  -6  543.32   18.84
   6  -6   6  474.21   21.83
   6  -6   6  412.88   28.15
  -6   6  -6  591.90   20.24
   6   6   6  481.62   22.98
   6  -6   6  470.33   23.20
   6   6   7   24.58    7.08
   6  -6   7   14.20    7.14
  -6   6  -7   16.73    3.57
   6  -6   7   14.81   11.86
   6   6   7   20.48    5.56
   6   6   8   24.93    7.34
   6  -6   8   21.08    7.25
   6  -6   8   24.09    6.05
   6   6   9   32.98    8.30
   6  -6   9   45.95    9.16
   6  -6   9   50.75    7.26
   6   6  10   -6.02    7.66
   6  -6  10   -2.43    8.09
   6  -6  10   -1.54    5.94
  -6   7  13    6.48   31.54
   6  -7 -13    4.82    4.79
   6  -7 -12  148.23    9.25
   6  -7 -11   44.73    5.46
   6  -7 -10   69.66    6.17
   6   7  -9   71.38    6.41
   6  -7  -9   66.49    5.99
   6   7  -8   -1.95    3.53
   6   7  -7  281.38   13.16
   6   7  -6   93.26    7.22
   6   7  -6  109.44    7.17
   6  -7  -6  114.08    6.71
   6  -7  -5    0.77    2.90
   6   7  -5   -0.46    3.73
   6   7  -5    2.45    3.31
   6  -7  -5    1.26    2.92
   6  -7  -4   47.80    4.22
   6   7  -4   46.60    5.12
  -6  -7   4   46.10    8.62
   6  -7  -4   33.61    4.11
   6   7  -4   45.76    5.19
  -6  -7   3   70.71    7.92
   6  -7  -3   76.87    5.02
   6  -7  -3   70.92    5.44
   6   7  -3   76.54    6.20
   6   7  -3   88.28    6.46
  -6   7   3   67.31    8.23
   6   7  -2  327.34   14.31
  -6  -7   2  315.33   14.48
  -6   7   2  299.33   14.65
   6  -7  -2  325.04   13.77
   6  -7  -2  307.65   15.72
   6   7  -2  276.92   15.36
   6   7  -2  310.29   14.16
   6  -7  -2  333.44   12.92
  -6   7   2  319.94   11.47
   6  -7  -1  104.90    8.28
   6   7  -1  116.91    8.68
  -6  -7   1  108.80    7.46
  -6   7   1  102.57    7.57
   6   7  -1  114.01    7.76
   6  -7  -1  110.63    7.12
  -6   7   1  111.15    5.32
   6  -7  -1  108.16    5.89
   6  -7   0  673.18   24.79
   6  -7   0  649.59   23.00
   6   7   0  596.32   25.17
   6   7   0  606.41   24.68
   6  -7   0  608.97   24.65
   6  -7   1  529.93   21.24
  -6  -7  -1  540.05   20.62
  -6   7  -1  479.39   20.91
   6   7   1  516.62   22.57
   6  -7   1  539.06   19.47
   6   7   2   43.02    7.81
  -6   7  -2   35.08    5.15
   6   7   2   39.32    5.12
   6  -7   2   24.47   18.45
   6  -7   2   43.29    5.21
   6   7   2   35.37    8.12
   6  -7   2   39.65    8.50
  -6  -7  -2   47.46    4.59
   6  -7   3   16.50    4.59
   6   7   3   15.60    7.22
   6  -7   3   26.89    7.37
  -6   7  -3   16.37    4.31
  -6  -7  -3   16.91    3.28
   6   7   3   18.86    4.67
   6  -7   3    6.24   18.49
   6  -7   4   -6.48   19.44
   6  -7   4   -2.22    4.33
  -6   7  -4    4.33    3.60
   6  -7   4    7.47    6.51
   6   7   4   -3.24    6.07
   6   7   4  -14.03   15.08
   6   7   4    0.26    4.15
   6   7   5   17.52    4.80
   6  -7   5   15.95    5.18
   6   7   5   30.51    7.63
   6  -7   5   11.02    6.69
  -6  -7  -5   16.29    2.91
  -6   7  -5   13.98    3.81
   6  -7   5   -1.21   18.69
  -6   7  -6   28.22    4.33
  -6  -7  -6   23.37    3.06
   6  -7   6    7.36   15.81
   6   7   6   21.99    7.12
   6  -7   6   24.44    7.56
   6  -7   6   25.79    6.12
   6   7   6   27.79    5.52
   6  -7   7   16.15    5.69
   6   7   7   12.12    5.52
   6  -7   7    4.56    6.84
   6   7   7    0.40    6.57
   6  -7   7    2.33   12.18
   6   7   8   71.46    8.08
   6  -7   8   63.36    9.49
   6   7   8   90.67   10.26
   6  -7   9    0.39    5.93
   6   7   9    1.34    7.26
   6  -7   9    2.78    7.33
   6  -7  10   -0.82    6.21
   6   7  10   -9.04    8.23
   6  -7  10   -0.50    8.23
  -6  -8  12   73.58    9.56
   6  -8 -12   49.98    6.31
   6  -8 -11   66.51    6.52
   6  -8 -10    2.68    3.86
   6  -8  -9    5.29    3.91
   6   8  -9    9.44    4.46
   6   8  -8  129.94    8.80
   6   8  -7  116.28    8.09
   6   8  -6    5.14    4.16
   6  -8  -6    4.23    3.45
   6   8  -6    3.61    3.90
   6  -8  -6    3.36    2.04
   6  -8  -5   56.84    4.90
   6   8  -5   77.69    6.51
   6   8  -5   60.27    6.20
   6  -8  -5   63.43    5.29
   6  -8  -4   89.87    5.70
   6   8  -4   73.89    6.64
   6  -8  -4   76.71    5.73
  -6  -8   4   67.44    8.41
   6  -8  -3  159.49    8.58
   6  -8  -3  173.19    8.21
   6   8  -3  164.20    9.53
  -6  -8   3  151.10    9.90
  -6   8   3  137.62    9.91
   6   8  -3  169.74    9.54
  -6  -8   2   48.94    6.04
   6   8  -2   43.90    5.31
   6  -8  -2   47.10    6.64
   6   8  -2   42.66    6.76
   6   8  -2   49.38    5.86
  -6  -8   2   33.52    5.53
  -6   8   2   38.84    5.70
   6  -8  -2   48.87    4.91
   6  -8  -2   48.14    4.15
   6   8  -1  210.47   11.36
   6  -8  -1  213.12   11.34
   6  -8  -1  219.52    9.75
  -6  -8   1  202.00   10.37
  -6   8   1  230.57   10.83
  -6  -8   1  227.63   11.49
   6   8  -1  206.16   11.92
   6  -8  -1  226.89   10.89
  -6  -8   0    1.10    3.99
   6   8   0    4.96    5.43
   6  -8   0   -0.99    3.91
   6  -8   0    1.92    2.66
   6  -8   1  365.06   16.44
  -6   8  -1  347.83   16.86
   6   8   1  365.21   18.34
   6  -8   1  384.98   14.88
  -6  -8  -1  388.33   15.77
   6   8   2    9.30    4.28
  -6   8  -2    5.49    4.90
   6   8   2    7.88    7.09
  -6  -8  -2    9.73    3.55
   6  -8   2   12.91    4.43
  -6   8  -3   18.15    5.13
   6   8   3   22.77    4.98
   6  -8   3   23.72   19.78
   6  -8   3   18.87    4.85
   6  -8   3   10.92    7.99
   6   8   3   18.22    7.64
  -6  -8  -3   17.96    3.40
   6  -8   4   92.35    7.79
  -6   8  -4   82.56    6.62
   6  -8   4   76.76    9.96
   6   8   4   79.05    9.58
   6   8   4   90.36    7.47
   6   8   5    5.73    4.75
  -6  -8  -5    6.98    2.79
   6  -8   5    8.39   21.49
  -6   8  -5    4.61    4.03
   6  -8   5    5.44    4.93
   6  -8   5    2.75    6.89
   6   8   5   12.08    7.00
   6  -8   6    2.03    6.86
   6   8   6    6.67    6.96
  -6   8  -6    6.07    4.10
  -6  -8  -6    7.50    2.86
   6  -8   6    9.67   18.76
   6   8   6    4.19    5.15
   6  -8   6   15.04    5.66
   6   8   7   -0.65    5.37
   6  -8   7   -2.12    7.09
   6   8   7   -2.03    7.00
   6  -8   7  -11.97   15.18
   6  -8   7    0.73    5.30
   6   8   8   23.72    6.68
   6  -8   8    7.74    5.95
   6   8   8    8.55    7.81
   6  -8   8    8.49    7.78
   6  -8   9   -3.79    8.11
   6   8   9   -3.61    7.48
   6  -9 -11   -4.86    4.69
  -6  -9  11    4.01    6.86
   6  -9 -10   -2.06    4.30
   6  -9  -9   17.19    4.48
   6   9  -8   16.09    4.96
  -6  -9   8   14.23    6.45
   6   9  -7   41.13    5.89
  -6  -9   7   38.06    7.13
   6   9  -7   44.38    6.11
   6   9  -6    6.09    4.51
   6   9  -6   11.38    4.86
   6  -9  -6    9.04    2.91
   6  -9  -6    7.41    3.91
  -6  -9   6    3.22    5.73
   6  -9  -5   30.90    4.29
  -6  -9   5   41.92    6.94
   6   9  -5   47.33    6.05
   6  -9  -5   43.90    4.69
   6   9  -5   49.50    7.47
   6   9  -4  217.41   11.55
   6   9  -4  217.95   11.96
   6  -9  -4  222.87   10.35
  -6  -9   4  228.56   12.69
  -6  -9   4  185.99   12.06
   6  -9  -4  215.90   10.28
  -6  -9   3    1.79    5.05
   6  -9  -3    2.67    3.53
   6   9  -3    3.14    4.30
   6   9  -3   -1.67    6.11
   6  -9  -3   -3.74    5.87
  -6  -9   3   -4.25    5.30
   6   9  -3    0.87    4.49
   6  -9  -3   -0.18    2.95
   6  -9  -2  218.87    9.95
   6  -9  -2  214.76   10.60
  -6  -9   2  240.70   12.05
   6   9  -2  195.64   11.28
   6  -9  -2  205.68   11.08
   6   9  -2  186.29   11.13
   6   9  -2  214.60   12.07
  -6  -9   2  195.35   10.14
   6  -9  -1  293.92   13.49
   6   9  -1  255.65   13.08
  -6  -9   1  307.21   14.03
   6   9  -1  287.48   15.08
   6  -9  -1  292.32   12.43
  -6  -9   0    6.37    4.11
   6  -9   0   16.23    5.03
   6   9   0   11.41    6.22
   6  -9   0    6.25    2.99
  -6  -9  -1  104.03    7.06
   6  -9   1  111.07    6.50
  -6   9  -1   91.78    9.05
   6   9   1  108.70    9.98
   6  -9   1  119.14    8.13
  -6  -9  -2  236.56   10.59
   6   9   2  204.74   14.76
  -6   9  -2  195.34   12.30
   6  -9   2  220.01   11.91
   6   9   2  233.05   11.93
   6   9   3    0.27    4.38
   6   9   3    4.74    8.38
   6  -9   3    5.32    8.50
   6  -9   3    4.66    4.65
  -6   9  -3   -5.03    5.22
   6  -9   4   18.38   20.62
   6  -9   4    9.15    5.07
  -6   9  -4   13.47    5.31
   6   9   4   20.71    7.95
   6  -9   4   19.80    8.24
   6   9   4    9.76    4.90
   6  -9   5   47.77   24.56
   6  -9   5   10.51    5.22
  -6   9  -5    8.23    4.72
   6   9   5   14.95    5.53
  -6  -9  -5   12.25    3.30
   6   9   5   45.89    9.34
   6  -9   5   13.10    7.84
   6  -9   6   55.54   24.57
   6   9   6   63.20    7.19
   6  -9   6   59.01    9.24
   6   9   6   48.92    8.95
   6  -9   6   53.85    7.24
   6  -9   7   63.27   19.24
   6   9   7   63.02    9.44
   6  -9   7   56.57    9.68
   6   9   7   65.43    7.80
   6  -9   7   66.99    8.20
   6   9   8   14.39    6.36
   6  -9   8   10.19    6.57
   6  -9   8   11.92    8.48
   6 -10 -10   -2.17    4.57
  -6 -10   9   19.73    7.36
   6 -10  -9   19.65    4.95
  -6 -10   8    4.11    6.13
   6  10  -8    9.19    5.82
   6  10  -8   -1.71    5.16
  -6 -10   7   42.76    7.38
   6  10  -7   45.78    6.98
   6  10  -7   47.15    6.50
   6  10  -6   -2.11    6.01
  -6 -10   6    1.87    5.83
   6  10  -6   -0.30    4.70
   6 -10  -6   -0.73    3.80
   6  10  -5   10.46    5.55
   6 -10  -5  188.85    8.18
   6  10  -5   10.58    5.43
   6 -10  -5  270.01    8.88
  -6 -10   5   11.64    6.13
  -6 -10   4  159.58   10.65
   6  10  -4  155.76   10.39
   6  10  -4  142.27    9.86
   6 -10  -4  166.42    8.67
   6 -10  -4  148.24    8.34
  -6 -10   3   93.09    8.19
   6 -10  -3   85.10    6.04
   6 -10  -3   86.48    6.38
   6  10  -3   70.99    7.32
   6  10  -3   89.15    8.30
   6  10  -2 1042.83   22.39
   6  10  -2  784.25   23.27
   6  10  -2  840.64   19.48
   6 -10  -1   14.45    3.61
   6 -10  -1   19.03    4.78
  -6 -10   1   15.85    4.85
   6  10  -1   17.11    6.81
  -6 -10   0  107.45    7.67
   6  10   0  112.04   10.77
   6 -10   0  113.48    6.97
   6 -10   0  126.99    8.62
   6 -10   1   65.18    6.66
   6  10   1   68.02    9.52
  -6  10  -1   61.86    8.83
   6 -10   1   74.47    5.56
  -6 -10  -1   68.20    5.98
   6 -10   2  122.56    8.66
   6  10   2  124.76   12.72
  -6  10  -2   89.52    9.48
   6  10   2  107.38    8.32
   6  10   3   15.27    5.22
   6 -10   3   20.62    5.45
  -6  10  -3   11.93    6.02
   6 -10   4   32.72   10.21
   6 -10   4   44.52   23.89
  -6  10  -4   29.89    6.64
   6 -10   4   31.99    6.13
   6  10   4   30.58    5.84
   6 -10   5   -0.36    5.29
   6  10   5    7.15    5.09
   6 -10   5   -4.75    8.00
  -6 -10  -5    2.97    3.23
   6 -10   6   24.75    6.71
   6 -10   6   23.62    8.96
   6 -10   6    9.47   23.91
   6  10   6   23.13    6.09
   6 -10   7   21.05    6.84
   6 -10   7   11.53   23.98
   6  10   7   20.34    6.35
   6 -10   7   13.38    8.60
  -6 -11   9    9.10    6.97
   6 -11  -9   12.55    4.89
   6  11  -8  164.31   11.17
  -6 -11   8  182.10   12.66
  -6 -11   7   19.52    6.92
   6  11  -7    3.92    6.66
   6  11  -7    4.87    5.41
  -6 -11   6   44.71    7.50
   6  11  -6   38.97    6.44
   6 -11  -6   46.39    5.74
   6  11  -6   46.31    7.24
   6 -11  -5   26.24    4.47
   6  11  -5   12.35    5.62
  -6 -11   5   18.34    6.19
   6  11  -5   29.04    6.46
   6  11  -4   66.43    7.68
   6 -11  -4   83.09    6.35
   6  11  -4   91.38    8.73
  -6 -11   4   81.95    8.20
   6 -11  -3   12.08    4.29
  -6 -11   3   15.03    5.43
   6 -11  -3   11.90    3.84
   6  11  -3    8.66    5.22
   6  11  -3   12.60    6.23
   6 -11  -2  100.00    7.22
   6  11  -2   70.80    9.63
  -6 -11   2   95.62    7.97
   6 -11  -2   91.81    6.49
   6  11  -2   78.16    7.60
   6 -11  -1   16.21    4.92
  -6 -11   1   13.97    4.86
   6 -11  -1   21.22    4.13
   6  11  -1   15.45    7.61
   6 -11   0    0.87    4.96
  -6 -11   0    0.99    4.36
   6  11   0   -2.77    7.05
   6 -11   0   -0.84    3.47
   6 -11   1   54.48    6.54
   6 -11   1   66.94    5.63
   6  11   1   54.00   10.22
  -6  11  -1   42.39    9.46
   6 -11   2   37.84    6.17
  -6  11  -2   22.41    7.60
   6  11   2   28.74   10.25
   6  11   2   34.63    6.13
   6 -11   3    1.61    4.95
   6  11   3    2.11    5.04
  -6  11  -3   -3.13    6.46
  -6  11  -4  138.29   10.89
   6  11   4  138.73    9.81
   6 -11   4  122.89    9.80
   6  11   5    0.97    5.48
  -6 -11  -5    1.66    3.56
   6 -11   5    5.25    5.95
   6  12  -7   10.24    6.53
  -6 -12   7   12.94    6.76
   6  12  -7   10.29    6.05
   6 -12  -6    5.06    4.46
   6  12  -6   -3.63    6.21
  -6 -12   6    3.45    6.07
   6  12  -6    1.35    5.85
   6 -12  -5   42.04    5.49
   6  12  -5   31.64    6.60
  -6 -12   5   47.69    7.18
   6  12  -5   45.16    7.78
  -6 -12   4   95.63    9.81
   6  12  -4   97.55    9.85
   6 -12  -4   89.61    7.03
   6  12  -4   76.44    8.50
   6  12  -3   -2.61    6.75
  -6 -12   3    2.90    5.19
   6  12  -3    0.31    5.21
   6 -12  -3    0.24    3.80
   6  12  -2   -0.30    5.13
   6 -12  -2   10.69    5.29
   6  12  -2   -3.70    7.37
  -6 -12   2    2.12    4.96
  -6 -12   1    1.70    4.85
   6  12  -1    2.89    7.58
   6 -12  -1   13.39    5.14
   6 -12  -1    6.23    3.99
   6  12   0    0.52    8.34
   6 -12   0   -6.29    6.06
   6 -12   0    1.84    3.93
   6  12   1    1.69    8.91
  -6  12  -1    7.32    8.68
   6 -12   1   19.44    4.41
   6 -12   1   18.19    5.98
   6  12   2   48.87    6.69
   6  12   2   41.76   11.36
  -6  12  -2   37.38    9.38
   6 -12   2   52.25    7.13
   6  12   3   74.22    8.03
  -6  12  -3   88.33   10.64
   6 -12   3   98.68    8.81
   6  12   4   30.16    6.65
   6 -12   4   41.16    7.30
   6  13  -4    1.36    5.73
  -6 -13   4    5.70    5.61
   6 -13  -4    4.21    4.36
   6  13  -4    7.51    7.53
   6  13  -3   -4.60    5.62
   6 -13  -3    3.58    4.19
  -6 -13   3   -4.05    5.53
   6  13  -3   -5.92    8.22
   6  13  -2   80.10   11.28
  -6 -13   2   83.51    8.23
   6 -13  -2   79.61    6.86
   6  13  -1    8.70    9.15
   6 -13  -1   -2.51    4.05
   6 -13   0    5.73    4.11
   6  13   0    4.65    9.73
   6 -13   0    6.26    5.65
   7   0 -15   38.38    6.11
   7   0 -15   37.31    5.82
   7   0 -14   -4.21    4.46
   7   0 -14   -3.02    4.03
   7   0 -13   89.16    7.12
   7   0 -12    0.45    3.99
   7   0 -11  936.82   34.42
  -7   0  10   -3.68   15.25
  -7   0   9 1701.19   73.65
  -7   0   8  -20.99   16.59
   7   0  -8   -1.80    2.80
   7   0  -7  332.78   13.60
   7   0  -7  354.38   13.91
   7   0  -6    2.55    1.92
   7   0  -6    2.03    2.42
   7   0  -6    0.53    2.13
   7   0  -5  111.40    5.42
   7   0  -5  122.69    6.05
   7   0  -5  115.66    5.84
   7   0  -4   -0.40    1.44
   7   0  -4   -0.72    1.95
   7   0  -3   53.76    3.49
   7   0  -3   55.79    3.00
  -7   0   2   -1.09    1.69
   7   0  -2    1.06    1.61
   7   0  -2   -0.37    1.55
   7   0  -2    0.44    1.15
   7   0  -2   -0.13    2.29
   7   0  -1   -0.87    2.27
   7   0  -1    3.80    5.30
  -7   0   1   -1.68    1.64
   7   0  -1   -0.41    1.39
   7   0  -1   -1.09    1.24
   7   0   0   -0.96    2.31
   7   0   0   -2.35    6.11
  -7   0   0    0.21    1.16
   7   0   0    3.14    5.28
   7   0   0   -0.84    1.17
   7   0   1   57.37    6.43
   7   0   1   52.62    4.67
   7   0   1   57.58    4.56
   7   0   1   63.30    7.89
   7   0   2    0.20    2.86
   7   0   2    4.26    4.42
   7   0   2    0.96    2.74
   7   0   2    0.40    5.26
   7   0   3   13.54    5.99
   7   0   3   10.77    3.26
   7   0   3    9.46    3.58
  -7   0  -3    7.00    0.90
   7   0   4   -7.42    6.16
   7   0   4   -0.21    3.19
  -7   0  -4   -0.92    1.80
   7   0   5  139.27   11.03
   7   0   5  135.71    8.39
   7   0   6    0.92    3.83
   7   0   6   -0.83    6.21
   7   0   7  465.32   22.50
   7   0   7  458.01   19.26
   7   0   8   -7.21    4.31
   7   0   8   -0.93    6.87
   7   0   9   -0.54    4.69
   7   0   9    2.92    7.07
   7   0  10   -0.57    4.81
   7   0  10    5.64    7.78
   7   0  11    6.57    5.23
   7   0  11    9.28    8.55
   7   1 -15   -0.30    4.13
   7  -1 -15   -3.85    4.95
   7   1 -15   -1.40    4.97
   7   1 -14   15.64    4.42
   7  -1 -14   14.55    4.87
   7   1 -14   17.02    4.94
   7   1 -13   61.02    5.90
   7   1 -13   67.38    6.48
   7  -1 -13   63.13    6.32
   7   1 -12   66.10    5.89
   7   1 -12   72.68    6.43
   7  -1 -12   76.73    6.30
   7   1 -11  211.58   10.73
   7  -1 -11  227.20   11.00
   7   1 -11  233.16   11.15
   7  -1 -10   52.35    9.69
  -7   1  10   31.92   18.98
   7   1 -10   54.61    4.81
   7  -1  -9   38.19   10.12
   7   1  -9   50.41    4.39
  -7   1   9   43.24   20.39
   7  -1  -8   43.60    9.78
   7  -1  -8   61.23    4.47
  -7   1   8   55.63   20.03
  -7  -1   8   55.74   15.64
   7  -1  -8   60.35    4.75
   7   1  -8   62.69    4.74
   7   1  -8   69.20    4.64
   7   1  -7    5.23    2.37
   7   1  -7    6.62    2.81
   7  -1  -7    3.08    2.46
   7   1  -7    5.28    2.96
   7  -1  -7   -2.61    7.70
   7  -1  -7    6.42    2.66
   7   1  -6   62.69    4.32
   7  -1  -6   67.86    4.47
   7   1  -6   63.45    4.11
   7  -1  -6   56.83    9.28
   7  -1  -6   63.99    4.20
   7   1  -6   70.91    4.87
  -7  -1   6   61.66   14.22
   7  -1  -5  181.38    7.87
   7   1  -5  169.67    7.73
   7   1  -5  186.75    8.39
  -7  -1   5  194.56   18.72
   7  -1  -5  172.61   13.72
   7   1  -5  167.69    7.43
   7   1  -4   86.95    5.43
   7  -1  -4  100.79    5.09
   7   1  -4  102.40    5.10
  -7  -1   4   61.89   13.98
   7  -1  -4   70.58   10.20
   7   1  -4  105.38    4.84
   7  -1  -3   40.62    2.42
  -7  -1   3   30.40   13.73
   7   1  -3   35.96    2.63
   7  -1  -3   38.72    2.99
   7   1  -3   40.50    3.03
   7  -1  -3   37.10    3.31
  -7   1   3   35.66    3.16
   7  -1  -3   32.16    8.39
  -7  -1   2   95.87    4.50
   7  -1  -2   86.51    5.18
   7   1  -2   93.01    4.31
   7  -1  -2   92.72    3.85
   7  -1  -2   81.15    5.72
   7  -1  -2   93.31    4.53
   7   1  -2   93.41    4.53
  -7   1   1  851.26   26.89
   7   1  -1  822.51   28.64
   7  -1  -1  810.46   28.29
   7  -1  -1  803.68   32.40
   7  -1  -1  801.89   29.13
   7   1  -1  822.48   26.95
   7  -1  -1  787.47   26.97
  -7  -1   1  865.41   26.90
   7  -1  -1  725.54   26.10
   7   1   0    5.43    2.64
  -7  -1   0    3.85   13.56
   7  -1   0    5.47    2.53
   7   1   0    5.09    2.66
  -7   1   0    4.16    1.27
  -7  -1   0    4.62    1.03
   7  -1   0    5.06    1.38
  -7  -1   0    5.36    1.40
   7  -1   0   -1.73    4.93
   7   1   0    4.64    2.01
   7   1   0    0.47    6.51
   7  -1   1   12.35    5.02
  -7  -1  -1    5.12    0.97
   7  -1   1    5.68    1.13
   7   1   1    5.47    5.45
   7   1   1    4.63    2.91
   7  -1   1    9.25    2.98
   7   1   1    8.47    2.94
  -7  -1  -1    5.93    1.08
   7  -1   2  983.01   34.77
   7   1   2  893.44   32.50
   7   1   2  838.79   35.64
   7  -1   2  911.93   32.48
   7   1   2  883.58   32.28
   7  -1   2  863.40   32.36
  -7  -1  -2  875.04   29.54
   7   1   3   31.26    6.60
  -7  -1  -3   40.50    2.86
   7  -1   3   36.92    4.34
   7   1   3   34.54    4.33
  -7   1  -4   13.71    1.93
   7  -1   4   19.93    4.05
   7   1   4   26.37    4.07
  -7   1  -4   16.31    1.27
  -7  -1  -4   20.97    2.53
   7   1   4   17.92    6.01
  -7  -1  -4   18.43   12.28
   7   1   5   10.32    6.35
   7   1   5   10.59    3.88
   7  -1   5    8.15    4.02
  -7  -1  -5   -2.77   11.00
  -7   1  -5    1.42    1.39
   7   1   6   82.73    9.20
  -7   1  -6   79.73    4.20
   7  -1   6   73.51    6.76
   7   1   7  201.21   13.52
   7   1   7  194.10   10.28
   7  -1   7  197.24   10.87
   7   1   8   39.03    8.09
   7   1   8   28.74    5.17
   7  -1   8   43.25    6.59
   7   1   9   25.25    8.61
   7  -1   9   30.37    5.70
   7   1   9   26.16    5.14
   7   1  10   27.34    8.42
   7  -1  10   31.63    6.00
   7   1  10   25.34    5.41
   7   1  11  133.61   13.33
   7   1  11  153.17    9.71
   7  -1  11  141.66   10.37
   7   2 -15   -1.50    4.41
   7  -2 -15    1.41    4.70
   7   2 -14   12.56    4.39
   7  -2 -14    8.22    4.58
   7   2 -13   -0.26    3.54
   7   2 -13   -2.76    4.40
   7  -2 -13   -0.49    4.11
   7  -2 -13    3.04    8.95
   7   2 -12    5.96    3.49
   7  -2 -12   10.33    9.60
  -7   2  12   22.54   20.16
   7   2 -12    3.74    4.06
   7  -2 -12   13.58    4.48
   7  -2 -11   65.95    5.76
   7   2 -11   58.31    5.74
   7   2 -11   63.17    5.52
   7  -2 -11   53.85   11.73
   7  -2 -10   10.77   10.91
   7   2 -10   -1.39    3.20
   7  -2  -9   86.87   15.87
   7   2  -9   70.71    5.23
  -7   2   9  106.91   26.63
  -7   2   8  110.01   26.64
   7  -2  -8  188.48    8.02
   7   2  -8  178.97    8.66
   7  -2  -8  143.85   17.48
  -7  -2   8  119.66   16.39
   7   2  -8  193.64    9.01
   7  -2  -8  198.62    8.99
   7  -2  -7   23.53    2.81
  -7  -2   7   15.09   13.07
   7  -2  -7   36.32   11.74
   7   2  -7   22.87    3.01
   7   2  -7   24.33    3.76
   7   2  -7   24.90    3.33
   7  -2  -7   29.43    3.76
   7   2  -6   24.52    3.08
  -7  -2   6   29.36   12.23
   7  -2  -6   29.29   11.33
   7   2  -6   23.71    2.86
   7   2  -6   32.11    3.80
   7  -2  -6   25.53    3.08
   7   2  -5   13.09    2.25
  -7  -2   5   13.55    8.95
   7  -2  -5   13.20    9.88
   7  -2  -5   14.32    2.46
   7   2  -5   15.49    3.12
  -7  -2   5    0.72   10.87
   7   2  -5   12.34    2.49
   7   2  -4   54.07    3.53
   7  -2  -4   58.70    3.61
   7  -2  -4   55.11    3.71
   7  -2  -4   45.35   11.49
   7   2  -4   52.58    4.44
  -7  -2   4   47.39   12.58
   7   2  -3   16.37    2.16
  -7   2   3   15.96    2.39
   7  -2  -3   13.28    2.33
  -7  -2   3   21.43   10.83
   7  -2  -3   15.01    2.93
   7  -2  -3   15.53    9.33
   7  -2  -3   16.67    2.36
   7  -2  -2   44.21    4.32
   7  -2  -2   49.50    3.20
  -7   2   2   47.06    3.43
   7   2  -2   51.55    3.23
  -7  -2   2   49.47    2.94
  -7  -2   2   49.30    3.22
  -7   2   2   49.18    3.08
   7  -2  -2   49.41    3.67
  -7  -2   1   11.75   11.22
  -7  -2   1    9.10    1.83
   7  -2  -1    6.60    1.70
   7   2  -1    8.90    2.05
   7   2  -1   10.51    2.87
   7  -2  -1    6.31    1.32
   7  -2  -1    0.63    7.26
   7  -2  -1    3.52    2.61
  -7   2   1    4.80    1.55
   7  -2  -1    0.75    5.46
   7   2  -1    2.64    5.45
   7  -2  -1    7.81    2.51
  -7  -2   1    8.05    1.53
   7  -2  -1    5.13    0.79
   7   2   0   82.23    4.63
  -7  -2   0   82.44    3.67
   7  -2   0   76.97    5.11
   7  -2   0   77.33    3.64
  -7  -2   0   75.28    3.55
   7  -2   0   72.78    5.45
   7  -2   0   64.75   10.60
   7   2   0   84.15    7.82
   7  -2   0   71.69    7.63
  -7  -2   0   78.09   12.70
   7   2   0   79.99    5.49
   7   2   1  254.48   12.27
  -7  -2  -1  306.59   10.88
   7   2   1  278.30   16.50
   7  -2   1  262.85   16.40
   7  -2   1  282.36   13.13
  -7  -2  -1  248.40   19.06
  -7  -2  -1  328.42   10.64
   7  -2   1  291.84   10.66
   7   2   1  321.14   15.48
   7  -2   1  311.06   15.26
   7   2   2   12.32    6.18
   7  -2   2    2.48    5.81
  -7  -2  -2    3.47    1.69
   7   2   2    5.49    3.00
  -7  -2  -2   17.78   10.29
   7   2   2   14.87    5.31
   7  -2   2    7.02    1.17
  -7  -2  -2    8.30    1.01
   7   2   3    5.04    5.53
   7  -2   3    3.13    6.06
   7   2   3   -0.38    2.98
  -7  -2  -3   -2.09    2.30
   7   2   4  501.97   21.74
   7  -2   4  459.61   21.40
  -7  -2  -4  495.11   16.40
   7  -2   4  489.25   18.87
   7   2   4  501.47   18.17
   7  -2   5   -1.62    6.12
   7   2   5    8.37    6.30
  -7   2  -5    2.52    1.48
   7   2   5    3.34    3.54
   7  -2   5    5.42    4.00
   7   2   5   10.92    4.52
   7  -2   6   33.24    5.60
   7   2   6   23.49    4.28
  -7   2  -6   13.88    2.11
   7   2   6   15.85    6.66
   7  -2   6   19.81    7.07
   7  -2   7   51.15    8.62
   7   2   7   60.55    6.70
   7   2   8  102.44   10.86
   7  -2   8   97.47   10.64
   7  -2   8  122.68    9.14
   7   2   8  101.72    7.39
   7   2   9    8.33    7.58
   7   2   9   -0.94    4.13
   7  -2   9   -6.73    5.51
   7   2  10   27.20    8.76
   7  -2  10   21.57    8.78
   7   2  10   21.22    5.06
   7  -2  10   28.63    6.64
   7  -2  11   -7.80    8.54
   7   2  11   10.34    8.73
   7   2  11    3.80    4.76
   7  -2  11   -1.49    6.23
   7  -3 -15    5.91    4.85
   7   3 -14   91.22    7.53
   7  -3 -14  100.95    7.84
   7  -3 -13    5.42   13.15
  -7   3  13    9.03   19.91
   7   3 -13    5.80    3.82
   7  -3 -13    6.53    4.45
   7  -3 -12   17.97   15.78
  -7   3  12   17.09   21.63
   7   3 -12   27.29    4.48
   7  -3 -12   28.27    4.93
   7  -3 -11  133.44   20.54
   7  -3 -11  154.56    8.80
   7   3 -11  159.19    8.73
   7   3 -10   39.40    5.16
   7  -3 -10    3.81   15.55
  -7   3  10    1.40   23.89
   7  -3  -9   48.94   17.39
   7  -3  -9   34.65    3.27
  -7  -3   9   34.74   13.32
   7   3  -9   39.24    4.18
   7  -3  -8  277.77   28.20
   7  -3  -8  360.73   12.43
   7  -3  -8  533.84   11.12
  -7  -3   8   98.02   17.43
   7  -3  -7    7.23    2.83
   7   3  -7    7.78    2.58
   7   3  -7    3.75    3.30
  -7  -3   7    2.09    9.10
   7  -3  -7    3.91   14.33
   7  -3  -6    1.96    2.31
  -7  -3   6    0.95    9.05
   7   3  -6   -0.14    2.20
   7  -3  -6   -7.99   13.45
   7   3  -6    3.09    3.15
   7  -3  -5  128.67    5.55
   7   3  -5  130.95    6.44
   7   3  -5  119.41    7.12
   7  -3  -5  124.38    6.34
   7  -3  -4   81.74    4.61
   7  -3  -4   55.05   17.22
   7  -3  -4   48.54    4.06
   7  -3  -4   78.65    3.96
   7   3  -4   86.52    4.64
   7   3  -4   71.43    5.27
  -7   3   3   11.52    2.06
   7  -3  -3   13.69    3.18
   7  -3  -3   12.36    2.23
   7   3  -3   16.70    2.41
   7  -3  -3   10.92    2.27
   7  -3  -2  107.72    5.24
   7   3  -2  106.71    5.73
   7  -3  -2  106.58    6.61
   7  -3  -2  107.53    5.63
   7  -3  -2  116.95    5.64
  -7  -3   2  106.92    5.04
   7   3  -1  157.67    7.42
   7  -3  -1  168.62    6.95
  -7  -3   1  174.33    6.98
   7  -3  -1  158.86    8.58
  -7  -3   1  177.53    6.94
   7  -3  -1  166.33    6.36
   7  -3  -1  163.60   11.38
   7   3  -1  146.18   11.14
   7  -3  -1  140.40   15.78
   7  -3   0  116.17    5.03
  -7  -3   0  109.83    4.93
   7   3   0  104.89    8.83
   7  -3   0  114.24    9.27
   7   3   0  107.52    6.13
   7  -3   0   99.25   13.07
  -7  -3   0  109.75    5.02
   7  -3   0  124.25    7.04
  -7  -3  -1  327.50   12.33
  -7  -3  -1  356.56   12.03
   7   3   1  339.20   14.04
   7   3   1  283.72   17.71
   7  -3   1  272.69   17.66
   7  -3   1  343.13   14.63
   7   3   1  332.18   16.21
   7  -3   1  307.49   15.84
   7  -3   1  340.36   12.09
   7  -3   1  283.02   20.53
   7  -3   2    0.25    1.34
   7   3   2    2.05    1.95
   7   3   2   -0.84    5.93
   7  -3   2    1.69    6.56
  -7  -3  -2   -0.33    1.38
  -7  -3  -2    2.73    1.99
   7  -3   2   -5.45    8.70
   7  -3   2   -1.09    3.13
   7   3   3    7.62    3.69
  -7  -3  -3    2.81    1.18
  -7  -3  -3    1.01    2.77
   7   3   3    4.72    5.78
   7  -3   3    6.37    6.22
   7  -3   3    2.25    1.36
  -7  -3  -3    2.45    1.01
   7   3   3    3.35    3.02
   7   3   4   27.99    4.97
   7   3   4   24.55    4.03
   7  -3   4   16.04    6.82
  -7  -3  -4   22.44    3.24
  -7   3  -4   18.28    1.87
   7  -3   4   24.58    1.70
  -7   3  -5   18.47    2.09
   7   3   5   17.65    3.98
   7  -3   5   22.81    5.02
   7   3   5   18.14    6.81
   7  -3   5   29.68    7.18
   7  -3   5   16.38    1.48
   7  -3   5   20.82    1.41
   7   3   5   25.98    5.20
   7   3   6   56.36    8.23
   7  -3   6   59.12    2.46
   7  -3   6   84.57    9.32
   7   3   6   60.71    7.06
   7   3   6   63.88    5.50
   7  -3   6   78.14    7.34
   7  -3   6   60.81    2.49
   7   3   7   29.40    4.59
   7   3   7   33.27    7.78
   7  -3   7   39.06    7.78
   7  -3   7   32.52    5.74
   7   3   8   23.99    4.50
   7   3   8   22.75    7.90
   7  -3   8   23.61    8.16
   7  -3   8   29.23    6.20
   7   3   9   22.65    4.73
   7   3   9   22.30    8.46
   7  -3   9   16.14    8.45
   7  -3   9   27.14    6.09
   7   3  10   20.25    4.87
   7  -3  10   13.76    5.74
   7   3  10   12.03    8.35
   7  -3  10   10.66    8.42
   7   3  11   31.52   10.13
   7  -3  11   11.27    8.64
   7  -3  11   14.07    6.37
   7  -4 -14    9.07    4.84
  -7   4  14   -9.10   21.67
   7   4 -14    7.48    4.53
   7   4 -13  112.62    8.08
   7  -4 -13  112.20    8.22
   7  -4 -13   97.02   20.52
  -7   4  13   93.64   25.38
  -7   4  12   -5.26   23.35
   7  -4 -12   10.74   16.46
   7  -4 -12    1.42    3.98
   7   4 -12    1.04    3.57
  -7   4  11   -2.98   26.70
   7  -4 -11   -0.66    3.76
   7   4 -11    2.17    3.45
   7  -4 -11   12.70   15.36
   7  -4 -10  155.78   21.64
   7   4 -10  265.41   11.81
   7  -4 -10  238.92    9.37
  -7   4  10  122.20   33.79
   7   4  -9  164.72    8.38
   7  -4  -9  136.17    5.91
   7  -4  -8   55.67    5.00
  -7  -4   8   42.43   10.34
   7   4  -7   95.97    5.78
   7   4  -7   77.68    6.27
  -7  -4   7   79.76   10.86
   7  -4  -7   87.31    5.59
   7  -4  -6   14.81    2.97
   7  -4  -6    9.44    1.47
   7  -4  -6    8.17   13.97
   7   4  -6    7.96    2.61
   7   4  -6   10.18    3.56
   7  -4  -5    4.83    2.52
   7   4  -5    0.78    3.08
   7  -4  -5    4.09    1.50
   7   4  -5    2.30    2.34
   7  -4  -5   -2.07   13.60
   7   4  -4  343.31   14.34
   7  -4  -4  325.75   13.09
   7  -4  -4  323.89   14.00
   7   4  -4  350.59   13.53
   7  -4  -3  456.19   18.23
   7  -4  -3  474.42   17.95
   7  -4  -3  477.92   17.03
  -7   4   3  438.35   16.00
   7   4  -3  473.01   17.47
   7   4  -3  423.41   17.97
   7  -4  -2    6.82    2.20
   7  -4  -2    8.57    2.83
   7  -4  -2    6.40    2.91
   7   4  -2   13.93    3.33
   7  -4  -1   88.32   18.13
   7  -4  -1   84.23    4.13
   7  -4  -1   73.72    5.74
   7  -4  -1   85.77    4.52
  -7   4   1   86.08    4.57
   7   4  -1   87.18    5.42
   7   4  -1   93.01    9.04
   7  -4  -1   75.50    8.27
   7  -4   0   13.62    2.19
   7  -4   0   13.53    1.46
   7  -4   0   15.29    3.40
   7   4   0   11.30    5.62
   7  -4   0   23.96    5.68
   7   4   0   15.60    3.58
  -7  -4   0   11.55    2.17
   7  -4   0    9.48   12.86
   7  -4   1    6.70    7.16
   7   4   1   12.55    7.44
   7  -4   1   13.05    3.41
   7   4   1   16.36    5.27
   7  -4   1   15.74    4.92
  -7  -4  -1   12.88    2.07
   7   4   1   12.46    3.63
   7   4   1   17.51    4.54
   7  -4   1   11.01    1.18
   7  -4   1   13.60    1.99
   7  -4   1   14.83   10.57
   7  -4   2  281.91   10.25
   7   4   2  233.26   15.49
   7  -4   2  262.07   16.18
   7  -4   2  270.43   12.87
   7   4   2  299.05   13.19
   7  -4   2  226.11   19.75
   7  -4   3  171.37    9.45
   7  -4   3  129.22   15.23
  -7   4  -3  145.77    6.45
   7  -4   3  162.90    6.28
   7   4   3  157.31   11.71
   7  -4   3  145.83   11.69
   7   4   3  168.78    9.40
   7   4   4  210.25   10.68
   7   4   4  181.49   12.67
   7  -4   4  203.11   13.13
   7  -4   4  173.20   17.01
  -7  -4  -4  206.55    7.03
   7  -4   4  205.70    7.22
  -7   4  -4  184.77    7.40
   7  -4   5   -0.71    1.46
  -7   4  -5   -0.16    2.30
   7   4   5   -2.06    6.23
   7  -4   5    3.35    6.29
   7   4   5    0.57    4.53
   7   4   5    0.17    3.10
   7   4   6   22.36    5.56
   7   4   6    7.19    6.63
   7  -4   6   21.73    7.42
   7  -4   6   27.98    5.40
   7   4   6   14.48    3.99
   7   4   7   63.21    5.67
   7   4   7   74.83    9.08
   7  -4   7   68.73    9.25
   7  -4   7   70.21    7.35
   7  -4   8   71.02    9.83
   7  -4   8   65.57    7.36
   7   4   8   50.23    5.47
   7   4   9   18.37    8.15
   7  -4   9   16.77    8.13
   7  -4   9   18.32    5.93
   7   4   9    8.90    4.17
   7   4  10    3.70    8.12
   7  -4  10   -1.62    8.09
   7   4  10    4.98    4.22
   7  -4  10    0.73    5.73
  -7   5  14   20.70   25.25
   7  -5 -14   29.49    5.86
   7   5 -13   85.25    7.29
   7  -5 -13   80.61    7.16
   7  -5 -13   46.55   19.69
  -7   5  13   42.72   25.79
   7  -5 -12    2.44    3.98
   7   5 -12    2.16    3.82
  -7   5  12   -4.68   28.57
   7   5 -11   15.38    4.11
   7  -5 -11   17.55    4.39
  -7   5  11   26.15   30.37
   7   5 -10   27.74    4.44
   7   5  -9   81.15    6.15
   7  -5  -8  699.59   26.60
   7   5  -8  746.37   27.05
  -7  -5   8  675.97   31.16
   7  -5  -7   38.89    4.30
   7   5  -7   40.79    4.38
   7   5  -7   44.02    5.22
   7  -5  -6    4.04    2.71
   7   5  -6    3.32    2.84
   7   5  -6    5.01    3.64
   7  -5  -5    0.25    2.01
   7  -5  -5    1.04    2.55
   7   5  -5   -3.21    3.56
   7   5  -5    0.53    2.61
   7  -5  -4  235.83   10.25
   7   5  -4  243.89   10.75
   7  -5  -4  233.60   11.02
   7  -5  -3  373.45   14.32
   7   5  -3  402.01   15.33
   7  -5  -3  361.11   15.24
  -7   5   3  355.04   12.94
   7  -5  -2  218.90    9.21
   7  -5  -2  225.28    9.25
   7   5  -2  217.53   10.06
   7  -5  -2  194.34   10.13
   7  -5  -1   16.11    2.63
   7  -5  -1    9.46    3.33
   7   5  -1   11.40    3.38
   7  -5  -1    9.66    2.55
  -7   5   1   10.25    2.32
   7  -5  -1    8.90    5.77
   7   5  -1   12.75    6.10
   7   5   0  233.29   13.29
   7  -5   0  251.69   13.56
   7  -5   0  258.80    9.95
   7  -5   0  235.31   11.70
   7   5   0  247.28   11.77
   7  -5   0  252.23    9.42
   7  -5   0  243.21   25.70
   7  -5   1   46.30    2.71
   7   5   1   51.06    6.42
   7  -5   1   56.39    6.52
   7   5   1   45.71    5.09
   7   5   1   50.78    5.88
   7  -5   1   46.73    9.32
   7   5   1   38.89    8.81
   7  -5   1   50.18    3.31
   7  -5   1   61.86   18.62
   7  -5   1   53.86    5.41
   7  -5   2   32.38    2.68
   7   5   2   29.28    4.60
   7  -5   2   26.64    2.08
   7  -5   2   31.59    4.73
   7   5   2   26.79    7.60
   7  -5   2   19.32    7.35
   7  -5   2   31.12   15.32
   7   5   3    6.81    6.94
   7  -5   3    2.17    6.77
   7  -5   3    0.08    1.77
  -7   5  -3    0.39    2.97
   7  -5   3    2.26    4.28
   7   5   3   -0.25    3.79
   7  -5   3   12.41   12.86
   7  -5   4  147.35    6.20
  -7   5  -4  130.21    6.51
   7   5   4  145.87   11.52
   7  -5   4  140.89   11.63
   7  -5   4  118.54   15.83
   7  -5   4  147.15    9.39
  -7  -5  -4  138.25    5.97
   7   5   4  158.40    9.37
   7   5   5   55.87    8.62
   7  -5   5   56.87    9.03
   7   5   5   66.13    6.80
   7   5   6    4.41    4.90
   7   5   6    5.58    6.79
   7  -5   6    3.99    6.62
   7   5   7   94.40    8.33
   7  -5   7  105.53    8.28
   7   5   7   83.23    9.96
   7  -5   7  115.49   10.88
   7  -5   8   10.28    5.38
   7   5   8    1.42    7.44
   7  -5   8    3.89    7.78
   7   5   8    4.19    3.18
   7  -5   9    9.75    5.70
   7   5   9    1.98    7.66
   7  -5   9    5.66    8.07
   7   5   9   13.12    3.77
   7   5  10    3.69    8.72
   7  -5  10    8.17    8.88
   7  -5  10   13.68    6.26
   7   6 -13    7.27    4.60
   7  -6 -13    2.41    4.49
  -7   6  13   -6.42   30.26
   7  -6 -12   71.77    6.60
   7   6 -12   65.52    6.51
   7  -6 -11  126.01    8.15
   7   6 -11  127.85    8.52
   7   6 -10   52.99    5.70
   7   6  -9   43.51    5.18
   7   6  -8    0.46    3.39
   7  -6  -8    0.80    3.34
   7  -6  -7    5.04    3.31
   7   6  -7    4.96    3.25
   7   6  -7    6.57    4.10
   7  -6  -6  126.64    7.03
   7   6  -6  115.04    7.29
   7  -6  -5   45.70    4.79
   7  -6  -5   52.83    4.52
   7   6  -5   59.35    5.13
   7  -6  -4  103.77    6.63
   7  -6  -4  100.43    6.07
   7   6  -4  106.67    6.88
   7  -6  -3  108.67    6.89
   7   6  -3  104.77    7.16
  -7   6   3   94.26    4.28
   7  -6  -3  116.64    6.26
   7   6  -2  143.39    8.05
   7  -6  -2  155.15    7.16
   7  -6  -2  127.87   10.74
   7  -6  -2  144.84    8.21
  -7   6   1  341.81   13.49
   7   6  -1  333.91   17.39
   7  -6  -1  332.20   17.28
   7   6  -1  352.91   15.58
   7  -6  -1  366.12   15.72
   7  -6  -1  367.52   14.08
   7  -6   0  119.01    5.88
   7  -6   0  117.43    8.81
   7   6   0  109.77    8.77
   7  -6   0  118.13    7.65
   7  -6   0  129.90   21.53
   7  -6   0  120.07    5.65
   7   6   0  114.31    8.11
   7  -6   1  104.21    7.40
   7   6   1  103.68    8.25
   7  -6   1  100.98    4.90
   7   6   1  113.17    7.57
   7  -6   1  107.65    5.41
   7   6   1   98.18    8.36
   7   6   2   77.05    8.20
  -7   6  -2   58.55    5.85
   7  -6   2   92.98   22.88
   7   6   2   57.99    9.93
   7  -6   2   60.94   10.23
   7  -6   2   77.62    6.85
   7  -6   2   68.72    4.25
   7  -6   2   67.48    3.71
   7   6   2   71.38    6.40
   7  -6   3   -0.75    1.99
   7  -6   3    1.19    2.23
   7   6   3    2.22    6.90
   7  -6   3    9.14    8.23
  -7   6  -3    2.55    3.74
   7  -6   3   20.15   18.72
   7   6   3    2.13    4.14
  -7  -6  -3    1.23    3.21
   7  -6   3   -1.74    4.48
  -7   6  -4    5.15    3.50
  -7  -6  -4    3.27    2.11
   7  -6   4    7.93    4.77
  -7  -6  -4    2.35    2.68
   7   6   4    2.96    6.84
   7  -6   4   12.27    7.68
   7   6   4    1.69    4.49
   7  -6   5  104.89   10.96
   7  -6   5   95.47    8.09
   7  -6   5   82.67   15.95
   7   6   5   95.61    8.11
   7   6   6   15.83    7.57
   7  -6   6   16.42    8.11
   7   6   6    2.90    5.04
   7   6   7    9.91    5.69
   7   6   7   -0.91    7.22
   7  -6   7    5.19    7.43
   7  -6   8   11.16    5.53
   7   6   8   26.71    8.34
   7  -6   8   12.38    8.20
   7  -6   9    3.42    5.87
   7  -6   9   -3.66    8.74
   7   6   9   -7.04    8.31
   7  -7 -13   12.71    5.05
   7  -7 -12    3.14    4.54
   7   7 -12   -2.50    4.56
   7   7 -11   75.54    6.95
   7  -7 -11   62.43    6.33
   7   7 -10   35.70    5.50
   7   7  -9   11.35    4.15
   7   7  -8   24.23    4.60
   7  -7  -8   31.98    4.65
   7  -7  -7   10.15    3.80
   7   7  -7    9.42    3.90
   7  -7  -6   34.59    4.21
   7   7  -6   34.70    4.82
   7  -7  -5   37.48    4.26
   7  -7  -5   32.70    4.49
   7   7  -5   37.61    5.00
   7  -7  -4  330.74   15.50
   7   7  -4  361.39   16.58
   7   7  -3   22.81    4.63
   7   7  -3   17.83    4.48
   7  -7  -3   20.14    4.16
   7  -7  -3   27.10    3.67
   7   7  -2  507.65   20.53
   7   7  -2  460.98   22.11
   7  -7  -2  503.60   22.38
   7  -7  -2  522.49   19.01
   7  -7  -2  484.43   20.04
   7  -7  -1  182.20    8.17
   7  -7  -1  164.72    9.44
   7   7  -1  154.87   10.84
   7  -7  -1  165.57   10.95
   7   7  -1  180.61   10.11
   7  -7   0    1.34   18.60
   7  -7   0   14.92    4.34
   7   7   0   19.91    5.65
   7   7   0   20.56    5.60
   7  -7   0   17.43    5.57
   7  -7   0   20.53    2.96
   7  -7   1  359.20   16.24
   7   7   1  353.09   17.30
   7   7   1  356.33   16.05
   7  -7   1  367.52   13.97
   7  -7   2   -2.79   19.93
   7  -7   2   -3.52    8.60
   7   7   2    9.34    8.81
   7  -7   2    3.95    4.54
   7   7   2    4.70    6.79
  -7   7  -2    3.67    4.72
  -7  -7  -2    5.00    3.51
   7   7   2    4.78    4.21
   7  -7   2    0.96    2.36
   7  -7   3   13.12    2.76
  -7  -7  -3    8.51    3.38
  -7   7  -3   13.13    4.44
   7  -7   3   10.11   20.79
   7  -7   3    9.78    4.77
   7   7   3    6.30    8.04
   7  -7   3   21.65    8.59
   7   7   3   12.26    4.95
   7  -7   4  149.15   24.45
  -7  -7  -4  172.67    7.79
   7   7   4  171.33   13.39
   7  -7   4  146.24   13.27
   7  -7   4  197.06   11.10
   7   7   4  181.55   10.69
   7   7   5  148.36   12.32
   7  -7   5  132.94   12.52
   7  -7   5  135.55   20.86
   7  -7   5  161.20   10.28
   7   7   5  156.76   10.18
   7   7   6    4.24    5.42
   7  -7   6   -2.32    7.49
   7   7   6   -4.45    7.11
   7  -7   6    3.40    4.86
   7  -7   6    8.79   13.48
   7  -7   7    4.35    8.12
   7   7   7    4.64    7.49
   7   7   7   10.15    6.06
   7  -7   7    4.99   12.93
   7   7   8   -2.60    6.02
   7   7   8   -2.41    7.85
   7  -7   8   -0.50    8.26
   7  -7   9    6.35    6.38
   7   7   9   -2.03    8.63
   7  -7   9   15.90    9.06
   7  -8 -12   21.52    5.25
   7   8 -12   13.68    5.44
   7  -8 -11   41.46    5.90
   7   8 -11   39.36    5.99
   7   8 -10    5.75    4.45
   7   8  -9   45.43    5.98
   7  -8  -8   11.89    4.08
   7   8  -8   11.43    4.42
   7   8  -7   45.87    5.70
   7  -8  -7   44.58    5.18
   7   8  -6   89.48    7.29
   7   8  -6   96.22    7.30
   7  -8  -6  101.36    6.44
   7  -8  -5   96.89    6.76
   7   8  -5   98.23    7.78
   7   8  -5  119.94    8.49
   7  -8  -5  112.17    7.10
   7  -8  -4   29.89    4.53
   7  -8  -4   32.00    4.42
   7   8  -4   32.98    5.44
   7   8  -4   25.96    5.21
   7   8  -3    6.03    4.43
   7  -8  -3    0.63    3.63
   7  -8  -3    2.45    6.79
   7   8  -3    5.54    4.32
   7  -8  -3    0.17    2.86
   7  -8  -2    9.23    3.03
   7  -8  -2    4.65    3.98
   7   8  -2   11.04    4.77
   7   8  -2    0.94    6.08
   7  -8  -2   -2.43    6.09
   7  -8  -1   19.72    3.35
   7  -8  -1   25.35    5.87
   7   8  -1   24.61    5.97
   7  -8  -1   24.12    4.75
   7   8  -1   12.52    5.42
   7   8   0  716.88   29.59
  -7  -8   0  732.31   29.14
   7  -8   0  788.40   27.84
   7  -8   0  800.92   29.79
   7   8   0  806.61   31.18
   7   8   1  416.47   19.70
   7  -8   1  410.81   18.14
  -7  -8  -1  409.23   16.91
   7  -8   1  400.34   15.72
  -7  -8  -2   29.13    4.32
   7  -8   2    8.71   20.02
   7  -8   2    5.16    4.99
  -7   8  -2    8.04    5.50
   7   8   2    5.31    4.71
   7  -8   2    7.24    2.97
   7  -8   3   26.55    3.42
   7   8   3   24.12    5.56
   7  -8   3   17.27    5.61
   7  -8   3   49.34   23.05
  -7   8  -3   25.71    5.45
  -7  -8  -3   24.16    3.87
   7  -8   3   23.93    9.64
   7   8   3   24.42    9.31
   7  -8   4   44.45   22.29
   7  -8   4   46.36    6.67
   7   8   4   51.70   10.00
   7  -8   4   34.50    9.66
   7   8   4   51.92    6.69
   7  -8   5   15.55   18.65
   7  -8   5    9.48    5.32
   7   8   5    4.64    8.21
   7  -8   5   -3.35    8.50
   7   8   5   17.01    5.43
   7  -8   6   -7.19   16.17
   7   8   6    8.73    7.99
   7  -8   6    7.20    8.06
   7  -8   6   14.67    5.71
   7   8   6   17.31    5.84
   7   8   7   64.05    9.96
   7  -8   7   59.64   10.00
   7  -8   7   42.46   15.60
   7   8   7   68.59    8.20
   7  -8   7   60.48    7.83
   7  -8   8   -3.62    9.16
   7   8   8   -8.39    8.64
   7   8   8    5.26    6.16
   7  -8   8   -3.97    6.27
   7  -9 -11   39.89    5.98
   7   9 -11   37.67    6.59
  -7  -9  11   40.18    8.87
   7   9 -10   71.95    7.55
   7   9  -9   62.42    7.08
   7  -9  -8    8.42    4.18
   7   9  -8    7.44    5.34
   7   9  -8    5.62    4.65
   7  -9  -7    9.21    4.17
   7   9  -7   20.87    5.96
   7   9  -7   11.74    5.33
   7   9  -6   97.87    8.52
   7   9  -6   96.86    7.82
   7  -9  -6   91.97    6.60
   7   9  -5   -0.97    5.00
   7   9  -5   -4.62    4.70
   7  -9  -5    0.69    3.69
   7  -9  -5    2.31    3.78
   7  -9  -4   91.69    6.68
   7   9  -4   91.37    7.94
   7  -9  -4  100.24    6.49
  -7  -9   4  101.86    8.74
   7   9  -4   87.75    7.61
   7   9  -3  172.42   10.41
   7  -9  -3  185.23    8.84
   7  -9  -3  157.78   11.33
   7   9  -3  166.38   10.43
   7  -9  -3  168.94    9.34
  -7  -9   3  155.76   10.56
  -7  -9   2  351.88   15.91
   7   9  -2  317.32   15.83
   7   9  -2  264.75   15.28
   7  -9  -2  295.76   15.20
   7  -9  -2  341.08   14.78
   7  -9  -2  342.91   13.78
  -7  -9   1    4.30    4.76
   7  -9  -1    2.75    4.24
   7  -9  -1    4.40    2.96
   7   9  -1   -0.25    5.30
   7  -9  -1    4.84    5.21
   7   9  -1    3.47    5.83
   7   9   0    2.59    6.36
   7  -9   0    5.64    3.05
  -7  -9   0    5.61    4.62
   7  -9   0    1.60    4.17
   7   9   1    2.05    6.81
  -7  -9  -1    4.09    4.10
   7  -9   1    0.65    2.88
   7  -9   1    2.12    4.82
  -7  -9  -2  279.58   12.61
   7   9   2  291.49   17.64
  -7   9  -2  273.96   14.64
   7   9   2  287.36   14.44
   7  -9   2  296.34   14.74
   7  -9   2  299.89   12.33
   7   9   3   33.17    5.93
   7  -9   3   14.09   22.06
   7  -9   3   36.15    6.38
   7   9   4   11.07    5.29
   7  -9   4   19.53    5.54
   7  -9   4   12.99   22.73
   7   9   4   -3.92    9.12
   7  -9   4   23.07    9.41
   7   9   5   99.24    8.67
   7   9   5   86.58   11.45
   7  -9   5   84.20   12.02
   7  -9   5  105.83    8.87
   7   9   6   28.83    9.30
   7  -9   6   38.40   10.08
   7   9   6   52.73    7.32
   7  -9   6   47.91    7.26
   7  -9   7   -6.59    9.50
   7  -9   7   -1.02   15.91
   7  -9   7    0.39    5.82
   7   9   7   -9.91    6.28
   7  10 -10    5.43    5.61
  -7 -10   9   29.47    8.24
   7  10  -9   15.67    6.14
   7  10  -9   24.48    6.42
   7 -10  -8   19.05    4.96
   7  10  -8    8.26    5.76
   7  10  -8   16.51    5.93
  -7 -10   8    9.41    6.89
   7  10  -7  107.62    8.86
  -7 -10   7  104.62    9.91
   7 -10  -7  101.67    7.67
   7  10  -7  102.58    9.63
   7  10  -6  128.68    9.64
   7 -10  -6  147.97    8.95
   7  10  -6  145.36   10.68
  -7 -10   6  140.65   11.12
   7  10  -5   -2.02    5.09
   7 -10  -5    2.96    3.86
  -7 -10   5    0.74    5.68
   7 -10  -5    3.59    3.90
   7  10  -5   -2.78    4.94
   7  10  -4   28.28    6.13
   7 -10  -4   24.61    4.53
   7  10  -4   14.38    5.34
  -7 -10   4   24.73    6.26
   7 -10  -4   26.60    4.33
  -7 -10   3    9.46    5.80
   7  10  -3   10.81    5.83
   7 -10  -3    2.03    3.43
   7  10  -3    2.07    4.58
   7  10  -3   -4.44    6.27
   7 -10  -3    7.89    4.13
   7 -10  -2    5.06    3.59
  -7 -10   2    3.94    5.01
   7  10  -2    0.72    5.30
   7 -10  -2    4.16    4.24
   7  10  -2   -0.37    5.64
   7 -10  -1   98.68    7.56
   7  10  -1   84.30    9.28
  -7 -10   1   93.61    7.82
   7 -10  -1   94.84    6.33
  -7 -10   0    5.69    4.40
   7 -10   0    5.04    3.22
   7  10   0    4.26    7.02
   7 -10   0    9.88    4.86
   7  10   1    7.89    7.74
  -7 -10  -1    4.17    4.00
   7 -10   1    5.67    3.10
   7 -10   1    2.87    4.94
   7 -10   2    2.38    3.27
  -7 -10  -2    0.78    3.73
   7  10   2    6.20    9.08
  -7  10  -2   11.51    7.02
   7 -10   2    5.27    5.11
   7  10   2    5.56    4.98
   7 -10   3    8.48    5.53
   7  10   3   -0.96    5.28
   7 -10   3   -6.60   22.71
   7 -10   4   13.49   24.03
   7 -10   4   37.88    6.72
   7  10   4   35.00    6.51
   7 -10   5   74.77   29.17
   7  10   5   68.83    7.92
   7 -10   5   69.62    8.14
   7 -10   5   46.72   11.65
   7 -10   6   95.71   28.10
   7  10   6  111.46    9.48
   7 -10   6  124.91   10.31
   7 -10   6   95.85   13.37
   7  11  -8    3.50    5.53
  -7 -11   8    4.38    6.88
   7  11  -8    1.48    7.65
   7 -11  -8    5.49    4.71
   7  11  -7   21.97    6.43
   7 -11  -7   18.61    4.98
  -7 -11   7   16.37    7.03
   7  11  -7   15.83    6.56
   7 -11  -6   73.78    7.17
   7  11  -6   74.57    8.39
  -7 -11   6   68.59    8.80
   7  11  -6   66.44    7.68
   7  11  -5   -1.12    5.68
   7 -11  -5    0.73    3.90
   7  11  -5   -0.33    5.51
  -7 -11   5   -2.66    6.16
   7  11  -4   19.47    5.81
  -7 -11   4   22.04    6.60
   7 -11  -4   21.22    4.89
   7 -11  -4   19.92    4.53
   7  11  -4   25.28    6.64
   7  11  -3  115.07   10.21
   7 -11  -3   98.03    7.69
   7 -11  -3  117.12    7.39
  -7 -11   3  121.39    9.26
   7 -11  -2    6.41    3.68
   7  11  -2    0.42    6.66
   7 -11  -2    9.16    4.56
  -7 -11   2    4.00    5.23
   7 -11  -1   -1.26    3.53
   7 -11  -1   -7.38    4.86
   7  11  -1    0.44    7.23
  -7 -11   1   -0.28    4.72
   7 -11   0   70.61    7.40
   7 -11   0   64.59    5.69
  -7 -11   0   66.46    6.57
   7  11   0   64.42   10.16
   7  11   1    3.14    8.43
  -7 -11  -1    5.55    4.31
   7 -11   1   11.34    5.61
   7 -11   1    7.31    3.70
   7 -11   2    1.73    5.53
   7  11   2   -2.59    5.42
   7  11   2   -0.57    9.18
   7 -11   2    1.63    3.53
   7  11   3   95.76    8.97
   7 -11   3  116.23    7.24
   7 -11   3  106.33    9.46
   7  11   4   -6.17    5.91
   7 -11   4   -0.75    5.94
  -7 -12   6   23.04    7.25
   7  12  -6   34.90    6.98
   7  12  -6   32.22    7.56
   7  12  -5   57.87    8.44
   7  12  -5   40.89    7.36
  -7 -12   5   43.35    7.61
   7 -12  -5   52.93    6.01
  -7 -12   4   12.55    6.26
   7  12  -4   18.91    7.30
   7  12  -4   10.24    6.02
  -7 -12   3   -1.99    5.60
   7 -12  -3    3.61    4.20
   7  12  -3    6.30    7.46
   7  12  -3   -5.23    5.73
   7  12  -2    5.69    8.19
   7 -12  -2    6.33    4.99
   7 -12  -2   12.34    4.21
  -7 -12   2    9.35    5.65
   7  12  -1   60.04   10.05
   7 -12  -1   48.80    6.83
  -7 -12   1   65.17    7.12
   7 -12  -1   66.73    5.98
   7 -12   0    1.59    3.86
   7 -12   0   -7.93    5.29
   7  12   0   -1.07    8.66
  -7 -12   0    1.34    4.66
   7 -12   1   13.85    4.25
   7  12   1    8.24   10.07
   7 -12   1   22.24    6.31
   7  12   2    0.34    5.62
   7 -12   2   -0.68    3.99
   7 -12   2    7.36    6.07
   8   0 -15    2.08    4.30
   8   0 -15   -3.23    5.30
   8   0 -14   33.96    5.43
   8   0 -14   47.90    6.19
   8   0 -13    0.26    3.63
   8   0 -13    1.25    4.41
   8   0 -12  327.52   14.68
   8   0 -11    2.14    3.21
   8   0 -10   16.36    4.15
  -8   0  10   23.45   17.86
   8   0 -10   17.81    3.62
   8   0  -9    0.19    3.27
  -8   0   9    9.71   17.84
   8   0  -9    0.17    2.78
   8   0  -9    6.56    3.51
   8   0  -8   56.21    4.78
   8   0  -8   53.52    4.65
   8   0  -8   54.32    4.34
   8   0  -7    2.85    2.37
   8   0  -7    1.25    2.80
   8   0  -7   -0.15    2.82
   8   0  -6   91.07    5.49
   8   0  -6   87.90    4.93
   8   0  -6   90.87    5.61
   8   0  -5   -0.40    1.75
   8   0  -5   -1.89    2.36
  -8   0   5   -1.14   16.65
   8   0  -4  576.51   20.24
   8   0  -4  568.77   20.80
   8   0  -3    3.31    2.90
   8   0  -3    1.06    1.55
   8   0  -3   -0.76    1.97
  -8   0   3    2.44   19.29
   8   0  -2    1.12    2.65
   8   0  -2    1.14    1.34
   8   0  -2    2.31    1.92
  -8   0   2    1.93    1.93
   8   0  -2    1.66    1.76
   8   0  -1    1.13    1.56
   8   0  -1    0.86    2.75
  -8   0   1   -1.68    1.78
   8   0  -1    1.86    1.26
   8   0  -1    3.86    6.37
   8   0   0  246.65   14.51
  -8   0   0  261.93    9.32
   8   0   0  245.07   11.53
   8   0   1    0.22    3.10
   8   0   1   -3.25    3.26
   8   0   1    7.59    5.70
   8   0   1   -0.53    7.53
   8   0   2  185.11    9.75
   8   0   2  180.14    9.88
   8   0   2  202.92   12.23
   8   0   3    0.74    4.02
   8   0   3   -1.89    7.07
   8   0   3   -0.69    3.53
   8   0   4  188.54   10.04
   8   0   4  168.75   13.08
   8   0   5   -0.25    3.87
   8   0   5   -0.96    7.04
   8   0   6  840.60   31.96
   8   0   6  834.08   35.82
   8   0   7   -3.05    7.63
   8   0   7    0.81    4.30
   8   0   8   -4.78    7.98
   8   0   8    1.43    4.58
   8   0   9    3.92    8.21
   8   0   9   -2.37    4.76
   8   0  10    5.87    8.64
   8   0  10    9.82    5.52
   8   1 -15   13.71    4.77
   8  -1 -15   15.09    5.31
   8   1 -15    9.00    5.22
   8   1 -14    0.83    4.09
   8  -1 -14   -2.15    4.60
   8   1 -14    3.28    4.55
   8   1 -13    0.26    3.60
   8  -1 -13   -1.52    4.14
   8   1 -13   -4.96    4.80
  -8   1  12   63.36   21.51
   8   1 -12   22.83    4.31
  -8   1  11   -1.13   18.39
   8   1 -11    1.51    3.20
   8   1 -10  678.44   25.08
   8  -1 -10  644.47   24.23
   8   1 -10  687.52   25.39
   8  -1  -9  285.19   11.96
   8   1  -9  283.96   12.52
   8   1  -9  287.58   12.65
   8  -1  -9  301.11   12.74
   8  -1  -9  253.22   18.37
   8   1  -9  289.14   12.40
   8  -1  -8   29.96   10.47
   8   1  -8   39.71    3.79
   8   1  -8   40.77    4.52
   8  -1  -8   38.36    3.98
   8   1  -8   45.28    4.41
   8  -1  -8   43.20    4.40
   8  -1  -7   17.82    9.51
   8   1  -7    2.67    2.26
   8  -1  -7    2.03    2.86
   8   1  -7    7.15    3.10
   8  -1  -7    4.35    2.85
   8   1  -7    0.16    2.66
  -8  -1   7   -6.79   15.56
   8   1  -6  180.63    7.94
   8  -1  -6  180.91   15.20
   8   1  -6  181.88    8.73
   8  -1  -6  167.75    8.25
   8   1  -6  172.42    8.27
   8  -1  -5  131.41    6.51
   8   1  -5  133.94    6.56
   8   1  -5  136.65    6.22
   8   1  -5  123.63    6.89
   8   1  -4  943.41   11.96
   8   1  -4  832.35   10.29
   8  -1  -3   13.75    1.71
   8  -1  -3   13.11    2.75
   8  -1  -3   12.47    2.32
  -8  -1   3   14.39   14.31
   8   1  -3   13.62    2.02
   8   1  -3   10.17    2.26
   8  -1  -2    2.24    1.10
  -8   1   2    1.84    1.81
   8   1  -2    2.97    1.63
   8   1  -2    0.86    2.63
   8  -1  -2    1.33    2.59
   8  -1  -2    2.80    1.79
  -8  -1   2    3.63    1.99
   8  -1  -2    2.19    2.79
   8  -1  -1    1.96    1.62
  -8  -1   1    1.81    1.73
   8   1  -1    1.68    1.74
   8   1  -1    0.92    2.85
   8  -1  -1    2.76    3.15
   8  -1  -1    5.55    6.14
   8  -1  -1    1.76    2.72
  -8   1   1    2.69    1.52
  -8  -1   0    5.30    1.51
  -8   1   0    2.55    1.43
   8  -1   0    2.74    5.60
   8   1   0   -0.59    3.03
   8  -1   0    9.11    3.19
   8   1   0    4.98    2.78
   8  -1   0    5.76    1.51
   8  -1   1  115.53    7.13
   8   1   1  109.16   11.38
   8   1   1  114.47    7.08
   8  -1   1  107.37    4.29
   8   1   1  104.44    6.93
   8  -1   1  107.75    9.24
  -8  -1  -1   88.65   17.90
  -8  -1  -1  105.28    4.11
   8  -1   2  153.66    8.30
   8   1   2  148.86    8.10
   8   1   2  168.09    8.57
   8  -1   2  157.24    8.37
   8   1   2  151.13   12.22
   8  -1   2  178.26   10.86
   8  -1   3   16.32    4.25
   8   1   3   12.52    4.41
   8   1   3    9.71    3.95
  -8  -1  -3   14.41   14.27
   8   1   3   11.29    7.05
  -8  -1  -3    8.20    1.87
   8   1   4  287.31   14.06
   8   1   4  301.30   17.18
   8  -1   4  302.91   13.72
   8   1   4  299.69   13.36
   8   1   5   11.57    4.27
   8   1   5    7.15    7.04
   8  -1   5    3.91    4.08
  -8  -1  -5    1.31   11.47
   8  -1   6  119.34    8.34
   8   1   6  113.52    7.86
   8   1   6  121.30   11.39
   8   1   7    8.15    4.32
   8  -1   7    8.51    4.68
   8   1   7   -1.52    7.13
   8   1   8  133.06   12.84
   8  -1   8  125.98    9.33
   8   1   8  135.26    8.93
   8   1   9   43.34    6.05
   8  -1   9   30.76    6.21
   8   1   9   34.02    9.50
   8   1  10   20.06    5.64
   8  -1  10   27.52    6.12
   8   1  10   23.98    9.58
   8   2 -14   -1.13    4.19
   8  -2 -14    1.37    4.75
   8   2 -13  213.87   11.29
   8   2 -13  231.59   11.80
   8  -2 -13  209.16   11.30
   8  -2 -12  110.39   13.66
   8   2 -12   84.18    6.71
   8  -2 -11   21.01   10.56
   8   2 -11   37.58    4.61
  -8   2  11   42.29   22.39
   8  -2 -10  203.57    9.12
   8   2 -10  202.51   10.34
   8   2 -10  221.45   10.27
   8  -2  -9   67.11    4.90
   8   2  -9   89.01    6.36
  -8   2   9   54.52   24.88
   8   2  -9   87.92    5.77
   8  -2  -9   66.34   12.79
   8   2  -9   79.82    5.91
   8  -2  -9   83.65    6.03
   8   2  -8   -1.94    2.99
   8   2  -8    0.99    2.54
   8   2  -8    7.08    3.47
   8  -2  -8   -8.86   11.24
   8  -2  -8   -3.12    2.84
  -8   2   8   -4.55   24.34
   8  -2  -8   -1.06    3.00
   8   2  -7  267.17   11.16
   8   2  -7  252.93   11.72
   8   2  -7  271.43   11.44
   8  -2  -7  257.76   11.32
   8   2  -6  206.85    9.11
   8  -2  -6  193.65    8.92
   8  -2  -6  166.67   16.33
   8   2  -6  196.75    8.71
   8   2  -6  187.02    9.50
   8  -2  -5  142.79    6.68
   8  -2  -5  113.85   13.89
   8   2  -5  132.93    6.34
   8  -2  -5  122.50    6.19
   8   2  -5  122.68    7.21
   8  -2  -4   67.01    4.33
   8   2  -4   60.83    4.05
   8  -2  -4   66.51    4.25
  -8  -2   4   50.81   14.62
   8  -2  -4   66.50   12.44
   8  -2  -3  103.92    5.61
   8  -2  -3   78.95    5.93
   8  -2  -3   98.85   13.47
   8   2  -3  104.53    5.11
   8  -2  -3   98.14    5.13
   8  -2  -2   12.37    1.38
   8  -2  -2   17.59    3.86
   8  -2  -2   13.33    2.96
   8  -2  -2   11.91    2.22
   8   2  -2   16.60    2.66
  -8   2   1  152.45    6.24
   8  -2  -1  140.06   14.51
   8  -2  -1  128.97    8.15
   8  -2  -1  137.84    6.20
  -8  -2   1  161.41    6.29
   8  -2  -1  135.33    7.55
   8   2  -1  149.70    8.13
   8  -2  -1  147.46   11.68
   8   2  -1  134.10   11.67
   8   2  -1  156.39    6.74
  -8  -2   1  137.16   17.65
  -8  -2   1  151.34    6.01
   8  -2   0  301.17   11.33
  -8  -2   0  334.96   11.34
   8  -2   0  311.33   16.57
   8   2   0  289.79   16.36
   8   2   0  312.20   13.80
   8  -2   0  318.51   13.40
   8   2   0  316.14   12.38
  -8  -2   0  311.90   11.20
   8  -2   0  294.21   13.83
   8   2   1   25.29    6.27
   8  -2   1   25.46    6.19
  -8  -2  -1   26.47    2.02
  -8  -2  -1   12.16   12.47
   8   2   1   22.08    8.61
   8  -2   1   31.43    9.37
   8  -2   1   26.85    2.00
   8   2   1   25.03    4.24
  -8  -2  -1   32.12    2.01
   8   2   1   19.26    3.21
   8   2   2  273.91   14.46
  -8  -2  -2  255.48    9.24
   8  -2   2  245.60    8.74
   8   2   2  258.55   11.95
  -8  -2  -2  209.92   17.85
   8   2   2  244.46   16.04
   8  -2   2  265.18   16.57
   8   2   2  269.03   12.35
  -8  -2  -3   16.24   10.15
   8   2   3   27.44    4.42
   8  -2   3   33.87    4.91
   8   2   3   23.13    8.20
   8  -2   3   30.62    8.14
   8   2   4  337.11   18.55
   8  -2   4  308.64   18.40
   8  -2   4  340.90   15.26
   8   2   4  320.24   14.56
   8   2   5  153.26   12.59
   8  -2   5  141.76   12.21
   8   2   5  145.88    8.69
   8  -2   5  156.02    9.53
   8  -2   6   17.82    7.86
   8   2   6    8.82    7.66
   8  -2   6   20.72    4.97
   8   2   6   20.62    4.61
   8   2   7   14.72    7.98
   8  -2   7   16.93    7.88
   8  -2   7   13.28    5.12
   8   2   7   12.25    4.65
   8   2   8    2.65    7.89
   8  -2   8   -7.56    8.64
   8  -2   8    2.86    4.76
   8   2   8    2.01    4.45
   8   2   9   17.90    8.72
   8  -2   9    7.36    8.47
   8   2   9   17.86    5.11
   8  -2   9   17.93    5.81
   8  -2  10   21.17    6.53
   8   2  10   24.67    9.71
   8  -2  10   11.30    9.52
  -8   3  14   -2.32   20.85
   8  -3 -14   18.94    5.29
   8   3 -14   15.19    4.58
   8  -3 -13   -0.78    4.42
  -8   3  13   17.81   22.84
   8   3 -13    1.34    3.86
   8  -3 -13    0.63   11.38
   8   3 -12   46.56    5.22
   8  -3 -12   34.04   13.63
   8  -3 -11   16.57    3.26
   8   3 -11    9.66    3.69
   8  -3 -11   10.82   13.54
   8  -3 -10  112.02    5.63
   8   3 -10   92.16    6.71
   8  -3 -10  107.73   18.08
   8   3  -9  101.10    6.48
   8  -3  -9   96.06    6.46
   8  -3  -9   92.56    5.14
   8   3  -9  105.02    7.18
   8   3  -8  283.59   12.05
   8  -3  -8  264.32   11.98
   8   3  -8  275.69   12.69
   8   3  -7    0.65    2.64
   8   3  -7   -1.44    3.53
   8  -3  -7   -2.43    2.95
   8  -3  -7   -5.13   15.77
   8  -3  -6  127.54    5.84
   8   3  -6  125.67    6.74
   8  -3  -6  139.33   19.61
   8   3  -6  133.80    7.74
   8  -3  -6  130.70    6.89
   8  -3  -5   10.89   13.37
   8   3  -5    6.94    2.69
   8  -3  -5    6.48    2.20
   8  -3  -5    7.10    2.77
   8   3  -5    8.31    3.66
   8   3  -4  169.99    8.45
   8   3  -4  161.64    7.34
   8  -3  -4  190.63    7.13
   8  -3  -4  193.52   19.84
   8  -3  -4  165.10    7.24
  -8   3   3  167.97    7.29
   8  -3  -3  155.90    8.94
   8   3  -3  181.05    7.84
   8  -3  -3  170.84    7.54
   8  -3  -3  170.75    7.68
   8  -3  -2   75.65    4.91
  -8  -3   2   76.02    4.12
   8  -3  -2   70.36    4.24
   8  -3  -2   76.49    4.34
   8  -3  -2   67.80    5.89
   8  -3  -1    7.00    9.67
   8  -3  -1    3.92    3.26
   8  -3  -1    5.31    1.93
  -8  -3   1    1.68    2.05
   8   3  -1    1.88    3.15
  -8  -3   1    2.58    1.67
   8  -3  -1    0.96    0.97
   8   3  -1    2.07    6.20
   8  -3  -1    7.03    6.13
   8   3  -1    2.60    2.60
   8   3   0   15.75    3.48
  -8  -3   0   19.25    2.20
   8   3   0   25.24    6.38
   8  -3   0   21.77    6.38
   8  -3   0   16.15    3.82
  -8  -3   0   20.13    2.29
   8  -3   0   19.18    2.21
   8   3   0   13.11    3.70
   8  -3   0   14.52   10.22
   8  -3   1   94.48    6.96
  -8  -3  -1  110.53    4.57
   8  -3   1   87.16   13.59
   8   3   1   99.75    8.84
  -8  -3  -1   97.78    4.72
   8  -3   1  103.78    8.98
   8  -3   1  102.30    4.57
   8   3   1   76.33   11.11
   8  -3   1   93.75   11.88
   8  -3   2   18.99    8.48
   8   3   2   14.84    7.66
   8  -3   2    9.84    1.65
  -8  -3  -2   11.89    1.59
  -8  -3  -2   12.31    2.22
   8   3   2   10.70    2.58
   8   3   3  266.28   16.44
   8  -3   3  238.99   16.15
   8  -3   3  262.59    8.96
   8   3   4   29.55    4.47
   8   3   4   33.02    5.58
   8  -3   4   33.64    5.37
   8   3   4   27.00    8.14
   8  -3   4   22.08    7.80
   8   3   5   -2.63    3.81
   8  -3   5    1.15    4.25
   8   3   5   -2.38    7.13
   8  -3   5    2.92    6.88
   8   3   5    5.59    5.18
   8   3   6    3.60    3.82
   8   3   6    1.48    7.54
   8  -3   6   11.57    7.50
   8  -3   6   13.00    4.97
   8   3   6   15.99    5.72
   8  -3   7    3.54    5.05
   8   3   7    4.18    4.18
   8   3   7   -2.55    7.79
   8  -3   7   -6.73    7.59
   8  -3   8   92.24   11.49
   8   3   8   96.54   11.42
   8   3   8   81.26    7.01
   8  -3   8   92.85    8.55
   8  -3   9    3.61    5.66
   8   3   9   10.64    8.85
   8  -3   9    3.42    8.88
   8   3   9    4.83    4.59
   8  -3  10   16.26    6.24
   8   3  10   24.03    5.60
   8   3  10   14.71    9.98
   8  -3  10   21.15   10.13
   8  -4 -14   22.03    5.38
   8   4 -14   11.27    4.82
  -8   4  14   18.31   24.30
   8  -4 -13  104.42    8.97
  -8   4  13   86.13   27.70
   8  -4 -13   74.61   20.16
   8  -4 -12    9.99   18.08
   8   4 -12    1.05    3.72
   8  -4 -11   -6.93   18.58
   8   4 -11   22.20    4.45
   8  -4 -10   71.23   20.52
   8   4 -10   71.90    5.85
   8  -4 -10   63.02    3.85
   8   4  -9  174.38    9.71
   8  -4  -9  150.54    8.67
   8  -4  -9  161.95   23.77
   8   4  -9  167.29    8.82
   8   4  -8   -1.93    2.81
   8   4  -8    8.49    4.15
   8  -4  -8    3.48    3.22
   8  -4  -7  301.56   28.42
   8  -4  -7  273.73   11.76
   8   4  -7  290.70   12.87
   8   4  -7  276.44   11.96
   8  -4  -7  255.85    9.75
   8   4  -6   18.58    3.36
   8  -4  -6   13.50    3.12
   8  -4  -6   11.06    2.00
   8  -4  -6   24.33   17.84
   8   4  -6   13.71    4.30
   8  -4  -5  194.80    9.57
   8  -4  -5  184.36    8.41
   8  -4  -5  165.27   23.63
   8  -4  -4   62.91   19.95
   8   4  -4   70.85    5.08
   8  -4  -4   65.71    4.53
   8  -4  -4   51.78    5.21
   8   4  -4   83.89    6.31
   8  -4  -3   35.11    3.43
  -8   4   3   35.29    3.04
   8  -4  -3   33.79    4.49
   8   4  -3   37.85    3.97
   8  -4  -3   36.38    4.58
   8  -4  -2   37.86    3.26
   8  -4  -2   38.86    8.24
   8  -4  -2   37.19    3.26
   8  -4  -2   32.55    4.59
   8   4  -2   31.01    3.66
   8  -4  -2   32.68   15.81
   8   4  -1  186.03    8.71
   8  -4  -1  173.08    7.52
   8   4  -1  180.12   12.59
   8  -4  -1  186.68   12.48
   8  -4  -1  176.40    6.76
   8  -4  -1  167.45    9.42
   8   4   0   33.18    6.89
   8  -4   0   28.11    6.75
   8  -4   0   23.44    2.51
   8   4   0   23.80    4.38
   8  -4   0   15.71    1.15
  -8  -4   0   20.01    2.53
   8  -4   0   21.84    4.32
   8  -4   0   31.15   12.69
   8   4   1   -1.02    5.15
   8  -4   1    4.44    5.49
   8  -4   1    3.37    8.52
   8   4   1    7.23    8.62
  -8  -4  -1    0.98    1.84
   8  -4   1   -2.21    3.78
   8   4   1    6.59    4.83
   8  -4   1    2.35    1.91
   8  -4   1   -3.35   10.82
   8   4   2  207.04   11.38
   8  -4   2  193.81   18.81
   8   4   2  170.91   14.74
   8  -4   2  215.75   15.80
   8  -4   2  213.55    8.42
   8   4   3  144.42    8.88
   8  -4   3   98.93   15.93
   8   4   3  114.30   12.05
   8  -4   3  120.16   12.16
   8  -4   3  125.12    5.32
   8  -4   3  127.55    8.64
   8   4   4   23.19    3.22
   8  -4   4   25.98    2.19
   8   4   4   32.43    5.60
   8   4   4   38.54    9.09
   8  -4   4   24.81    8.36
   8   4   5   91.40    8.12
   8   4   5   82.81   10.17
   8  -4   5  101.52    4.01
   8  -4   5   97.76   11.14
   8  -4   6    6.23    4.82
   8   4   6    0.50    7.31
   8  -4   6   10.76    7.80
   8   4   6    4.38    5.28
   8   4   6    3.30    3.72
   8   4   7   67.77    6.41
   8  -4   7   85.27   10.95
   8   4   7   94.47   11.10
   8  -4   7   93.42    8.58
   8   4   8   -9.12    8.50
   8  -4   8    3.84    8.59
   8   4   8    0.22    4.11
   8  -4   8    0.38    5.56
   8   4   9   15.19    9.19
   8  -4   9    6.34    9.01
   8  -4   9   12.56    6.68
   8   4   9   16.98    4.92
   8  -5 -13    2.14    4.52
   8  -5 -13  -18.91   21.26
   8   5 -13   -7.06    4.69
   8  -5 -12   47.66   21.00
   8   5 -12   24.28    4.86
  -8   5  11   -7.62   33.97
   8   5 -11   10.80    4.16
   8  -5 -11   34.69   19.28
   8  -5 -10   44.54   19.94
   8   5 -10    8.72    3.85
   8   5  -9   19.33    4.97
   8  -5  -9   27.84    4.60
   8   5  -9   12.67    3.86
   8   5  -8   15.43    4.60
   8  -5  -8   14.60   18.12
   8   5  -8   15.35    3.77
   8  -5  -8   16.29    3.74
   8   5  -7   62.14    6.26
   8   5  -7   74.73    5.67
   8  -5  -7   67.87    5.33
   8   5  -6   35.94    4.36
   8  -5  -6   31.82    4.01
   8  -5  -6   38.56   18.88
   8   5  -6   34.33    5.15
   8   5  -5    4.00    3.85
   8  -5  -5    8.42    3.09
   8  -5  -5    2.75    2.55
   8   5  -5    8.60    3.33
   8  -5  -5    6.31   16.62
   8  -5  -4  122.20    6.49
   8  -5  -4  114.80   22.51
   8   5  -4  125.27    7.09
   8   5  -4  114.59    7.83
   8  -5  -4  108.31    7.39
   8  -5  -3  170.40    8.63
   8  -5  -3  158.78    9.23
  -8   5   3  157.49    6.95
   8  -5  -3  173.56    8.02
   8   5  -2  107.42   10.68
   8  -5  -2  117.87   11.18
   8   5  -2  128.43    7.25
   8  -5  -2  128.04    6.26
   8  -5  -2  127.09    6.39
   8  -5  -2  120.42    7.84
   8  -5  -1    7.25    2.22
   8   5  -1   13.28    3.98
   8   5  -1   10.84    6.80
   8  -5  -1    6.53    6.74
   8  -5  -1   14.00    2.63
   8  -5  -1    6.08    3.89
   8  -5   0   41.44   17.82
   8  -5   0   48.42    2.93
   8  -5   0   56.25    7.71
   8  -5   0   55.92    5.70
   8  -5   0   54.50    3.89
   8   5   0   69.63    8.41
   8  -5   1    8.57    2.56
   8  -5   1    4.87    4.01
   8   5   1    4.98    5.61
   8  -5   1    5.30    5.62
   8   5   1    6.77    5.38
   8  -5   1   12.45   14.14
   8  -5   1    2.79    1.24
   8   5   1    0.51    3.91
   8  -5   2    8.15    4.36
   8  -5   2    2.71    2.03
   8  -5   2   14.83   13.70
   8   5   2    8.93    4.59
   8  -5   2   -0.56    8.97
   8   5   2    1.07    8.73
   8  -5   3  127.75    5.52
   8   5   3  112.20    8.48
   8   5   3  122.60   12.42
   8  -5   3  113.95   12.59
   8  -5   3   89.10   16.63
   8  -5   3  117.81    8.59
   8  -5   4  119.29    5.29
   8   5   4  104.88   11.91
   8  -5   4  117.92   12.06
   8   5   4  126.41    8.89
   8  -5   4   89.56   15.88
   8  -5   4  123.69    8.94
   8   5   5    3.46    7.89
   8  -5   5    3.54    7.71
   8   5   5    3.23    4.98
   8  -5   5    2.43    1.70
   8   5   6   -1.00    7.64
   8  -5   6   -0.52    7.78
   8   5   6    3.12    5.46
   8   5   7    4.06    6.06
   8  -5   7    0.54    8.43
   8   5   7    4.70    8.26
   8  -5   7    2.37    5.81
   8   5   8   -5.40    8.57
   8  -5   8    8.39    9.87
   8  -5   8    3.23    6.18
   8   5   8    2.99    2.63
   8  -5   9  101.59   13.19
   8  -5   9  138.89   11.11
   8   5   9  123.36   13.55
   8  -6 -13    9.97   21.30
  -8   6  13    3.50   31.56
   8   6 -13   -2.49    4.65
   8  -6 -13    0.83    4.68
   8  -6 -12   47.03   22.19
   8   6 -12   17.28    4.83
   8  -6 -11    3.90   19.62
   8   6 -11   10.25    4.27
   8   6 -10   22.83    4.76
   8   6  -9    4.29    3.79
   8  -6  -9    7.10    3.90
   8   6  -9   11.34    4.63
   8   6  -8   31.39    5.56
   8   6  -8   34.16    4.85
   8  -6  -8   40.69    4.82
   8   6  -7   82.26    6.33
   8   6  -7   88.82    7.14
   8  -6  -7   78.02    6.03
   8   6  -6   56.95    5.34
   8  -6  -6   52.13    4.86
   8   6  -6   57.07    6.12
   8  -6  -5   48.41    4.50
   8  -6  -5   32.30   19.48
   8  -6  -5   32.32    4.70
   8   6  -5   55.17    5.08
   8   6  -4    8.54    4.01
   8  -6  -4   18.81   21.13
   8  -6  -4   11.63    3.26
   8  -6  -4    8.49    4.04
   8   6  -3   -1.91    3.82
   8  -6  -3    0.45    3.80
   8  -6  -3    1.90    2.83
   8   6  -2  192.28    9.95
   8   6  -2  170.70   12.81
   8  -6  -2  203.76   13.54
   8  -6  -2  168.91   25.71
   8  -6  -2  177.01   10.13
   8  -6  -2  204.35    8.87
   8   6  -1  120.16    8.20
   8  -6  -1  121.02    8.06
   8  -6  -1  120.46   23.98
   8  -6  -1  124.77   10.42
   8   6  -1  125.22   10.32
   8  -6  -1  111.08    5.78
   8  -6  -1  134.10    6.67
   8  -6   0  178.20   10.00
   8  -6   0  172.48   11.34
   8   6   0  181.14   11.44
   8  -6   0  141.88   25.54
   8  -6   0  163.95    7.02
   8  -6   0  177.91    7.83
   8   6   0  168.67   10.16
   8   6   1    2.61    5.51
   8  -6   1    3.92    1.89
   8  -6   1    7.52    4.41
   8   6   1   12.42    4.61
   8  -6   1   18.40   20.31
   8   6   1    5.17    5.61
   8  -6   1    9.80    2.48
   8  -6   2   78.06    4.45
   8   6   2   68.24    6.88
   8   6   2   61.48   11.49
   8  -6   2   69.01   12.28
   8  -6   2   60.46   19.54
   8  -6   2   73.84    6.93
   8  -6   3   12.24   14.51
   8  -6   3   -1.22    4.55
   8   6   3    0.30    4.56
   8  -6   3    0.18    2.07
   8   6   3   10.33    8.46
   8  -6   3    8.54    8.69
   8  -6   4   76.76    4.23
   8  -6   4   71.28    7.65
   8   6   4   66.02    7.20
   8  -6   4   56.59   15.39
   8  -6   4   59.79   10.96
   8   6   4   82.09   11.06
   8  -6   5   91.43    4.78
   8  -6   5   89.75   11.34
   8  -6   5   76.92   15.76
   8  -6   5  105.35    8.84
   8   6   5  102.54   11.48
   8   6   5   91.95    8.41
   8   6   6   98.93    9.15
   8  -6   6   78.24   11.11
   8   6   6   93.60   11.17
   8   6   7    4.85    5.85
   8   6   7   -2.64    8.22
   8  -6   7    6.01    9.02
   8  -6   8  664.91   23.91
   8  -6   8 1149.07   25.02
   8   7 -12   64.97    7.35
   8   7 -11   10.93    4.54
   8   7 -10    4.30    4.09
   8   7 -10    7.70    5.33
   8   7  -9   25.51    5.35
   8  -7  -9    9.78    4.17
   8   7  -8    9.53    4.33
   8   7  -8   12.96    5.14
   8  -7  -8    9.84    4.05
   8  -7  -7   48.26    5.07
   8   7  -7   32.84    5.04
   8   7  -7   40.85    6.14
   8  -7  -6  182.76    8.23
   8  -7  -6  292.49    7.69
   8   7  -5   42.59    5.48
   8  -7  -5   37.26    5.06
   8  -7  -5   38.59    4.46
   8   7  -4   52.22    6.37
   8  -7  -4   49.10    4.75
   8  -7  -4   64.66    5.93
   8   7  -3  440.61   18.83
   8  -7  -3  490.09   17.84
   8  -7  -3  437.45   18.66
   8   7  -2  158.99   12.21
   8  -7  -2  153.82   12.12
   8   7  -2  159.67    9.72
   8  -7  -2  130.76   24.97
   8  -7  -2  188.00    8.82
   8  -7  -2  166.96    9.57
   8   7  -1  444.95   21.08
   8  -7  -1  469.39   21.10
   8   7  -1  461.40   19.94
   8  -7  -1  479.10   17.67
   8  -7  -1  450.19   19.43
   8   7   0  100.02    9.19
   8  -7   0  131.34    9.66
   8  -7   0  110.99    6.08
   8  -7   0  106.17   25.13
   8   7   0  121.94    9.19
   8  -7   0  108.27    8.13
   8  -7   1    4.73   21.94
   8   7   1    4.26    4.60
   8  -7   1    1.98    4.41
   8  -7   1   -0.12    2.42
   8   7   1    7.04    6.48
   8   7   2    5.03    4.65
   8  -7   2    7.59    2.60
   8  -7   2   12.83    5.10
   8  -7   2    7.70   21.31
   8   7   3   12.41    5.46
   8   7   3   11.60    9.55
   8  -7   3   15.58   11.64
   8  -7   3   16.71    5.56
   8  -7   3    9.34    2.68
   8  -7   4   43.12   16.36
   8   7   4   36.76    9.96
   8  -7   4   19.70    9.70
   8   7   4   34.31    6.10
   8  -7   4   30.01    3.33
   8  -7   4   30.96    6.44
   8  -7   5   23.69    6.56
   8   7   5   15.47    9.36
   8  -7   5    5.56    9.00
   8   7   5   25.66    5.99
   8  -7   5    0.97   13.93
   8  -7   5   18.46    2.83
   8   7   6   81.58   11.23
   8  -7   6   73.55   11.84
   8  -7   6   92.02    9.00
   8   7   6   80.65    8.67
   8  -7   6   84.03   17.18
   8   7   7    9.16    8.89
   8  -7   7    1.68    8.81
   8   7   7   10.74    6.51
   8   7   8   -1.67    9.23
   8  -7   8   12.72    9.79
   8   7   8    7.68    6.84
   8   8 -11   36.13    6.20
   8   8 -10   11.02    5.03
   8   8 -10   11.11    5.50
   8  -8  -9   25.99    5.12
   8   8  -9   40.78    6.45
   8   8  -9   34.98    5.75
   8  -8  -8   14.66    4.28
   8   8  -8    9.36    4.64
   8   8  -7   18.63    4.92
   8  -8  -7   17.16    4.13
   8  -8  -6   17.93    2.92
   8   8  -6   16.71    4.96
   8  -8  -6   21.55    4.35
   8   8  -5  275.95   14.28
   8  -8  -5  286.77   12.90
   8  -8  -5  257.05   12.98
   8  -8  -4   -1.37    3.94
   8  -8  -4    1.52    3.41
   8   8  -4    0.83    4.34
   8   8  -4    3.73    4.58
   8  -8  -3   20.92    4.69
   8  -8  -3   33.75    4.47
   8  -8  -3   13.32    7.78
   8   8  -3   12.71    7.83
   8   8  -3   28.21    5.30
   8   8  -2    5.47    4.93
   8  -8  -2    0.35    6.40
   8   8  -2    3.90    6.56
   8  -8  -2    4.99    4.10
   8  -8  -2    7.43    3.12
   8   8  -1   17.02    5.89
   8  -8  -1   18.41    3.49
   8  -8  -1   37.57   22.90
   8   8  -1   15.27    6.55
   8  -8  -1   22.98    6.53
   8  -8  -1   20.46    5.11
   8   8   0  133.46    9.75
   8  -8   0  133.83    6.97
   8  -8   0  130.68    9.01
   8  -8   0  143.61   30.76
   8   8   0  110.87    9.83
   8  -8   1  104.28    8.38
   8   8   1  108.27    8.51
   8  -8   1  117.94    6.25
   8   8   1  107.15   10.33
  -8  -8  -1  105.22    7.60
  -8  -8  -2   24.38    4.59
   8   8   2   23.23    5.57
   8  -8   2   27.86    5.62
   8  -8   2   27.23    3.56
   8  -8   3   43.30   24.28
   8  -8   3   43.47    7.06
   8  -8   3   36.03   11.27
   8   8   3   33.28   11.27
   8  -8   3   46.28    4.12
   8   8   3   53.56    6.96
   8  -8   4    9.30    2.92
   8  -8   4   17.61    6.25
   8   8   4   15.48    5.52
   8  -8   4    7.43    9.39
   8   8   4   18.90   10.15
   8  -8   4   11.98   18.58
   8  -8   5    5.77    2.86
   8  -8   5    1.15    5.77
   8   8   5    5.86    5.39
   8   8   5    9.44    9.65
   8  -8   5   -0.57    9.57
   8  -8   5   17.77   16.70
   8   8   6   15.41    9.90
   8  -8   6   38.17   10.96
   8  -8   6   29.31   16.26
   8  -8   6   41.59    7.44
   8   8   6   45.00    7.43
   8   8   7   55.72   11.72
   8  -8   7   31.22   10.81
   8  -8   7   54.68    8.19
   8  -8   7   23.03   15.67
   8   8   7   53.85    8.38
   8   9 -10   17.27    5.88
   8  -9  -9    7.81    4.43
   8   9  -9   17.14    5.19
   8  -9  -8    2.21    4.11
   8   9  -8    0.96    4.82
   8  -9  -7   16.76    4.44
   8   9  -7   20.24    5.56
   8   9  -7   23.52    5.99
   8   9  -6    2.21    5.14
   8  -9  -6    0.52    3.28
   8   9  -6   -5.21    6.27
   8  -9  -6   -5.18    4.07
   8  -9  -5   70.26    6.56
   8   9  -5   91.84    8.03
   8  -9  -5   87.25    6.46
   8   9  -5   78.06    7.79
   8  -9  -4   58.71    5.65
   8   9  -4   43.02    6.40
   8  -9  -4   45.12    5.59
   8   9  -4   43.12    6.36
   8   9  -3   -6.14    8.19
   8  -9  -3  170.05    7.96
   8   9  -3    7.65    6.38
   8  -9  -3  283.05   10.98
   8  -9  -2   20.74    4.94
   8   9  -2   24.48    6.60
   8   9  -2   22.69    7.28
   8  -9  -2   16.51    6.53
  -8  -9   2   35.53    6.41
   8  -9  -2   21.34    3.82
   8  -9  -1  271.17   13.76
   8   9  -1  311.94   15.78
  -8  -9   1  270.04   13.89
   8  -9  -1  285.74   12.20
   8  -9  -1  278.57   14.40
   8   9  -1  243.83   14.16
   8  -9   0   78.69    7.32
   8  -9   0   63.70   24.66
   8   9   0   93.26    9.91
  -8  -9   0   80.53    7.20
   8  -9   0   84.11    5.67
   8   9   1  122.00   11.53
   8  -9   1  118.00   27.68
  -8  -9  -1  115.13    8.12
   8  -9   1  129.78    9.13
   8   9   1  114.35    8.96
   8  -9   1  119.19    6.75
   8   9   2   -0.32    4.95
   8  -9   2   17.28   24.19
  -8  -9  -2    6.62    4.03
   8  -9   2    1.34    5.11
   8  -9   2    7.04    3.05
   8  -9   3   35.96    6.82
   8  -9   3   32.77    4.00
   8   9   3   29.25    6.24
   8  -9   4   -3.98    5.96
   8  -9   4   -0.15    2.96
   8   9   4    0.60   10.41
   8  -9   4    8.06   10.82
   8  -9   4   16.52   23.78
   8   9   4   -2.09    5.58
   8   9   5   57.49   11.53
   8  -9   5   51.65   12.10
   8  -9   5   62.66    8.21
   8  -9   5   71.61    5.17
   8   9   5   66.65    8.00
   8   9   6   12.41    6.52
   8  -9   6   15.35    6.86
  -8 -10   9    1.86    7.36
   8 -10  -9    3.29    4.55
   8  10  -9    1.47    5.66
   8  10  -8   62.07    8.01
   8  10  -8   50.46    7.77
   8 -10  -8   38.62    5.88
  -8 -10   8   40.28    8.50
   8 -10  -7    4.55    4.36
   8  10  -7   -3.41    5.85
   8  10  -7    5.44    7.59
  -8 -10   7   -0.86    6.65
   8 -10  -6   47.48    5.81
  -8 -10   6   53.28    8.24
   8  10  -6   55.21    7.39
   8  10  -6   61.42    7.78
   8  10  -5   35.45    6.56
   8 -10  -5   26.55    5.06
   8 -10  -5   30.81    4.97
   8  10  -5   27.19    6.22
  -8 -10   5   35.85    7.36
   8 -10  -4  115.08    8.10
   8 -10  -4  135.92    8.13
  -8 -10   4  113.91    9.95
   8  10  -4  116.24    9.53
   8  10  -4  118.98    9.31
   8  10  -3   27.61    7.84
  -8 -10   3   47.68    7.15
   8 -10  -3   52.74    5.25
   8  10  -3   46.57    7.38
   8 -10  -3   47.90    5.96
   8  10  -2   15.37    6.42
   8 -10  -2   14.51    5.03
  -8 -10   2   16.16    5.96
   8 -10  -2   15.35    4.02
   8  10  -1    2.04    6.94
   8 -10  -1    2.58    4.72
  -8 -10   1    7.28    5.30
   8 -10  -1    0.38    3.27
   8 -10   0    1.47    3.15
  -8 -10   0    2.35    4.70
   8  10   0   -4.86    7.46
   8 -10   0    5.50    4.85
   8 -10   1   46.18    4.74
   8  10   1   55.13    7.11
   8 -10   1   66.00   27.33
   8  10   1   54.91   10.23
   8 -10   1   46.60    6.78
  -8 -10  -1   42.19    5.70
   8 -10   2   36.71    6.93
   8  10   2   38.66    6.72
   8 -10   2   40.19    4.52
   8 -10   3   -0.52    3.27
   8 -10   3   -7.14    6.40
   8 -10   3    1.86   26.36
   8  10   3   -0.70    5.33
   8 -10   4   31.56    4.23
   8  10   4   24.57    6.51
   8 -10   4   24.41   28.94
   8 -10   4   28.41    7.36
  -8 -11   7    6.14    7.15
   8  11  -7   -1.98    6.24
   8  11  -7   -1.08    5.78
   8 -11  -7    9.17    4.93
   8  11  -6   67.16    8.26
  -8 -11   6   75.85    9.15
   8  11  -6   57.60    7.95
   8 -11  -6   57.25    6.53
   8  11  -5   35.43    7.30
  -8 -11   5   35.68    7.96
   8  11  -5   39.24    7.11
   8 -11  -5   46.45    6.01
   8 -11  -4   11.58    5.03
  -8 -11   4   14.51    6.52
   8  11  -4   10.82    5.75
   8 -11  -4   18.55    4.66
   8  11  -4   14.24    6.89
   8 -11  -3   33.55    4.91
   8  11  -3   29.68    7.90
  -8 -11   3   26.58    6.92
   8 -11  -3   25.02    5.59
   8 -11  -2   60.97    7.24
   8 -11  -2   74.61    6.15
   8  11  -2   66.30    9.60
  -8 -11   2   73.96    7.95
   8 -11  -1   10.41    5.56
  -8 -11   1   -2.65    5.13
   8 -11  -1    3.14    3.72
   8  11  -1    2.30    7.41
   8 -11   0   57.83    7.30
  -8 -11   0   41.92    6.10
   8  11   0   49.76   10.24
   8 -11   0   52.20    5.35
   8 -11   1   -1.40    3.63
   8  11   1   -1.09    9.06
   8 -11   1   19.17   27.28
   8  11   1   -4.17    5.64
   8 -11   1    9.78    5.90
   8  11   2    3.19    5.71
   8 -11   2   13.28   26.85
   8 -11   2   -0.74    6.13
   8 -11   2    1.77    3.81
   8 -12  -3    6.83    4.24
  -8 -12   3   -4.19    5.85
   8  12  -3    6.56    7.86
  -8 -12   2   53.18    7.24
   8  12  -2   51.39    9.83
   8 -12  -2   49.55    5.51
   8 -12  -2   30.36    6.30
   9   0 -14   -7.95    5.57
   9   0 -14   -8.03    4.61
   9   0 -13   23.79    4.74
   9   0 -12    4.96    4.20
   9   0 -12    2.12    3.47
   9   0 -11  372.86   15.90
   9   0 -11  361.43   15.63
   9   0 -11  393.90   16.43
  -9   0  11  377.26   31.73
   9   0 -10    2.52    3.67
   9   0 -10    0.42    3.50
   9   0 -10    1.36    2.94
  -9   0  10   14.75   18.82
   9   0  -9  872.94   32.64
   9   0  -9  874.05   32.25
   9   0  -9  934.07   32.47
   9   0  -8   -0.50    3.29
   9   0  -8    1.87    2.51
   9   0  -8   -0.71    2.97
   9   0  -7   19.01    3.00
  -9   0   7   17.75   19.08
   9   0  -7   15.50    3.53
   9   0  -7   17.05    3.44
   9   0  -6    2.61    2.17
   9   0  -6   -1.17    2.98
  -9   0   6   15.55   19.44
   9   0  -5  272.14   11.31
   9   0  -5  271.79   10.73
   9   0  -4   -1.10    1.70
  -9   0   4   11.43   19.69
   9   0  -4   -0.58    2.38
   9   0  -3  297.65   12.87
   9   0  -3  300.81   11.07
   9   0  -3  295.62   11.65
   9   0  -2    2.97    3.56
   9   0  -2    0.88    2.12
   9   0  -2   11.77    2.25
  -9   0   2    1.30   21.58
   9   0  -1   38.18    2.89
   9   0  -1   38.84    8.74
   9   0  -1   48.25    4.94
  -9   0   1   58.69   23.49
  -9   0   1   43.36    2.93
   9   0   0    2.53    3.52
   9   0   0    2.61    6.81
  -9   0   0    0.05    1.46
   9   0   1 1442.22   50.05
   9   0   1 1291.80   56.12
   9   0   1 1471.05   53.28
   9   0   1 1355.77   50.09
   9   0   2    3.08    4.19
   9   0   2    3.51    8.70
   9   0   2    0.25    3.96
   9   0   2   -5.12    6.43
   9   0   3    3.33    4.11
   9   0   3    0.58    8.36
   9   0   3    3.34    4.48
   9   0   4    1.12    8.25
   9   0   4    1.85    4.25
   9   0   5    8.86    8.95
   9   0   5    6.05    4.66
   9   0   6   -2.85    8.42
   9   0   6   -5.14    4.71
   9   0   7   51.30   10.58
   9   0   7   53.89    6.57
   9   0   8    4.00    5.06
   9   0   8   -3.06    9.26
   9   0   9   15.31    5.92
   9   0   9   31.70   10.65
   9   1 -14   97.35    7.74
   9   1 -14  107.32    8.52
   9  -1 -14  103.17    8.27
   9   1 -13   73.27    6.49
   9  -1 -12    2.28    3.66
  -9   1  12  -10.56   18.99
   9   1 -12   -1.44    3.48
   9  -1 -11   82.82    6.01
   9   1 -11   88.03    6.77
   9  -1 -11   89.22    6.81
   9   1 -11   87.02    6.83
   9   1 -11   81.84    6.27
  -9   1  10    9.24   20.43
   9  -1 -10    1.49    3.62
   9   1 -10   -0.22    3.74
   9  -1 -10    3.00    3.44
   9   1 -10    0.80    3.83
   9   1 -10    2.39    3.28
   9  -1  -9   54.54    4.86
   9   1  -9   51.52    5.38
   9  -1  -9   50.03    5.08
   9   1  -9   54.64    5.36
   9   1  -9   59.68    4.81
   9   1  -8   -0.75    3.56
   9   1  -8    1.10    3.15
   9  -1  -8    1.60    3.08
   9  -1  -8    0.58    3.13
   9   1  -8    2.57    2.53
   9  -1  -7   28.02    3.87
   9   1  -7   20.78    3.72
   9   1  -7   26.62    3.33
   9   1  -7   20.97    4.04
   9  -1  -7   29.83    3.34
   9   1  -6  200.55    8.45
   9  -1  -6  177.35    8.02
   9   1  -6  183.92    8.78
   9  -1  -6  180.11    8.66
   9   1  -5  117.17    5.77
   9   1  -5  108.88    6.25
   9  -1  -5  115.28    6.20
   9  -1  -5  115.00    5.49
   9   1  -4  144.60    6.33
   9  -1  -4  126.80    7.03
   9   1  -4  130.32    6.60
   9  -1  -4  133.34    6.65
   9  -1  -4  141.54    5.92
   9   1  -3   10.44    3.46
   9   1  -3   12.42    2.22
   9  -1  -3    9.80    2.49
   9  -1  -3   12.20    1.73
   9  -1  -3   13.74    3.28
   9  -1  -2  311.77   11.73
   9  -1  -2  301.17   10.73
   9   1  -2  309.15   13.52
   9  -1  -2  300.83   13.09
   9   1  -1  455.73   18.67
   9  -1  -1  424.56   18.09
  -9   1   1  466.40   16.24
   9  -1  -1  423.20   22.65
   9   1  -1  465.82   16.33
   9  -1  -1  449.11   16.36
  -9  -1   1  491.45   16.33
   9  -1  -1  412.73   18.96
  -9  -1   0   -0.45    1.67
   9  -1   0   -0.42    3.53
   9   1   0    2.25    3.65
   9   1   0    1.49    2.90
   9  -1   0    1.97    1.58
   9  -1   0   -3.01    7.49
   9   1   1   15.36    4.27
   9  -1   1    9.16    4.23
   9   1   1    5.70    9.52
   9  -1   1    5.19    6.85
   9   1   1   14.53    4.26
   9   1   2   32.90    5.41
   9   1   2   28.82    5.00
   9  -1   2   33.87    5.12
   9  -1   2   42.31    5.80
   9   1   2   44.34   10.35
   9   1   3   72.80   11.10
   9  -1   3   70.60    6.62
   9   1   3   73.57    6.49
   9   1   3   78.88    7.27
   9   1   4   30.09    5.87
   9   1   4   20.14    4.81
   9  -1   4   25.11    5.21
   9   1   4   18.37    8.61
  -9  -1  -4    8.90   14.20
   9   1   5   61.99    6.40
   9   1   5   52.35   10.14
   9   1   6   19.87    9.10
   9   1   6   21.68    5.17
   9  -1   6   23.59    5.48
   9  -1   7   13.03    5.21
   9   1   7   22.63    5.46
   9   1   8    2.04    4.80
   9  -1   8    3.57    5.13
   9   1   8   -4.88    9.26
   9   1   9    6.35    5.36
   9  -1   9   -2.38    5.44
   9   1   9   -5.69   10.00
   9   2 -14   25.84    5.16
   9  -2 -14   24.43    5.55
   9   2 -13    4.48    3.94
  -9   2  13   -2.48   21.29
   9  -2 -13    4.68    3.74
   9  -2 -12   41.23    4.55
  -9   2  12   29.88   23.60
   9   2 -12   36.54    4.89
   9  -2 -11   80.54   13.06
  -9   2  11   61.37   25.33
   9   2 -11   84.25    6.86
   9  -2 -11   86.20    6.76
   9   2 -11   91.37    7.09
   9  -2 -11   84.99    5.74
   9   2 -11   82.82    6.29
   9  -2 -10  113.43   14.84
  -9   2  10   93.78   25.60
   9   2 -10  164.04    9.00
   9  -2 -10  160.52    8.89
   9   2 -10  154.96    9.06
   9  -2 -10  149.42    7.71
   9   2 -10  169.44    8.68
   9   2  -9   48.15    5.39
   9   2  -9   49.01    5.23
   9  -2  -9   46.63    4.95
   9  -2  -9   38.85    4.04
   9  -2  -9   29.82   11.12
   9   2  -9   42.77    4.48
   9   2  -8   53.56    4.52
   9   2  -8   46.35    5.19
   9   2  -8   53.56    4.93
   9  -2  -8   52.69    4.91
   9   2  -7   -0.47    2.49
   9   2  -7   -2.86    3.60
   9   2  -7   -1.70    3.17
   9  -2  -7   -2.19   10.24
   9  -2  -7    2.55    3.16
   9  -2  -6  291.06   12.22
   9   2  -6  299.62   11.89
   9   2  -6  289.21   12.87
   9   2  -5   40.58    3.62
   9  -2  -5   38.40    3.83
   9  -2  -5   48.90   11.85
   9  -2  -5   37.76    3.82
   9   2  -4  332.53   12.51
   9  -2  -4  321.07   11.76
   9  -2  -4  321.44   12.62
   9  -2  -4  310.85   12.82
   9  -2  -3   25.08    3.77
   9  -2  -3   27.34    3.66
   9  -2  -3   27.14    3.09
  -9  -2   3   12.05   15.13
   9   2  -3   31.99    3.06
   9  -2  -3   33.11   11.29
   9  -2  -3   27.37    2.15
   9  -2  -2   51.66    9.70
   9   2  -2   38.39    9.09
   9   2  -2   53.71    3.81
   9  -2  -2   49.80    3.54
   9  -2  -2   42.80    2.26
   9  -2  -2   56.14    4.69
   9   2  -2   53.72    5.21
  -9  -2   2   51.92   16.22
   9  -2  -2   57.60    5.67
   9  -2  -2   53.53    3.27
   9  -2  -1    2.76    3.40
   9   2  -1    2.85    2.67
   9  -2  -1    4.19    7.73
   9   2  -1   -2.32    7.30
   9  -2  -1    2.22    3.75
  -9  -2   1    9.42   14.64
   9  -2  -1    3.34    2.08
  -9  -2   1    0.56    2.03
   9   2  -1    4.24    3.66
   9  -2   0  114.10    7.31
   9  -2   0  101.73    7.70
   9   2   0  118.91    6.49
   9   2   0  123.04    7.86
  -9  -2   0   97.98   17.33
   9  -2   0  108.72    5.04
   9   2   0  122.97   10.87
   9  -2   0  104.48   10.66
  -9  -2   0  122.99    5.09
   9   2   1   -0.44    2.32
   9  -2   1    1.47    1.50
   9   2   1    8.29    4.32
   9  -2   1    8.94    9.32
   9   2   1    6.35    9.57
   9  -2   1    2.77    6.02
   9   2   1    3.57    6.32
  -9  -2  -1   21.96   14.53
   9   2   2  525.15   20.71
   9   2   2  469.60   19.80
   9   2   2  484.83   25.82
   9  -2   2  515.10   26.40
   9   2   3   64.54   10.90
   9  -2   3   55.10   10.89
   9  -2   3   59.31    6.32
  -9  -2  -3   58.56   12.74
   9   2   3   56.31    5.96
   9   2   3   60.36    6.66
   9   2   4   85.43   11.51
   9  -2   4   71.33   11.29
   9   2   4   75.17    6.66
   9  -2   4   72.13    6.95
   9   2   5   11.62    4.84
   9   2   5    7.29    8.50
   9  -2   5   20.37    8.85
   9  -2   5   12.00    4.93
   9   2   6   47.54    5.90
   9   2   6   45.14    9.86
   9  -2   6   28.86    9.38
   9  -2   6   40.38    6.25
   9   2   7  165.05   14.68
   9  -2   7  155.53   14.73
   9   2   7  168.17   10.16
   9  -2   7  179.04   11.13
   9   2   8   33.64    5.75
   9  -2   8   19.75    6.11
   9   2   8   30.59   10.19
   9  -2   8   29.70   10.25
   9   2   9   12.68    5.29
   9   2   9   -0.63    9.43
   9  -2   9   19.87   10.34
   9  -2   9   10.99    5.98
   9   3 -14   54.39    6.47
   9  -3 -14   60.25    6.88
  -9   3  14   34.76   24.05
   9  -3 -13    5.90   11.69
   9   3 -13    8.81    4.43
   9  -3 -12  150.72   17.45
   9   3 -12  194.27   10.34
  -9   3  12  151.07   29.69
   9   3 -11    3.01    4.44
   9  -3 -11   -3.01    2.96
   9  -3 -11    3.04   12.11
   9   3 -11   -0.24    3.46
   9  -3 -11   -2.86    3.99
   9  -3 -10    2.89    3.94
   9   3 -10   -3.13    4.27
   9  -3 -10   -1.36    2.64
   9  -3 -10  -11.27   12.71
   9   3 -10    0.22    3.23
  -9   3  10    3.34   26.86
  -9   3   9   36.88   36.82
   9  -3  -9   46.35   15.50
   9   3  -9   37.89    5.26
   9   3  -9   33.60    4.30
   9  -3  -9   28.41    4.41
   9   3  -8   98.16    6.35
   9   3  -8  109.02    7.39
   9  -3  -8   97.05   16.67
   9  -3  -8   98.87    6.52
   9  -3  -7    6.22   12.15
   9   3  -7    5.57    4.01
   9   3  -7    0.34    2.74
   9  -3  -7    1.46    2.42
   9  -3  -7   -0.51    3.00
   9   3  -6    1.10    2.74
   9  -3  -6   -3.04    2.38
   9  -3  -6    9.70   12.12
   9   3  -6   -0.22    3.81
   9  -3  -6    1.09    2.97
   9  -3  -5   57.01   13.74
   9   3  -5   68.83    4.83
   9  -3  -5   68.95    4.95
   9  -3  -5   73.52    4.55
   9   3  -4   51.99    6.41
   9  -3  -4   53.52   14.18
   9  -3  -3   78.28    6.58
   9  -3  -3   90.20    5.87
   9   3  -3   81.66    5.28
   9  -3  -3   91.04    5.03
   9  -3  -3   80.28    5.40
   9   3  -2  407.42   14.72
   9   3  -2  380.72   20.74
   9  -3  -2  408.81   21.17
   9  -3  -2  377.30   16.58
   9  -3  -2  390.76   13.33
   9  -3  -2  349.02   12.87
   9  -3  -2  388.09   15.20
   9  -3  -2  386.85   14.18
   9   3  -1  104.24    6.09
   9  -3  -1   91.70   14.42
   9   3  -1   91.90   10.56
   9  -3  -1   90.52   11.03
  -9  -3   1  109.16    4.94
   9  -3  -1  100.20    5.07
   9  -3  -1   87.06    7.17
   9   3  -1  106.76    7.43
   9   3   0   27.02    4.68
   9   3   0   24.29    7.39
   9  -3   0   30.15    7.60
   9   3   0   31.79    4.64
   9  -3   0   27.77    4.80
   9  -3   0   25.98    2.58
   9  -3   1    7.18    4.32
   9   3   1    8.93   10.06
   9  -3   1    3.16    1.82
   9   3   1    2.73    6.32
   9  -3   1    6.27    6.26
   9   3   1    1.04    4.15
   9   3   2   70.70   11.77
   9  -3   2   71.45   11.60
   9  -3   2   68.02    3.26
   9   3   3    4.99    2.85
   9   3   3    6.40    8.70
   9  -3   3   14.72    9.36
   9  -3   3    1.61    0.88
   9   3   4  169.98   10.24
   9  -3   4  198.07   15.83
   9  -3   4  205.10   11.72
   9  -3   5    2.19    4.69
   9   3   5    2.94    4.14
   9   3   5   -5.64    8.65
   9  -3   5   -2.29    8.52
   9  -3   6   30.46    6.13
   9   3   6   47.92    5.79
   9  -3   6   44.28   10.20
   9  -3   7   29.91    6.28
   9   3   7   31.26    9.77
   9  -3   7   34.76    9.87
   9   3   7   25.44    5.28
   9  -3   8   -1.87   10.39
   9   3   8    7.97    9.46
   9  -3   8   19.16    6.29
   9   3   8    0.26    4.63
  -9   4  13    1.51   27.34
   9   4 -13   37.19    5.64
   9  -4 -13   34.27   15.66
  -9   4  12   -1.64   27.47
   9  -4 -12  -16.17   16.07
   9   4 -12    9.32    4.10
   9   4 -11   18.79    4.31
   9  -4 -11    7.56   16.65
   9  -4 -11   14.11    4.49
   9   4 -11   14.61    5.18
   9   4 -10    5.78    3.71
   9  -4 -10    5.98    3.83
   9  -4 -10   12.93   18.57
   9   4 -10    8.60    4.69
   9   4  -9  138.49    7.85
   9  -4  -9  128.70    7.75
   9   4  -9  115.43    8.26
   9   4  -8    6.44    4.55
   9   4  -8    0.20    3.26
   9  -4  -8    2.30    3.32
   9  -4  -8   -0.20    2.02
   9  -4  -7   95.93   21.80
   9   4  -7   98.60    6.32
   9   4  -7   90.06    7.08
   9  -4  -7   83.97    4.37
   9  -4  -7   82.89    5.88
   9   4  -6   18.66    4.62
   9   4  -6   13.70    3.28
   9  -4  -6   19.07    3.55
   9  -4  -6   16.88    2.58
   9  -4  -6   11.17   16.83
   9  -4  -5    2.86    2.30
   9   4  -5   -4.16    3.88
   9  -4  -5    1.49    2.83
   9   4  -5    1.19    2.84
   9  -4  -4   48.77    4.02
   9  -4  -4   32.38    4.70
   9   4  -4   46.04    4.24
   9  -4  -4   40.80    3.65
   9  -4  -4   35.71   17.08
   9  -4  -3    2.90    3.38
   9   4  -3   -3.77    4.43
   9  -4  -3    0.24    3.74
   9  -4  -3    3.83    2.50
   9  -4  -2   51.98    3.92
   9  -4  -2   50.79    3.33
   9  -4  -2   51.01    5.77
   9  -4  -2   46.95   14.48
   9  -4  -2   49.45    9.32
   9   4  -2   53.54    9.43
   9   4  -2   57.77    4.78
   9   4  -1   58.01    8.78
   9  -4  -1   56.27    8.83
   9   4  -1   69.21    6.13
   9  -4  -1   56.93    5.82
   9  -4  -1   61.32    3.77
   9  -4  -1   35.80    1.93
   9   4  -1   59.76    5.24
   9  -4  -1   35.78   14.01
   9  -4   0  136.45    6.26
   9  -4   0  125.80    8.72
   9   4   0  144.76    8.41
   9  -4   0  148.16   17.89
   9   4   0  148.47   11.47
   9  -4   0  146.30   11.35
   9  -4   1  241.32    9.31
   9  -4   1  241.60   14.16
   9   4   1  275.54   14.95
   9  -4   1  227.52   12.32
   9  -4   2   30.34    5.34
   9   4   2   33.47   11.47
   9  -4   2   37.13   11.14
   9  -4   2   25.28    2.47
   9  -4   2   25.78   13.13
   9   4   3   -7.57    9.32
   9  -4   3   -8.28    8.94
   9  -4   3    0.88    1.62
   9   4   4   56.67    7.21
   9  -4   4   54.96   10.95
   9   4   4   62.85   11.16
   9   4   5  -10.90    8.88
   9  -4   5    1.78    8.93
   9  -4   5   -3.62    4.98
   9   4   5   -2.11    2.63
   9   4   5    3.17    5.37
   9   4   6    9.24    9.27
   9  -4   6    1.19    8.96
   9  -4   6    3.82    5.18
   9   4   6    5.81    3.43
   9   4   6   14.88    6.19
   9  -4   7   10.31    9.73
   9   4   7   -2.97    9.04
   9  -4   7    6.52    5.76
   9   4   7   -0.45    3.99
   9   4   8   -5.58    9.33
   9  -4   8   -1.27    9.75
   9  -4   8    2.65    5.78
   9   4   8   -6.05    4.78
   9   5 -13    1.49    4.36
  -9   5  13    3.40   32.55
   9  -5 -12   26.93   22.35
   9   5 -12   11.75    4.52
   9   5 -11   36.27    6.07
   9  -5 -11   34.96    5.38
   9  -5 -11   47.00   22.60
   9   5 -11   41.21    5.37
   9   5 -10    8.13    4.85
   9  -5 -10    2.29    3.88
  -9   5  10    1.98   33.37
   9   5 -10    0.99    3.52
   9  -5 -10   27.86   21.86
   9   5  -9  126.25    8.09
   9   5  -9  148.39    9.20
   9  -5  -9  130.65    8.04
   9   5  -8   39.12    5.66
   9   5  -8   28.90    4.59
   9  -5  -8   43.94   22.87
   9  -5  -8   36.13    4.62
   9   5  -7   18.84    4.76
   9  -5  -7    8.50    3.63
   9   5  -7    7.68    3.59
   9  -5  -6   16.06   20.32
   9   5  -6   -0.78    4.16
   9   5  -6    2.62    3.27
   9  -5  -6    5.15    3.07
   9  -5  -5    8.63    3.28
   9   5  -5    1.26    4.04
   9  -5  -5    3.81    2.71
   9   5  -5    6.35    3.30
   9  -5  -4  154.14   28.33
   9  -5  -4   69.17    6.80
   9  -5  -4  161.49    9.18
   9   5  -4   50.25    5.31
   9  -5  -3    2.75    2.85
   9   5  -3    8.19    3.68
   9  -5  -3    3.63    3.49
   9  -5  -3    4.26    4.28
   9  -5  -2  414.29   15.37
   9  -5  -2  431.55   33.88
   9   5  -2  433.90   17.27
   9  -5  -2  391.20   21.52
   9   5  -2  416.71   21.80
   9  -5  -2  435.65   16.14
   9  -5  -2  413.82   18.13
   9  -5  -1   19.08    2.90
   9  -5  -1   26.96   16.51
   9  -5  -1   15.17    1.99
   9  -5  -1   22.18    4.92
   9   5  -1   24.22    4.91
   9   5  -1    7.70    7.29
   9  -5  -1   19.56    7.37
   9  -5   0    2.44    0.93
   9  -5   0    5.97    2.43
   9  -5   0    3.22   14.73
   9  -5   0    2.74    4.12
   9   5   0    5.77    4.97
   9   5   0   10.65    7.05
   9  -5   0    7.42    6.37
   9  -5   1   31.74   14.85
   9  -5   1   26.14    3.03
   9  -5   1   36.85    5.57
   9  -5   1   34.15    7.26
   9   5   1   53.57    7.41
   9  -5   2    4.74   13.50
   9   5   2    3.24   10.62
   9  -5   2   15.18   10.87
   9  -5   2   12.73    4.86
   9  -5   2    7.06    2.33
   9   5   2    9.91    4.93
   9  -5   3    7.51   13.46
   9   5   3   14.43   10.18
   9  -5   3   13.68    9.80
   9  -5   3    1.71    2.18
   9  -5   3    5.00    4.91
   9   5   3    5.36    5.09
   9   5   4   45.24   10.56
   9  -5   4   32.03   10.70
   9  -5   4   44.23    6.67
   9   5   4   41.26    6.42
   9   5   5    1.78    8.96
   9  -5   5   -9.70   10.02
   9   5   5    6.09    5.64
   9   5   6    6.49    9.13
   9  -5   6    4.23    9.35
   9  -5   6    0.36    5.29
   9   5   6    3.80    5.66
   9   5   7   -7.85    9.95
   9  -5   7  -11.14   10.23
   9  -5   7   -0.76    5.65
   9   5   7    2.81    6.21
   9  -5   8    2.41    6.21
   9   5   8   -8.04   10.77
   9  -5   8    3.21   10.79
   9  -6 -12   78.30   25.05
   9   6 -12   57.71    7.63
   9   6 -12   60.13    6.65
   9   6 -11    8.92    4.54
   9   6 -11   12.40    5.55
   9  -6 -11    2.28    4.17
   9   6 -10   45.74    5.74
   9   6 -10   33.43    6.19
   9  -6 -10   37.41    5.33
   9  -6 -10   51.97   23.50
   9   6  -9    3.09    3.96
   9   6  -9    9.69    5.15
   9  -6  -9    2.46    3.77
   9  -6  -9   10.21   21.56
   9   6  -8   11.63    4.10
   9  -6  -8   15.03    4.20
   9  -6  -8   20.41   21.32
   9   6  -8    4.32    4.98
   9   6  -7  183.80   10.03
   9  -6  -7  188.51    9.64
   9  -6  -7  171.79   27.91
   9   6  -7  188.89   10.87
   9   6  -6  195.66   10.09
   9   6  -6  172.76   10.76
   9  -6  -6  201.85    9.69
   9  -6  -5    1.68    3.61
   9  -6  -5   10.56   21.29
   9   6  -5    1.57    3.70
   9  -6  -5    4.89    3.27
   9   6  -5   -0.82    4.35
   9   6  -4   30.29    5.72
   9  -6  -4   21.75    4.78
   9  -6  -4   18.96    3.60
   9  -6  -3   49.04    5.94
   9   6  -3   51.36    5.40
   9  -6  -3   53.05    4.59
   9   6  -3   56.70    9.90
   9  -6  -3   50.06    9.98
   9  -6  -2   20.62    8.18
   9   6  -2   20.65    8.03
   9  -6  -2   12.99    4.58
   9  -6  -2   18.05    3.89
   9  -6  -2   35.30   22.40
   9   6  -2   20.24    4.70
   9  -6  -2   21.89    3.47
   9  -6  -1   19.35    5.09
   9  -6  -1   18.25    7.52
   9   6  -1   15.46    7.26
   9   6  -1   18.24    5.31
   9  -6  -1   20.65    3.32
   9   6   0  246.59   13.23
   9  -6   0  255.57   13.28
   9  -6   0  254.51   10.71
   9  -6   0  274.56   15.20
   9   6   0  248.26   14.76
   9  -6   0  261.93   28.79
   9   6   0  281.99   13.77
   9  -6   1  146.73    9.63
   9  -6   1  141.81    6.74
   9   6   1  124.14    9.07
   9   6   1  127.68   10.29
   9   6   2   58.84    6.76
   9  -6   2   54.03    4.12
   9  -6   2   50.98    6.51
   9  -6   2   51.73   16.54
   9  -6   3    9.19    2.51
   9  -6   3    4.05   13.85
   9   6   3    1.32    4.77
   9   6   3   -2.56   10.12
   9  -6   3   -1.96   10.74
   9  -6   3   12.50    5.19
   9  -6   4    7.89   14.11
   9  -6   4    5.17    5.31
   9   6   4    3.05    5.27
   9   6   4   -1.21    9.45
   9  -6   4    3.09    9.72
   9  -6   5   14.47    5.90
   9   6   5   19.92    6.31
   9   6   5    5.49    9.83
   9  -6   5    4.44   10.23
   9   6   6    8.98    6.33
   9   6   6   10.89   10.06
   9  -6   6   -1.26   11.10
   9  -6   7   -0.41    6.30
   9   6   7    3.68    6.91
   9   6   7  -14.08   10.09
   9  -6   7   -8.20   10.67
   9   7 -12    4.79    5.92
   9   7 -12    5.21    4.81
   9  -7 -12   10.47   23.25
   9   7 -11    3.63    5.65
   9  -7 -11   15.05   23.88
   9  -7 -11    6.59    4.65
   9   7 -11    7.40    4.89
   9   7 -10   82.18    8.11
   9  -7 -10   75.54    6.87
   9   7 -10   87.12    7.34
   9  -7 -10   83.61   25.42
   9  -7  -9    6.14   21.10
   9  -7  -9   -1.89    4.02
   9   7  -9    0.28    4.19
   9   7  -9   -0.31    5.03
   9  -7  -8  197.46   10.54
   9   7  -8  224.00   11.58
   9   7  -8  207.62   11.95
   9  -7  -7   12.41   22.62
   9   7  -7   20.44    4.70
   9  -7  -7   17.02    4.18
   9   7  -7   13.56    5.18
   9  -7  -6   93.38    6.35
   9  -7  -6   82.39   24.08
   9   7  -6  102.54    7.26
   9   7  -6  102.97    8.03
   9  -7  -5   45.46   23.37
   9   7  -5   72.13    7.01
   9  -7  -5   64.94    5.40
   9  -7  -5   57.85    6.09
   9  -7  -4   38.83    4.37
   9  -7  -4   29.76    5.12
   9   7  -4   43.33    5.67
   9  -7  -3   20.46    3.79
   9   7  -3   28.72    5.14
   9   7  -3   27.05    9.20
   9  -7  -3   23.72    8.64
   9  -7  -3   20.45    5.00
   9  -7  -2    5.95    4.33
   9  -7  -2   14.99   22.43
   9   7  -2   10.59    7.85
   9  -7  -2   -2.09    7.48
   9   7  -2    9.71    4.84
   9  -7  -2    2.18    2.95
   9  -7  -1  139.06    9.20
   9  -7  -1  162.84   12.04
   9   7  -1   85.51   10.06
   9   7  -1   91.13    8.64
   9  -7  -1  126.66    6.86
   9   7   0   15.11    7.01
   9  -7   0   21.14    7.08
   9  -7   0   14.48    3.53
   9  -7   0    8.49   23.35
   9   7   0   17.44    5.26
   9  -7   0   11.78    4.99
   9   7   0   13.21    6.33
   9  -7   1   55.54    6.94
   9  -7   1   70.49    4.75
   9   7   1   60.35    8.62
   9   7   1   68.00    7.10
   9  -7   2    3.72    2.53
   9  -7   2    1.95    5.12
   9   7   2    0.65    5.10
   9  -7   3   19.88    2.97
   9   7   3   18.77    5.82
   9  -7   3   30.31    6.18
   9  -7   3   17.04   12.02
   9   7   3   15.98   11.46
   9  -7   3   42.03   18.00
   9  -7   4   -7.88   10.94
   9   7   4    0.63   10.09
   9  -7   4    6.85    5.47
   9   7   4    3.52    5.64
   9  -7   4   -1.06   14.31
   9   7   5   96.93   13.63
   9  -7   5   90.16   13.73
   9   7   5  112.39    9.56
   9  -7   5   68.88   17.32
   9  -7   5  108.73    9.48
   9  -7   6   -3.68    6.32
   9   7   6    2.52   10.25
   9  -7   6   -1.32   10.53
   9   7   6   -3.60    6.55
   9   8 -11  109.64    9.71
   9  -8 -11  126.20    8.85
   9   8 -11  120.71    9.31
   9  -8 -10   43.19    5.91
   9   8 -10   45.11    7.33
   9   8 -10   41.43    6.40
   9  -8  -9    2.28    4.37
   9   8  -9   -1.00    5.30
   9   8  -9    0.31    4.58
   9  -8  -8    3.83    4.08
   9   8  -8    4.90    5.40
   9   8  -8   -0.30    4.41
   9   8  -7   63.69    7.00
   9  -8  -7   62.39    5.88
   9  -8  -6   93.77    6.47
   9   8  -6  109.65    8.44
   9  -8  -5   26.96   23.60
   9  -8  -5   24.21    4.37
   9   8  -5   33.60    5.90
   9  -8  -5   22.10    4.94
   9  -8  -4    6.94    3.61
   9   8  -4    6.52    4.80
   9  -8  -4   12.40    8.83
   9  -8  -4   14.74    4.83
   9  -8  -3    8.18    4.55
   9   8  -3   21.82    5.60
   9  -8  -3    1.30    7.61
   9   8  -3    8.31    8.05
   9  -8  -3   10.25    3.65
   9  -8  -2    5.80    6.85
   9   8  -2    4.32    7.30
   9  -8  -2   -0.28    4.46
   9  -8  -2   -1.73   23.00
   9  -8  -2   -1.08    3.41
   9   8  -2   11.62    5.56
   9  -8  -1   -0.87    4.42
   9   8  -1    9.88    6.65
   9  -8  -1    9.53    6.65
   9   8  -1    5.71    6.64
   9  -8  -1    2.59    3.44
   9  -8  -1   -1.75   22.77
   9  -8   0   82.43    5.47
   9   8   0   76.94    8.94
   9   8   0   84.70    7.86
   9  -8   0   76.34    7.51
   9  -8   1   43.28   24.82
   9  -8   1   28.69    3.68
   9  -8   1   23.47    5.96
  -9  -8  -1   35.71    5.63
   9   8   1   34.33    8.29
   9   8   1   32.64    6.04
   9   8   2    4.09    5.35
   9  -8   2    1.71    5.10
   9  -8   2    1.62    2.76
   9  -8   2    9.61   21.17
   9  -8   3    1.40    2.58
   9  -8   3    2.15    5.22
   9  -8   3   10.80   18.84
   9   8   3    3.89    5.76
   9   8   4    8.81   11.58
   9  -8   4   -3.52   12.07
   9  -8   4    4.15    5.50
   9   8   4    8.44    5.97
   9  -8   4   -5.96   17.66
   9  -8   5   -5.70    6.00
   9  -8   5   -3.30   16.85
   9   8   5    3.21   10.96
   9  -8   5   -3.98   11.26
   9   8   5    4.92    6.11
   9  -9  -9   49.24    6.14
   9   9  -9   61.38    7.25
   9  -9  -8    6.36    4.52
   9   9  -8    0.67    5.37
   9  -9  -7   35.10    5.36
   9   9  -7   37.64    7.15
   9  -9  -6   16.10    4.02
   9   9  -6   30.91    6.84
   9  -9  -6   20.46    4.45
   9  -9  -5   34.85    5.59
   9  -9  -5   43.33    5.33
   9   9  -5   47.98    6.92
   9   9  -5   27.70    6.27
   9  -9  -4  113.41    7.41
   9   9  -4   97.61   11.61
   9  -9  -4  101.11    8.09
   9   9  -4  122.66    9.38
   9  -9  -4  110.11   11.74
   9   9  -3   48.64    9.27
   9  -9  -3   42.07    8.76
   9  -9  -3   43.44    6.09
   9   9  -3   61.29    7.47
   9  -9  -3   55.08    5.46
   9  -9  -3   41.50   25.81
   9   9  -2    0.71    6.04
   9  -9  -2    1.44    4.63
   9  -9  -2   -5.31    6.87
   9   9  -2    5.03    7.10
   9  -9  -2   -1.29    3.65
   9  -9  -1   36.27    4.38
  -9  -9   1   31.12    6.28
   9   9  -1   25.91    7.07
   9  -9  -1   24.07    6.99
   9   9  -1   28.22    7.63
   9  -9  -1   31.74    5.87
   9  -9  -1   23.78   25.54
   9   9   0   14.25    5.51
  -9  -9   0    9.96    5.27
   9  -9   0   11.41    3.36
   9  -9   0    8.08    5.30
   9   9   0    4.90    7.50
   9   9   1   -4.84    5.58
  -9  -9  -1    0.48    4.59
   9  -9   1    3.05    2.97
   9  -9   1   -6.36    5.30
   9   9   1    1.37    7.92
   9  -9   2    1.68    2.98
   9   9   2    4.62    5.57
   9  -9   2    7.48    5.58
   9  -9   2   -3.81   26.31
   9  -9   3    0.29    2.88
   9   9   3   -1.84    5.88
   9  -9   3   -4.90   23.32
   9  -9   3    4.86    5.64
   9   9   4   -3.43    6.02
   9  -9   4    2.78    5.99
   9  -9   4   -6.96   21.90
   9 -10  -8   45.34    6.06
   9  10  -8   50.98    8.38
   9  10  -7   78.95    8.71
   9 -10  -7   85.95    7.46
   9  10  -7   81.42    9.30
   9  10  -6    7.15    5.93
   9  10  -6    8.63    6.30
   9 -10  -6    4.20    4.56
   9  10  -5   86.52    8.80
   9 -10  -5   77.46    6.66
   9  10  -5   60.03   11.26
   9 -10  -5   57.11    6.92
   9  10  -5   85.97    8.66
  -9 -10   5   81.03    9.45
   9  10  -4   39.41    9.68
  -9 -10   4   52.68    8.22
   9  10  -4   71.44    8.26
   9 -10  -4   60.18    5.89
   9 -10  -4   35.48    6.29
   9 -10  -3    5.59    4.96
   9  10  -3    0.76    6.53
  -9 -10   3   -0.71    5.83
   9 -10  -3    4.25    4.36
   9  10  -3    2.14    7.41
   9  10  -2    9.01    7.04
   9 -10  -2   18.37    4.19
   9  10  -2   17.73    7.37
  -9 -10   2   18.80    6.21
   9 -10  -2   22.23    5.70
   9  10  -1    1.27    7.09
  -9 -10   1    5.49    5.79
   9 -10  -1   -3.13    5.34
   9 -10  -1    2.52    3.56
   9 -10   0    8.67    5.51
   9  10   0   13.82    8.06
  -9 -10   0   26.48    5.92
   9 -10   0   18.11    3.93
   9  10   0    8.55    5.75
   9 -10   1   16.31    4.03
   9 -10   1    8.36    5.90
   9 -10   1   11.92   27.48
   9  10   1   16.33    8.95
   9  10   1    7.93    5.86
   9  10   2   -1.48    5.84
   9 -10   2    0.37    5.75
   9 -10   2    1.72    3.37
   9 -10   3   66.31    5.48
   9 -10   3   52.31   29.07
   9 -10   3   72.26    8.54
   9  10   3   58.53    8.34
   9  11  -5    2.01    6.47
   9  11  -5    3.62    5.99
   9 -11  -5    5.36    4.57
  -9 -11   5   12.33    7.03
   9 -11  -4    8.72    5.43
   9 -11  -4   10.33    4.88
  -9 -11   4   23.31    7.21
   9  11  -3  188.75   13.63
   9 -11  -3  214.91   10.89
  -9 -11   3  183.86   12.56
   9 -11  -3  157.49   10.86
   9 -11  -2   14.22    4.26
   9 -11  -2    8.23    5.63
   9  11  -2   11.29    8.12
  -9 -11   2   10.11    6.29
  -9 -11   1   10.67    5.78
   9 -11  -1   17.13    5.94
   9 -11  -1   26.56   29.87
   9 -11  -1   16.36    4.40
   9  11  -1   14.92    8.53
   9 -11   0    5.17    5.50
   9 -11   0   16.21    4.21
   9  11   0   13.01    9.38
   9 -11   0   -6.10   29.64
   9  11   0    9.69    6.37
  10   0 -13   -2.05    3.75
  10   0 -13   -2.19    4.65
  10   0 -13    1.29    4.28
  10   0 -12  137.08    8.30
  10   0 -12  137.49    8.81
  10   0 -12  117.81    8.11
  10   0 -11   -5.39    4.17
  10   0 -11   -0.20    3.89
  10   0 -11   -0.43    3.33
 -10   0  11  -14.58   19.41
  10   0 -10  173.71    9.04
  10   0 -10  177.32    9.63
  10   0 -10  176.21    9.39
  10   0  -9    2.80    3.46
  10   0  -9    0.35    2.93
  10   0  -9    3.54    3.72
  10   0  -8  295.98   12.80
  10   0  -8  294.00   12.24
 -10   0   7    7.73   20.86
  10   0  -7    1.01    3.24
  10   0  -7   -1.80    2.53
  10   0  -6  387.64   14.35
  10   0  -6  368.86   14.91
  10   0  -5    3.80    2.20
  10   0  -5    1.79    2.74
 -10   0   5   -1.32   21.10
  10   0  -4  552.18   19.84
  10   0  -4  534.58   19.04
  10   0  -4  504.97   20.72
  10   0  -3    1.26    1.96
  10   0  -3   -1.81    3.78
  10   0  -3   -1.86    2.48
  10   0  -2  126.25    7.86
  10   0  -2  133.04    6.06
  10   0  -2  111.78   13.17
  10   0  -2  124.26    5.18
  10   0  -1    0.45    3.88
  10   0  -1    0.51    8.33
  10   0   0  529.59   20.47
  10   0   0  460.30   20.40
  10   0   0  531.83   24.58
  10   0   1    0.27    4.33
  10   0   1    2.77    4.30
  10   0   1   11.95    7.15
  10   0   2  180.62   10.79
  10   0   2  178.48   10.67
  10   0   2  177.86   17.11
  10   0   3   -3.31   10.15
  10   0   3   -2.62    4.47
 -10   0  -3   -6.52   22.20
  10   0   3    6.17    5.15
  10   0   4  326.14   21.38
  10   0   4  336.68   15.54
  10   0   5   -3.33    9.95
  10   0   5   -3.62    4.70
  10   0   6   26.43   10.48
  10   0   6   29.06    5.99
  10   0   7    1.35    9.99
  10   0   7    1.30    5.16
  10   0   8   35.36   11.64
  10   0   8   26.75    6.41
  10  -1 -13    0.27    4.54
  10   1 -13   -0.55    4.74
  10  -1 -13   -0.19    3.95
  10   1 -13    6.88    4.67
  10   1 -13   -2.09    3.98
  10  -1 -13   -0.77    3.75
  10   1 -12   80.57    6.50
  10   1 -12   67.99    6.58
  10  -1 -12   75.05    6.14
  10   1 -12   82.12    7.19
  10  -1 -12   79.45    6.97
  10  -1 -12   70.27    6.29
  10  -1 -11   25.21    4.78
  10   1 -11   19.85    4.67
 -10   1  11   16.38   21.73
  10  -1 -11   16.09    4.17
  10   1 -11   19.74    4.83
  10   1 -11   22.01    4.05
  10  -1 -11   23.67    4.14
  10  -1 -10  145.55    8.00
  10   1 -10  149.68    8.81
  10   1 -10  154.45    8.31
  10  -1 -10  141.39    8.06
  10  -1 -10  149.21    8.74
  10   1 -10  147.41    8.85
  10   1  -9   -4.61    3.99
  10   1  -9   -1.62    2.91
  10  -1  -9   -0.17    3.15
  10  -1  -9   -1.03    3.72
  10   1  -9   -4.81    3.94
  10  -1  -8   -2.45    3.37
  10   1  -8   -3.66    3.60
 -10  -1   8    1.13   17.76
  10  -1  -8   -0.15    2.73
  10   1  -8    0.82    2.87
  10   1  -8   -0.61    3.91
  10   1  -7  112.71    6.27
  10  -1  -7  113.79    6.75
  10   1  -7  114.12    6.84
  10  -1  -7  106.51    5.94
 -10  -1   7   30.39   22.10
 -10   1   7   30.40   26.91
  10   1  -6   58.04    4.23
  10  -1  -6   57.93    4.04
  10  -1  -6   58.55    4.82
  10   1  -6   65.70    5.06
 -10  -1   5   24.34   19.47
  10  -1  -5    8.02    3.51
  10  -1  -5   13.26    2.37
  10   1  -5   17.12    3.49
  10  -1  -5   11.24    3.12
  10   1  -5   14.67    2.89
 -10  -1   4   79.40   25.58
  10   1  -4  268.74   10.25
 -10   1   4   22.80   30.30
  10  -1  -4  265.82   11.59
  10  -1  -4  245.16    9.70
  10   1  -4  261.04   10.73
  10  -1  -4  261.06   10.73
  10  -1  -3   99.19    4.44
  10   1  -3  104.26    5.09
  10  -1  -3  104.09    5.49
  10  -1  -3   92.34    6.48
  10   1  -3  105.25    7.13
  10   1  -2   17.73    2.56
  10  -1  -2   11.56    9.32
  10  -1  -2   12.89    3.92
  10  -1  -2   17.76    3.57
 -10  -1   2    8.30   17.64
  10  -1  -2   18.01    2.68
  10   1  -2   13.10    4.24
  10  -1  -1   10.82    2.31
 -10  -1   1   11.89   17.80
  10  -1  -1   13.23    8.43
  10  -1  -1   13.56    4.45
  10  -1  -1   16.14    4.20
  10   1  -1    8.37    4.26
  10   1  -1   11.15    2.84
 -10  -1   0  146.30   22.78
  10  -1   0  214.57   14.34
  10   1   0  128.68    8.05
  10  -1   0  221.81   10.51
  10   1   0  210.97   10.47
  10   1   1    1.61    4.53
  10  -1   1    4.88    4.63
  10  -1   1    0.89    6.81
 -10  -1  -1   -1.79   17.31
  10   1   1    2.58    4.21
  10   1   2   26.12   11.56
  10  -1   2   33.61    5.69
  10   1   2   29.79    5.32
  10   1   2   33.95    5.89
 -10  -1  -2    9.80   16.78
  10   1   3  110.87    8.29
  10  -1   3   92.88    7.90
  10   1   3  104.35   13.76
  10   1   3  114.51    8.90
  10   1   4   10.49    5.42
  10   1   4   12.76    4.98
  10  -1   4   16.19    5.17
  10   1   4   12.79   10.43
  10  -1   5   -3.79    4.95
  10   1   5    0.30    4.74
  10   1   5    1.33    9.60
  10   1   6    6.94    4.90
  10  -1   6    3.93    5.34
  10   1   6   15.81   10.41
  10   1   7   12.37    5.45
  10   1   7    2.03    9.81
  10   1   8   83.10    8.17
  10  -1   8   91.10    8.83
  10   1   8  104.98   14.13
 -10   2  13   21.55   23.58
  10   2 -13   32.25    6.02
  10   2 -13   35.23    5.23
  10  -2 -13   38.56    5.83
 -10   2  12   33.62   24.19
  10  -2 -12   38.23    5.63
  10   2 -12   41.54    5.89
  10   2 -12   36.88    5.15
 -10   2  11   45.14   25.70
  10  -2 -11   35.64    4.41
  10   2 -11   38.93    5.42
  10  -2 -11   36.45    5.13
  10   2 -11   41.72    4.98
  10   2 -11   44.15    5.74
  10   2 -10   51.39    5.65
  10  -2 -10   58.93    5.75
  10   2 -10   59.41    6.11
  10   2 -10   50.57    5.15
  10   2  -9   79.88    6.31
  10  -2  -9   77.48    6.24
  10   2  -9   72.37    6.46
  10  -2  -9   70.58   14.33
  10   2  -9   78.56    5.80
  10   2  -8   -2.26    4.22
  10  -2  -8    2.47    3.44
  10   2  -8    2.10    2.98
  10  -2  -8   -3.93   11.73
  10  -2  -7  255.34   11.34
  10   2  -7  260.36   11.02
  10  -2  -7  236.78   20.36
  10   2  -7  234.35   11.84
  10  -2  -6   63.27    4.29
  10  -2  -6   58.87   13.86
  10   2  -6   77.31    4.94
  10  -2  -6   67.92    5.17
  10  -2  -6   71.37    5.12
  10   2  -5    3.84    2.64
  10  -2  -5    3.46    3.19
  10  -2  -5    5.09    2.94
  10  -2  -5   -5.00   11.45
  10  -2  -5    2.14    2.02
 -10  -2   5    7.71   15.73
 -10  -2   4   40.26   18.20
  10  -2  -4   50.54    3.21
  10  -2  -4   52.29    4.31
  10   2  -4   60.78    4.19
  10  -2  -4   53.97    4.81
  10  -2  -3   30.81    3.91
  10   2  -3   65.70    4.42
  10  -2  -3   50.52    2.79
 -10  -2   3   19.49   17.45
  10  -2  -3   63.39    4.22
  10   2  -3   60.50    5.73
  10  -2  -3   61.51    5.06
  10   2  -2    6.30    2.82
  10   2  -2    8.20    8.73
  10  -2  -2    6.02    8.63
 -10  -2   2    1.78   15.52
  10  -2  -2    7.70    4.28
  10   2  -2    5.04    4.08
  10  -2  -2    3.22    3.68
  10  -2  -2    9.11    2.51
  10   2  -1  193.22   10.32
  10  -2  -1  174.91    9.46
  10  -2  -1  172.15   10.31
  10  -2  -1  171.59    7.37
  10   2  -1  175.12    8.08
  10   2  -1  207.71   14.94
  10  -2  -1  184.25   14.20
  10  -2   0   60.22    3.54
  10  -2   0   66.59    6.33
  10  -2   0   71.32    6.80
  10   2   0   66.13    6.56
  10   2   0   67.80    9.79
  10  -2   0   70.85    9.69
 -10  -2   0   78.49   17.51
  10   2   1   28.62    5.60
  10   2   1   40.38    8.48
  10  -2   1   42.80    8.28
  10   2   1   19.35    3.59
 -10  -2  -1   24.40   15.68
  10  -2   1   26.57    2.09
 -10  -2  -2   24.06   13.46
  10   2   2   15.77    5.11
  10   2   2   23.88   11.70
  10  -2   2   44.22   12.42
  10   2   2   16.45    3.98
  10   2   3  277.16   19.37
 -10  -2  -3  299.08   20.34
  10  -2   3   35.54   11.42
  10   2   3   40.65    6.55
  10  -2   3   43.23    6.30
  10   2   3   36.91    5.61
  10   2   4    4.74   10.09
  10   2   4   16.19    5.83
  10  -2   4    8.24    4.98
  10   2   4    6.43    4.80
  10   2   5   45.76    6.24
  10   2   5   37.67   11.23
  10  -2   5   46.18   11.76
  10  -2   5   69.66    7.29
  10   2   6   43.33    6.41
  10   2   6   37.12   11.30
  10  -2   7    0.71    5.53
  10   2   7   -2.02   10.09
  10  -2   7    9.60   11.09
  10   2   7   -0.60    5.02
  10  -3 -13   -3.56    4.68
  10  -3 -13    2.86   12.69
 -10   3  13   -4.67   26.99
  10   3 -13    2.53    4.15
  10   3 -13   -8.67    5.27
  10  -3 -12  -18.90   13.83
  10   3 -12    4.95    4.12
 -10   3  12  -15.70   26.63
  10  -3 -12    3.64    4.39
  10   3 -12   10.57    5.34
  10  -3 -11   -7.11   12.40
  10   3 -11    2.16    3.65
  10  -3 -11   -1.22    3.98
  10   3 -11    1.58    4.80
  10  -3 -10    9.89   12.91
  10   3 -10   15.07    3.93
  10   3 -10   14.64    4.78
  10  -3 -10   11.01    4.29
 -10   3  10    5.43   29.85
  10   3  -9  103.26    6.76
  10  -3  -9  113.12    7.23
  10   3  -9   97.54    7.55
  10   3  -8   17.23    3.70
  10  -3  -8    5.19   12.68
  10  -3  -8   14.38    2.95
  10  -3  -8   16.34    3.94
  10   3  -8   18.49    4.77
  10  -3  -7   82.70    5.15
  10   3  -7   93.35    5.93
  10  -3  -7   84.00    5.99
  10   3  -7   83.49    6.82
  10   3  -6   37.33    4.03
  10  -3  -6   31.97    3.75
  10  -3  -6   39.41    4.21
  10  -3  -5   -5.36   12.50
  10  -3  -5    1.77    2.90
  10   3  -5    3.38    2.93
  10  -3  -5    6.65    3.00
  10  -3  -4    0.13    2.66
  10  -3  -4   -1.16    3.08
  10  -3  -4   -7.16   13.46
  10  -3  -4    1.56    2.71
  10   3  -4    3.13    2.87
  10  -3  -3  329.48   12.63
  10  -3  -3  289.23   11.20
  10  -3  -3  300.08   14.57
  10  -3  -3  316.15   13.34
  10  -3  -3  325.88   12.26
  10   3  -2   82.21    5.38
  10  -3  -2   81.32    4.71
  10   3  -2   91.16    7.12
  10  -3  -2   76.54    7.05
  10  -3  -2   73.55    5.90
  10   3  -2   75.79   11.48
  10  -3  -2   78.71   11.21
  10  -3  -1   92.36    7.61
  10   3  -1   92.38   10.97
  10  -3  -1   83.91    4.72
  10   3  -1   88.31    6.14
  10  -3  -1   89.05   10.91
  10   3  -1  106.31    7.73
  10  -3   0    9.71    2.23
  10   3   0   16.17    5.27
  10   3   0   16.93    7.94
  10  -3   0   16.04    7.64
  10  -3   0   17.52    5.08
  10   3   1  181.58   12.83
  10  -3   1  189.82   13.01
  10  -3   1  163.10    6.58
  10   3   1  163.33   10.36
  10  -3   1  148.09   10.01
  10  -3   2   17.04    1.71
  10   3   2   19.75    5.36
  10   3   2   21.19   11.99
  10  -3   2   21.41   11.57
  10   3   3   89.19   13.58
  10  -3   3   89.56   13.63
  10   3   3  109.71    8.58
  10   3   4    2.96    3.44
  10  -3   4    7.24    5.19
  10   3   4    8.12   10.45
  10  -3   4    7.54    9.68
  10   3   5   27.47    5.46
  10  -3   5   29.14    6.00
  10   3   5   40.01   11.49
  10  -3   5   15.82   11.17
  10   3   6   40.00    5.91
  10  -3   6   31.03    6.54
  10   3   6   22.32   10.86
  10  -3   6   40.51   11.38
  10   3   7    5.11    5.04
  10   3   7    7.49   10.41
  10  -3   7   -0.69   10.68
  10  -3   7    5.23    5.86
  10   4 -13   40.10    5.67
  10   4 -13   42.70    6.66
  10  -4 -13   13.95   14.40
 -10   4  13   42.23   29.94
  10  -4 -13   40.97    6.17
  10   4 -12   -5.14    4.32
  10  -4 -12   -3.23    4.63
 -10   4  12  -19.45   30.33
  10  -4 -12   -6.17   15.05
  10   4 -12    4.38    5.09
  10   4 -11   16.17    4.41
  10  -4 -11    9.34    4.55
  10   4 -11   18.78    5.61
 -10   4  11   15.31   32.60
  10  -4 -11    7.63   14.73
  10  -4 -10   65.80   16.97
  10  -4 -10   72.48    6.34
  10   4 -10   72.75    6.21
 -10   4  10   75.64   35.78
  10   4 -10   69.30    7.07
  10  -4  -9   46.94   17.18
  10  -4  -9   55.59    5.58
  10   4  -9   48.74    6.18
  10   4  -9   51.80    5.25
  10  -4  -8   18.30   17.05
  10  -4  -8    7.95    3.62
  10   4  -8   10.13    3.64
  10   4  -8    9.87    4.69
  10  -4  -8    3.21    2.46
  10  -4  -7   12.37    3.74
  10  -4  -7    6.38    2.51
  10   4  -7    4.11    3.29
  10   4  -7    1.05    4.23
  10  -4  -6  135.53   19.95
  10  -4  -6  150.70    7.13
  10   4  -6  138.35    9.35
  10  -4  -6  161.48    8.24
  10   4  -6  180.95    8.69
  10  -4  -5   22.02    3.44
  10  -4  -5   18.04    3.48
  10  -4  -5    6.28   15.33
  10   4  -5   19.56    3.71
  10  -4  -4   34.18    5.16
  10  -4  -4   26.49    3.64
  10   4  -4   32.26    4.30
  10  -4  -4   27.65    4.66
  10   4  -3  156.65    7.88
  10  -4  -3  124.11   13.72
  10  -4  -3  131.33    8.95
  10  -4  -3  142.17    7.06
  10  -4  -3  139.23    6.70
  10   4  -2  412.73   14.83
  10  -4  -2  379.67   13.58
  10   4  -2  361.52   20.46
  10  -4  -2  397.72   21.15
  10  -4  -2  359.59   16.25
  10   4  -2  391.74   16.50
  10  -4  -2  380.88   27.03
  10  -4  -1  161.12   10.02
  10   4  -1  166.45    9.09
  10  -4  -1  166.38   13.51
  10  -4  -1  139.71   18.59
  10   4  -1  152.88   12.99
  10  -4  -1  164.76    7.30
  10   4  -1  162.17   10.00
  10   4   0   11.38    5.10
  10  -4   0   11.55    2.52
  10   4   0   11.05    5.02
  10  -4   0   10.67   13.70
  10   4   0    7.62    7.37
  10  -4   0    1.79    7.11
  10  -4   0   12.60    4.85
  10  -4   1    2.44    4.60
  10  -4   1    2.54    2.39
  10   4   1    0.61    4.73
  10   4   1    5.55    7.20
  10  -4   2  259.49   13.74
  10   4   2  276.02   20.52
  10  -4   2  236.70   20.30
  10  -4   2  257.28    9.55
  10   4   3   12.00   10.49
  10  -4   3   11.47   10.73
  10   4   4   10.83   10.28
  10  -4   4   37.88   11.38
  10   4   5   49.56    7.70
  10   4   5   61.39   12.24
  10  -4   5   38.64   11.92
  10  -4   5   53.61    7.23
  10   4   6    8.54    6.79
  10  -4   6   -2.99    5.51
  10   4   6    2.72   10.70
  10  -4   6    3.52   10.45
  10   4   6    0.87    3.02
  10  -4   7    8.12    6.29
  10   4   7    2.73   10.80
  10  -4   7    9.17   11.22
  10   4   7    2.45    3.51
  10  -5 -12   16.34   18.85
  10   5 -12   10.33    4.68
  10  -5 -12   17.31    5.29
 -10   5  12    9.97   33.36
  10   5 -12    5.95    5.45
  10   5 -11   12.52    6.50
  10  -5 -11    4.03    4.34
  10  -5 -11   -5.10   19.55
  10   5 -11    2.43    4.26
  10   5 -10   -2.39    4.90
  10  -5 -10   -0.71    3.97
  10   5 -10   -1.81    4.01
  10   5  -9   39.46    6.28
  10  -5  -9   35.51    5.00
  10  -5  -9   42.13   21.31
  10   5  -9   41.15    5.15
  10   5  -8   20.93    5.29
  10  -5  -8   12.01    4.07
  10   5  -8   14.78    4.08
  10  -5  -7   54.62   22.24
  10   5  -7   40.39    6.05
  10  -5  -7   44.75    4.92
  10   5  -7   42.11    5.09
  10  -5  -6   53.53   21.30
  10   5  -6   55.09    5.22
  10  -5  -6   44.97    4.81
  10   5  -6   47.13    5.89
  10   5  -5    3.85    3.86
  10  -5  -5    6.22    3.00
  10  -5  -5   11.01   19.04
  10  -5  -5    6.43    3.29
  10   5  -4   89.03    7.56
  10  -5  -4   58.27    6.17
  10  -5  -4   57.23   19.90
  10  -5  -4   51.88    4.71
  10  -5  -3   51.31    6.27
  10   5  -3   32.97   10.81
  10  -5  -3   40.31   10.38
  10   5  -3   59.07    5.44
  10  -5  -3   52.29    4.60
  10  -5  -2   79.12   11.11
  10   5  -2   70.63   11.44
  10  -5  -2   84.05   18.81
  10  -5  -2   78.63    5.23
  10   5  -2   94.36    6.70
  10  -5  -2   81.88    7.45
  10   5  -1   44.29    5.88
  10   5  -1   60.05    6.61
  10  -5  -1   48.67    4.01
  10  -5  -1   40.83   16.28
  10  -5  -1   55.58    9.39
  10   5  -1   47.84    9.68
  10  -5  -1   46.35    6.26
  10  -5   0   61.57   17.17
  10  -5   0   77.27   10.03
  10   5   0   69.31    9.47
  10   5   0   68.64    7.28
  10  -5   0   56.62    6.81
  10  -5   0   67.69    4.39
  10  -5   1  104.06    9.59
  10   5   1   81.78    9.77
  10  -5   1   83.06    5.39
  10  -5   2    0.98    4.66
  10  -5   2    8.11    2.28
  10   5   3   58.35    7.30
  10   5   3   62.38   13.36
  10  -5   3   41.63   13.04
  10  -5   3   53.16    6.92
  10   5   4   53.53   12.43
  10  -5   4   43.47   12.10
  10   5   4   50.83    7.52
  10   5   5   12.62   10.88
  10  -5   5    3.59   11.38
  10   5   5    7.91    6.27
  10  -5   6   -5.05   12.90
  10  -5   6    1.94    6.06
  10  -6 -11   14.46   23.58
  10   6 -11   30.03    6.46
  10   6 -11   29.89    5.53
  10  -6 -11   30.09    5.37
  10  -6 -10   37.68   26.07
  10   6 -10   23.61    6.15
  10   6 -10   25.34    5.22
  10  -6 -10   30.27    5.22
  10  -6  -9   16.59   24.51
  10   6  -9   -4.04    5.07
  10   6  -9    0.26    3.93
  10  -6  -9    3.93    3.95
  10   6  -8    1.53    3.84
  10  -6  -8   -0.22    3.74
  10  -6  -8    8.38   24.06
  10   6  -8    2.76    4.99
  10  -6  -7   29.40    4.55
  10  -6  -7   45.64   24.48
  10   6  -7   39.40    6.04
  10   6  -7   36.56    5.06
  10  -6  -6   22.66    4.08
  10   6  -6   17.42    4.69
  10   6  -6   21.10    5.31
  10  -6  -5  107.11    6.67
  10   6  -5  122.78    8.12
  10  -6  -5  111.83   27.43
  10  -6  -5   74.82    6.34
  10  -6  -4    3.18    3.35
  10  -6  -4    3.59    4.49
  10  -6  -3    2.58    4.59
  10  -6  -3   -1.55    3.05
  10   6  -3    0.91    4.02
  10   6  -3   -2.12    8.53
  10  -6  -3    4.79    8.96
  10  -6  -2   43.85    4.47
  10  -6  -2   37.46   21.11
  10   6  -2   33.98    8.92
  10  -6  -2   41.66    9.54
  10   6  -2   44.98    5.91
  10  -6  -2   43.78    6.34
  10  -6  -1   10.23    5.06
  10  -6  -1    9.43    3.10
  10   6  -1    8.04    5.26
  10  -6  -1   27.01   18.21
  10   6  -1    2.23    7.25
  10  -6  -1    9.78    7.62
  10  -6   0   46.84    4.07
  10  -6   0   51.07   18.11
  10   6   0   58.52    7.41
  10   6   0   58.76    8.74
  10  -6   0   46.52    8.55
  10  -6   0   39.87    6.62
  10  -6   1   74.08    4.68
  10   6   1   63.96    7.55
  10  -6   1   75.08    7.78
  10  -6   1   80.00   18.24
  10  -6   2    9.53    5.58
  10   6   2    1.73    5.19
  10  -6   2    4.46    2.65
  10  -6   2   -4.35   14.33
  10  -6   3    2.14   14.93
  10  -6   3    3.61    5.54
  10   6   3    5.03    5.42
  10   6   3   13.46   12.71
  10  -6   3    3.83   11.92
  10  -6   4   -0.74    5.55
  10   6   4    1.12    5.68
  10   6   4   -0.73   11.46
  10  -6   4    5.95   12.96
  10   6   5  106.15   15.27
  10  -6   5   78.86   15.15
  10   6   5  108.55   10.14
  10   6   6   11.43    6.97
  10   6   6   25.94   12.54
  10  -6   6    9.63   11.90
  10  -7 -11  -15.21   26.53
  10   7 -11    6.25    6.00
  10  -7 -11    1.62    4.82
  10   7 -11    3.44    4.67
  10  -7 -10   37.32   25.89
  10   7 -10   14.29    6.05
  10  -7 -10   13.35    4.82
  10   7 -10   17.90    5.33
  10   7  -9   15.55    5.94
  10   7  -9   14.98    4.92
  10  -7  -9   16.90    4.78
  10  -7  -9   -1.71   24.94
  10   7  -8   18.95    5.99
  10  -7  -8   18.91    4.55
  10  -7  -8   24.06   24.61
  10   7  -8   22.01    5.17
  10  -7  -7   15.58   24.64
  10  -7  -7   11.19    4.25
  10   7  -7   10.01    5.41
  10   7  -7   12.49    4.67
  10   7  -6    3.35    4.74
  10  -7  -6   12.61    3.98
  10   7  -6    7.22    5.13
  10  -7  -5   45.30    5.68
  10  -7  -5   21.50    4.18
  10   7  -5   15.79    5.39
  10  -7  -5   12.58   24.13
  10  -7  -4  106.73   12.93
  10   7  -4  110.84    8.17
  10  -7  -4  118.46    7.16
  10  -7  -4  115.16    8.57
  10  -7  -3    3.21    3.30
  10   7  -3    8.56    8.57
  10  -7  -3    9.56    9.15
  10  -7  -3   -0.59    4.61
  10   7  -3    1.33    4.79
  10   7  -2    2.80    5.21
  10   7  -2    7.38    7.84
  10  -7  -2   -4.10    7.74
  10  -7  -2    7.13    4.72
  10  -7  -2    4.59    3.14
  10  -7  -2   14.12   23.33
  10  -7  -1    3.26   21.14
  10  -7  -1   -0.59    3.06
  10   7  -1    0.30    5.60
  10  -7  -1   -0.42    7.03
  10   7  -1    8.08    7.14
  10  -7  -1    5.93    4.84
  10   7  -1    2.62    5.08
  10   7   0    8.05    5.28
  10  -7   0    7.29    3.09
  10   7   0    7.59    7.12
  10  -7   0    9.63    7.12
  10  -7   0    5.84    5.26
  10  -7   0   20.07   19.60
  10   7   0    1.67    6.39
  10  -7   1   10.46   17.61
  10   7   1   13.86    5.58
  10  -7   1   11.43    3.14
  10  -7   1   21.00    5.74
  10  -7   2   65.98   19.31
  10  -7   2   85.89    8.43
  10   7   2   81.18    8.35
  10  -7   2   82.44    5.13
  10   7   3   69.25    8.21
  10  -7   3   68.66    8.06
  10  -7   3   55.79   18.40
  10  -7   4    8.51    5.85
  10   7   4   17.66   13.05
  10  -7   4   -3.16   12.49
  10  -7   4    8.94   16.52
  10   7   4    8.41    6.26
  10  -7   5    0.41    6.18
  10  -7   5    0.75   12.04
  10   7   5   10.91   12.24
  10   7   5    7.31    6.58
  10  -8  -9   -3.06    4.61
  10   8  -9   20.03    5.66
  10  -8  -9   -5.31   25.69
  10   8  -9    2.46    5.91
  10   8  -8   69.60    7.51
  10  -8  -8   82.11    6.84
  10   8  -8   70.94    7.88
  10   8  -7    4.12    5.60
  10  -8  -7    6.52    4.19
  10   8  -7    6.52    5.30
  10  -8  -6   12.84   25.17
  10  -8  -6   42.44    5.23
  10   8  -6   47.40    7.71
  10  -8  -6   21.45    3.80
  10   8  -5   78.78    7.54
  10  -8  -5   66.05    6.94
  10  -8  -5   77.63   27.84
  10  -8  -5   84.57    6.47
  10  -8  -4   25.34    4.38
  10  -8  -4   26.00    5.76
  10   8  -4   28.95    5.94
  10   8  -4   17.63    9.42
  10  -8  -4   10.37    9.30
  10  -8  -3    1.86    3.43
  10  -8  -3   11.61    5.17
  10   8  -3    4.72    8.43
  10  -8  -3    8.41    8.31
  10   8  -3   11.52    5.59
  10  -8  -2    4.91    3.51
  10   8  -2   -1.31    5.87
  10  -8  -2   -3.92   24.88
  10  -8  -2    3.97    4.75
  10   8  -2    3.43    7.45
  10  -8  -2   -1.71    7.49
  10  -8  -1   -0.99    3.29
  10  -8  -1    2.38    7.02
  10   8  -1    7.14    6.97
  10  -8  -1    8.04    5.43
  10   8  -1    1.04    6.59
  10  -8  -1  -13.57   25.62
  10  -8   0   12.46   24.12
  10   8   0    9.47    5.55
  10  -8   0    6.70    5.40
  10   8   0   20.10    7.80
  10  -8   0   11.32    3.55
  10  -8   1   65.06    5.24
  10   8   1   65.68   10.05
  10  -8   1   56.40   23.25
  10  -8   1   68.86    7.80
  10   8   1   65.52    7.86
  10  -8   2   -2.75   18.68
  10  -8   2    8.69    3.45
  10  -8   2    3.71    5.75
  10   8   2    6.38    6.06
  10  -8   3   -0.77    5.74
  10   8   3    4.65    6.22
[truncated: 45,643 more chars]
