# Supplementary material for: Tailored 3‐Alkoxy‐N,N,N,2,2‐Pentamethylpropan‐1‐Ammonium Bis(trifluoromethylsulfonyl)Imide Ionic Liquids for Room‐Temperature Fluoride‐Ion Batteries
Source: Angew Chem Int Ed Engl. 2025 Apr 14;64(23):e202422299. doi: 10.1002/anie.202422299 (PMC12124448; doi:10.1002/anie.202422299)
Supplement: Supplementary file 2 — Supporting Information [file ANIE-64-e202422299-s001.zip › [NPPA][TFSI].cif]

data_exp_411_autored
_audit_creation_date               2025-03-10
_audit_creation_method
;
Olex2 1.3
(compiled 2020.11.12 svn.r5f609507 for OlexSys, GUI svn.r6408)
;
_shelx_SHELXL_version_number       '2018/3'
_audit_contact_author_address      ?
_audit_contact_author_email        ?
_audit_contact_author_name         ''
_audit_contact_author_phone        ?
_publ_contact_author_id_orcid      ?
_publ_section_references
;
Dolomanov, O.V., Bourhis, L.J., Gildea, R.J, Howard, J.A.K. & Puschmann, H.
 (2009), J. Appl. Cryst. 42, 339-341.

Sheldrick, G.M. (2015). Acta Cryst. A71, 3-8.

Sheldrick, G.M. (2015). Acta Cryst. C71, 3-8.
;
_chemical_name_common              ?
_chemical_name_systematic          ?
_chemical_formula_moiety           'C2 F6 N O4 S2, C10 H21 F3 N O'
_chemical_formula_sum              'C12 H21 F9 N2 O5 S2'
_chemical_formula_weight           508.43
_chemical_melting_point            ?
_chemical_oxdiff_formula           'C11 H10 N O'
loop_
  _atom_type_symbol
  _atom_type_description
  _atom_type_scat_dispersion_real
  _atom_type_scat_dispersion_imag
  _atom_type_scat_source
 'C' 'C' 0.0033 0.0016 'International Tables Vol C Tables 4.2.6.8 and 6.1.1.4'
 'H' 'H' 0.0000 0.0000 'International Tables Vol C Tables 4.2.6.8 and 6.1.1.4'
 'F' 'F' 0.0171 0.0103 'International Tables Vol C Tables 4.2.6.8 and 6.1.1.4'
 'N' 'N' 0.0061 0.0033 'International Tables Vol C Tables 4.2.6.8 and 6.1.1.4'
 'O' 'O' 0.0106 0.0060 'International Tables Vol C Tables 4.2.6.8 and 6.1.1.4'
 'S' 'S' 0.1246 0.1234 'International Tables Vol C Tables 4.2.6.8 and 6.1.1.4'

_shelx_space_group_comment
;
The symmetry employed for this shelxl refinement is uniquely defined
by the following loop, which should always be used as a source of
symmetry information in preference to the above space-group names.
They are only intended as comments.
;
_space_group_crystal_system        'triclinic'
_space_group_IT_number             2
_space_group_name_H-M_alt          'P -1'
_space_group_name_Hall             '-P 1'
loop_
  _space_group_symop_operation_xyz
 'x, y, z'
 '-x, -y, -z'

_cell_length_a                     9.5235(3)
_cell_length_b                     13.7392(3)
_cell_length_c                     17.2461(3)
_cell_angle_alpha                  76.384(2)
_cell_angle_beta                   76.799(2)
_cell_angle_gamma                  85.756(2)
_cell_volume                       2134.71(9)
_cell_formula_units_Z              4
_cell_measurement_reflns_used      21399
_cell_measurement_temperature      100.00(10)
_cell_measurement_theta_max        29.6780
_cell_measurement_theta_min        2.4770
_shelx_estimated_absorpt_T_max     0.952
_shelx_estimated_absorpt_T_min     0.943
_exptl_absorpt_coefficient_mu      0.352
_exptl_absorpt_correction_T_max    1.000
_exptl_absorpt_correction_T_min    0.656
_exptl_absorpt_correction_type     gaussian
_exptl_absorpt_process_details
;
CrysAlisPro 1.171.42.72a (Rigaku Oxford Diffraction, 2022)
Numerical absorption correction based on gaussian integration over
a multifaceted crystal model
Empirical absorption correction using spherical harmonics,
implemented in SCALE3 ABSPACK scaling algorithm.
;
_exptl_absorpt_special_details     ?
_exptl_crystal_colour              'clear light colourless'
_exptl_crystal_colour_lustre       clear
_exptl_crystal_colour_modifier     light
_exptl_crystal_colour_primary      colourless
_exptl_crystal_density_diffrn      1.582
_exptl_crystal_density_meas        ?
_exptl_crystal_density_method      ?
_exptl_crystal_description         plate
_exptl_crystal_F_000               1040
loop_
  _exptl_crystal_face_index_h
  _exptl_crystal_face_index_k
  _exptl_crystal_face_index_l
  _exptl_crystal_face_perp_dist
 -6 16 8 0.0743
 6 -16 3 0.0880
 6 9 -14 0.0795
 -4 -12 12 0.0785
 -8 10 14 0.0891
 12 10 7 0.0795
 5 -1 23 0.0682
 3 -15 -17 0.0814
 -5 1 -23 0.0734
 2 -6 21 0.0660
 0 0 -23 0.0678
 -2 -7 19 0.0690
 4 -18 1 0.0895
 3 4 -20 0.0711
 -4 18 -1 0.0872
 -6 -9 14 0.0743
 9 -11 -11 0.0747
 -11 -10 0 0.0795
 11 10 0 0.0839
 -11 -13 -8 0.0715
 1 19 10 0.0883
 11 -10 0 0.0812
 12 8 13 0.0769
 -10 11 2 0.0856
 -9 -9 -20 0.0708
 0 17 16 0.0883

_exptl_crystal_size_max            0.17
_exptl_crystal_size_mid            0.16
_exptl_crystal_size_min            0.14
loop_
  _exptl_oxdiff_crystal_face_indexfrac_h
  _exptl_oxdiff_crystal_face_indexfrac_k
  _exptl_oxdiff_crystal_face_indexfrac_l
  _exptl_oxdiff_crystal_face_x
  _exptl_oxdiff_crystal_face_y
  _exptl_oxdiff_crystal_face_z
 -5.6185 16.1968 8.3593 -0.0094 0.0006 -1.0000
 5.9121 -16.1929 2.8352 -0.4406 -0.1286 0.8885
 5.5321 9.1466 -13.7182 0.6079 0.7939 -0.0091
 -4.2670 -12.1882 11.7924 -0.5949 -0.7761 0.2093
 -7.6296 10.2454 13.5259 -0.2773 -0.3660 -0.8883
 11.9770 9.9952 6.7656 -0.2850 0.9585 -0.0091
 5.4131 -0.5842 22.9794 -0.9996 0.0252 -0.0091
 2.9904 -14.5818 -16.6216 0.3996 -0.0124 0.9166
 -5.4131 0.5842 -22.9794 0.9996 -0.0252 0.0091
 2.4476 -5.7318 20.8788 -0.9526 -0.2835 0.1101
 -0.2674 -0.4974 -23.2929 0.9241 0.2741 0.2665
 -2.0210 -6.6705 18.8438 -0.8235 -0.5672 -0.0091
 4.1650 -17.5578 1.0876 -0.3673 -0.2558 0.8943
 3.0230 3.5555 -19.9965 0.8083 0.5562 0.1932
 -4.2043 17.5678 -0.8994 0.3605 0.2511 -0.8983
 -5.6352 -8.8521 13.8663 -0.6079 -0.7939 -0.0091
 8.6477 -10.7152 -10.5048 0.1357 0.3774 0.9160
 -10.9236 -10.4451 0.4805 -0.0252 -0.9996 -0.0091
 10.9236 10.4451 -0.4805 0.0252 0.9996 0.0091
 -10.6607 -12.8726 -8.1900 0.2798 -0.9392 0.1990
 0.5471 18.9104 10.3671 -0.1342 0.4433 -0.8863
 11.0897 -9.6021 -0.1785 -0.2928 0.4290 0.8546
 12.0593 7.9922 13.0606 -0.5672 0.8235 0.0091
 -10.2987 11.0971 1.7332 0.2425 -0.3561 -0.9024
 -9.3497 -8.9550 -19.6165 0.7760 -0.5935 0.2133
 -0.0337 16.9471 15.7218 -0.3691 0.2798 -0.8863

_exptl_transmission_factor_max     ?
_exptl_transmission_factor_min     ?
_diffrn_reflns_av_R_equivalents    0.0457
_diffrn_reflns_av_unetI/netI       0.0354
_diffrn_reflns_Laue_measured_fraction_full  0.967
_diffrn_reflns_Laue_measured_fraction_max  0.968
_diffrn_reflns_limit_h_max         11
_diffrn_reflns_limit_h_min         -11
_diffrn_reflns_limit_k_max         16
_diffrn_reflns_limit_k_min         -16
_diffrn_reflns_limit_l_max         20
_diffrn_reflns_limit_l_min         -20
_diffrn_reflns_number              40757
_diffrn_reflns_point_group_measured_fraction_full  0.967
_diffrn_reflns_point_group_measured_fraction_max  0.968
_diffrn_reflns_theta_full          25.242
_diffrn_reflns_theta_max           25.349
_diffrn_reflns_theta_min           2.490
_diffrn_ambient_environment        N~2~
_diffrn_ambient_temperature        100.00(10)
_diffrn_detector                   'Hybrid Pixel Array Detector'
_diffrn_detector_area_resol_mean   10.0000
_diffrn_detector_type              HyPix
_diffrn_measured_fraction_theta_full  0.967
_diffrn_measured_fraction_theta_max  0.968
_diffrn_measurement_details
;
List of Runs (angles in degrees, time in seconds):

  # Type    Start    End  Width  t~exp~   \w     \q     \k     \f   Frames
--------------------------------------------------------------------------
  1  \w    -68.00   0.00   0.50    0.50    --  -15.00 107.00-113.00  136
  2  \w      3.00  71.00   0.50    0.50    --   18.06-107.00 148.00  136
  3  \w    -71.00  28.00   0.50    0.50    --   18.06 -19.00 -30.00  198
  4  \w    -60.00  50.00   0.50    0.50    --   18.06 -57.00 150.00  220
  5  \w    -18.00  67.00   0.50    0.50    --   18.06 -99.00   0.00  170
  6  \w    -60.00  50.00   0.50    0.50    --   18.06 -57.00-150.00  220
  7  \w    -18.00  67.00   0.50    0.50    --   18.06 -99.00  90.00  170
  8  \w    -18.00  67.00   0.50    0.50    --   18.06 -99.00 -60.00  170
  9  \w    -18.00  67.00   0.50    0.50    --   18.06 -99.00 120.00  170
 10  \w    -13.00  96.00   0.50    0.50    --   18.06  57.00 -60.00  218
 11  \w    -66.00  45.00   0.50    0.50    --   18.06 -38.00-120.00  222
 12  \w    -18.00  34.00   0.50    0.50    --  -15.00 -99.00 -30.00  104
 13  \w    -18.00  34.00   0.50    0.50    --  -15.00 -99.00  60.00  104
;
_diffrn_measurement_device         'four-circle diffractometer'
_diffrn_measurement_device_type    'XtaLAB Synergy R, HyPix'
_diffrn_measurement_method         '\w scans'
_diffrn_orient_matrix_type        
 'CrysAlisPro convention (1999,Acta A55,543-557)'
_diffrn_orient_matrix_UB_11        -0.0139315000
_diffrn_orient_matrix_UB_12        0.0151463000
_diffrn_orient_matrix_UB_13        -0.0398349000
_diffrn_orient_matrix_UB_21        0.0634016000
_diffrn_orient_matrix_UB_22        0.0287951000
_diffrn_orient_matrix_UB_23        -0.0131080000
_diffrn_orient_matrix_UB_31        0.0405117000
_diffrn_orient_matrix_UB_32        -0.0420037000
_diffrn_orient_matrix_UB_33        -0.0110079000
_diffrn_radiation_monochromator    mirror
_diffrn_radiation_probe            x-ray
_diffrn_radiation_type             'Mo K\a'
_diffrn_radiation_wavelength       0.71073
_diffrn_source                     'micro-focus sealed X-ray tube'
_diffrn_source_type                'Mova (Mo) X-ray Source'
_reflns_Friedel_coverage           0.000
_reflns_Friedel_fraction_full      .
_reflns_Friedel_fraction_max       .
_reflns_number_gt                  6138
_reflns_number_total               7582
_reflns_odcompleteness_completeness  99.95
_reflns_odcompleteness_iscentric   1
_reflns_odcompleteness_theta       25.30
_reflns_special_details
;
 Reflections were merged by SHELXL according to the crystal
 class for the calculation of statistics and refinement.
 
 _reflns_Friedel_fraction is defined as the number of unique
 Friedel pairs measured divided by the number that would be
 possible theoretically, ignoring centric projections and
 systematic absences.
;
_reflns_threshold_expression       'I > 2\s(I)'
_computing_cell_refinement         'CrysAlisPro 1.171.42.72a (Rigaku OD, 2022)'
_computing_data_collection         'CrysAlisPro 1.171.42.72a (Rigaku OD, 2022)'
_computing_data_reduction          'CrysAlisPro 1.171.42.72a (Rigaku OD, 2022)'
_computing_molecular_graphics      'Olex2 1.3 (Dolomanov et al., 2009)'
_computing_publication_material    'Olex2 1.3 (Dolomanov et al., 2009)'
_computing_structure_refinement    'SHELXL 2018/3 (Sheldrick, 2015)'
_computing_structure_solution      'SHELXT 2018/2 (Sheldrick, 2018)'
_refine_diff_density_max           1.385
_refine_diff_density_min           -0.363
_refine_diff_density_rms           0.138
_refine_ls_extinction_coef         .
_refine_ls_extinction_method       none
_refine_ls_goodness_of_fit_ref     1.056
_refine_ls_hydrogen_treatment      constr
_refine_ls_matrix_type             full
_refine_ls_number_parameters       726
_refine_ls_number_reflns           7582
_refine_ls_number_restraints       1336
_refine_ls_R_factor_all            0.0889
_refine_ls_R_factor_gt             0.0771
_refine_ls_restrained_S_all        1.083
_refine_ls_shift/su_max            0.000
_refine_ls_shift/su_mean           0.000
_refine_ls_structure_factor_coef   Fsqd
_refine_ls_weighting_details      
 'w=1/[\s^2^(Fo^2^)+(0.1552P)^2^+0.5745P] where P=(Fo^2^+2Fc^2^)/3'
_refine_ls_weighting_scheme        calc
_refine_ls_wR_factor_gt            0.1938
_refine_ls_wR_factor_ref           0.2077
_refine_special_details            ?
_olex2_refinement_description
;
1. Fixed Uiso
 At 1.2 times of:
  All C(H,H) groups, All C(H,H,H,H) groups
 At 1.5 times of:
  All C(H,H,H) groups
2. Restrained distances
 F13A-C12 \\sim F13B-C12
 with sigma of 0.03
 F13A-F15A \\sim F13B-F14B
 with sigma of 0.03
 F14A-C12 \\sim F15B-C12
 with sigma of 0.02
 F15A-C12 \\sim F14B-C12
 with sigma of 0.03
3. Uiso/Uaniso restraints and constraints
All non-hydrogen atoms have similar U: within 2A with sigma of 0.0075 and sigma
for terminal atoms of 0.015 within 2A
4. Rigid body (RIGU) restrains
 All non-hydrogen atoms
 with sigma for 1-2 distances of 0.004 and sigma for 1-3 distances of 0.004
5. Others
 Sof(H24C)=Sof(H24D)=Sof(C0B)=Sof(F3B)=1-FVAR(1)
 Sof(H24A)=Sof(H24B)=Sof(F3A)=Sof(C0A)=FVAR(1)
 Sof(F10B)=Sof(F11B)=Sof(F12B)=1-FVAR(2)
 Sof(F10A)=Sof(F11A)=Sof(F12A)=FVAR(2)
 Sof(F4B)=Sof(F5B)=Sof(F6B)=1-FVAR(3)
 Sof(F4A)=Sof(F5A)=Sof(F6A)=FVAR(3)
 Sof(F7B)=Sof(F8B)=Sof(F9B)=1-FVAR(4)
 Sof(F7A)=Sof(F8A)=Sof(F9A)=FVAR(4)
 Sof(F13B)=Sof(F14B)=Sof(F15B)=1-FVAR(5)
 Sof(F13A)=Sof(F14A)=Sof(F15A)=FVAR(5)
 Fixed Sof: S4A(0.5) S2A(0.7) S1A(0.5) F1A(0.6) F2A(0.55) F1B(0.4) F2B(0.45)
 S2B(0.3) S1B(0.5) S3B(0.4) S3A(0.6) S4B(0.5)
6.a Secondary CH2 refined with riding coordinates:
 C2(H2A,H2B), C6(H6A,H6B), C10(H10A,H10B), C16(H16A,H16B), C20(H20A,H20B),
 C24(H24A,H24B), C24(H24C,H24D)
6.b Idealised Me refined as rotating group:
 C3(H3A,H3B,H3C), C7(H7A,H7B,H7C), C8(H8A,H8B,H8C), C9(H9A,H9B,H9C), C14(H14A,
 H14B,H14C), C15(H15A,H15B,H15C), C17(H17A,H17B,H17C), C19(H19A,H19B,H19C),
 C21(H21A,H21B,H21C), C22(H22A,H22B,H22C)
;
_atom_sites_solution_hydrogens     geom
_atom_sites_solution_primary       dual
_atom_sites_solution_secondary     ?
loop_
  _atom_site_label
  _atom_site_type_symbol
  _atom_site_fract_x
  _atom_site_fract_y
  _atom_site_fract_z
  _atom_site_U_iso_or_equiv
  _atom_site_adp_type
  _atom_site_occupancy
  _atom_site_site_symmetry_order
  _atom_site_calc_flag
  _atom_site_refinement_flags_posn
  _atom_site_refinement_flags_adp
  _atom_site_refinement_flags_occupancy
  _atom_site_disorder_assembly
  _atom_site_disorder_group
 S4A S 0.8908(8) 0.7792(6) 0.9506(4) 0.0324(13) Uiso 0.5 1 d . U P A 1
 S2A S 0.9216(4) 0.7394(3) 0.4512(2) 0.0184(5) Uani 0.7 1 d . U P B 1
 S1A S 0.6297(9) 0.7415(8) 0.5241(6) 0.0201(9) Uani 0.5 1 d . U P B 1
 F16 F 0.9386(3) 0.77062(18) 0.59487(12) 0.0451(6) Uani 1 1 d . U . . .
 O1 O 0.5324(3) 0.65084(17) 1.05028(15) 0.0338(5) Uani 1 1 d . U . . .
 F13A F 0.4255(3) 0.6293(2) 0.51619(16) 0.0513(8) Uani 0.918(4) 1 d D U P B 1
 O2 O 0.9881(2) 0.49390(19) 0.72310(14) 0.0333(5) Uani 1 1 d . U . . .
 F7A F 0.5875(3) 0.92343(16) 0.96272(15) 0.0449(7) Uani 0.923(4) 1 d . U P A 1
 F17 F 0.9957(3) 0.89750(17) 0.49420(15) 0.0543(6) Uani 1 1 d . U . . .
 F14A F 0.5201(4) 0.7294(2) 0.40332(16) 0.0530(8) Uani 0.918(4) 1 d D U P B 1
 F8A F 0.4730(4) 0.8197(2) 0.92599(16) 0.0480(7) Uani 0.923(4) 1 d . U P A 1
 F4A F 0.9627(4) 0.6627(2) 1.07358(17) 0.0535(8) Uani 0.910(4) 1 d . U P A 1
 F9A F 0.3962(3) 0.8553(2) 1.04364(17) 0.0507(8) Uani 0.923(4) 1 d . U P A 1
 O3 O 0.9298(3) 0.63630(18) 0.48576(15) 0.0381(6) Uani 1 1 d . U . . .
 N1 N 0.6694(3) 0.56016(18) 0.82215(15) 0.0214(5) Uani 1 1 d . U . . .
 N2 N 0.8301(3) 0.93924(19) 0.19681(16) 0.0254(6) Uani 1 1 d . U . . .
 O4 O 0.5071(3) 0.9901(3) 0.29876(16) 0.0495(7) Uani 1 1 d . U . . .
 O5 O 0.6503(3) 0.6731(2) 0.59755(14) 0.0399(6) Uani 1 1 d . U . . .
 O6 O 0.5213(3) 0.8219(2) 0.53578(18) 0.0492(7) Uani 1 1 d . U . . .
 O7 O 0.9020(3) 0.86444(19) 0.97878(17) 0.0417(6) Uani 1 1 d . U . . .
 F18 F 1.1403(2) 0.7705(2) 0.50728(16) 0.0584(7) Uani 1 1 d . U . . .
 F5A F 1.0250(3) 0.6044(2) 0.9652(2) 0.0567(8) Uani 0.910(4) 1 d . U P A 1
 O8 O 0.6523(3) 0.7656(2) 1.10250(14) 0.0404(6) Uani 1 1 d . U . . .
 F6A F 1.1453(3) 0.7209(2) 0.98013(19) 0.0584(8) Uani 0.910(4) 1 d . U P A 1
 O9 O 0.9975(3) 0.7803(2) 0.37110(14) 0.0387(6) Uani 1 1 d . U . . .
 F15A F 0.6354(3) 0.5969(2) 0.45101(18) 0.0574(8) Uani 0.918(4) 1 d D U P B 1
 O10 O 0.9620(3) 0.7927(2) 0.85807(15) 0.0397(6) Uani 1 1 d . U . . .
 F10A F 1.3402(6) 0.5832(7) 0.6989(4) 0.0547(18) Uani 0.71(2) 1 d . U P C 1
 N3 N 0.7518(3) 0.7265(2) 0.96229(16) 0.0259(6) Uani 1 1 d . U . . .
 N4 N 0.7622(3) 0.7895(2) 0.46171(16) 0.0267(6) Uani 1 1 d . U . . .
 C2 C 0.6394(3) 0.4959(2) 0.76651(19) 0.0225(6) Uani 1 1 d . U . . .
 H2A H 0.600979 0.542021 0.722376 0.027 Uiso 1 1 calc R U . . .
 H2B H 0.559600 0.451355 0.799144 0.027 Uiso 1 1 calc R U . . .
 F11A F 1.1680(9) 0.5570(9) 0.8016(4) 0.0725(19) Uani 0.71(2) 1 d . U P C 1
 F12A F 1.2564(8) 0.4275(7) 0.7583(6) 0.082(2) Uani 0.71(2) 1 d . U P C 1
 C3 C 0.7453(3) 0.5044(2) 0.88690(18) 0.0245(6) Uani 1 1 d . U . . .
 H3A H 0.692230 0.443746 0.917426 0.037 Uiso 1 1 calc R U . . .
 H3B H 0.750165 0.547110 0.924335 0.037 Uiso 1 1 calc R U . . .
 H3C H 0.843242 0.485664 0.861311 0.037 Uiso 1 1 calc R U . . .
 C4 C 0.7296(3) 1.0624(2) 0.2999(2) 0.0285(7) Uani 1 1 d . U . . .
 C5 C 0.7554(4) 0.4294(2) 0.72476(19) 0.0278(7) Uani 1 1 d . U . . .
 F1A F 0.1318(6) 1.0074(4) 0.3308(4) 0.0613(15) Uani 0.6 1 d . U P D 1
 C6 C 0.8516(3) 1.0018(2) 0.2552(2) 0.0250(6) Uani 1 1 d . U . . .
 H6A H 0.927640 1.050167 0.224061 0.030 Uiso 1 1 calc R U . . .
 H6B H 0.892921 0.955808 0.298197 0.030 Uiso 1 1 calc R U . . .
 C7 C 0.7522(4) 0.6521(2) 0.7741(2) 0.0292(7) Uani 1 1 d . U . . .
 H7A H 0.849555 0.632277 0.748531 0.044 Uiso 1 1 calc R U . . .
 H7B H 0.758485 0.695514 0.810756 0.044 Uiso 1 1 calc R U . . .
 H7C H 0.702508 0.688347 0.731597 0.044 Uiso 1 1 calc R U . . .
 C8 C 0.7532(4) 0.9947(3) 0.1322(2) 0.0326(7) Uani 1 1 d . U . . .
 H8A H 0.654308 1.011366 0.157895 0.049 Uiso 1 1 calc R U . . .
 H8B H 0.750828 0.952579 0.093921 0.049 Uiso 1 1 calc R U . . .
 H8C H 0.804107 1.056518 0.102569 0.049 Uiso 1 1 calc R U . . .
 C9 C 0.5230(4) 0.5945(2) 0.8636(2) 0.0286(7) Uani 1 1 d . U . . .
 H9A H 0.469128 0.627406 0.822195 0.043 Uiso 1 1 calc R U . . .
 H9B H 0.535283 0.641764 0.896044 0.043 Uiso 1 1 calc R U . . .
 H9C H 0.469812 0.536437 0.899591 0.043 Uiso 1 1 calc R U . . .
 C10 C 0.8912(4) 0.4830(3) 0.6723(2) 0.0330(7) Uani 1 1 d . U . . .
 H10A H 0.940191 0.444180 0.631837 0.040 Uiso 1 1 calc R U . . .
 H10B H 0.864537 0.549909 0.642228 0.040 Uiso 1 1 calc R U . . .
 C11 C 0.5126(4) 0.8395(3) 0.9900(2) 0.0373(8) Uani 1 1 d . U . . .
 C12 C 0.5455(4) 0.6706(3) 0.4714(2) 0.0375(8) Uani 1 1 d D U . . .
 C13 C 1.0003(4) 0.7998(3) 0.5161(2) 0.0349(7) Uani 1 1 d . U . . .
 C14 C 0.7942(4) 0.3330(2) 0.7826(2) 0.0324(7) Uani 1 1 d . U . . .
 H14A H 0.850667 0.287722 0.750430 0.049 Uiso 1 1 calc R U . . .
 H14B H 0.705612 0.300171 0.816070 0.049 Uiso 1 1 calc R U . . .
 H14C H 0.851244 0.349624 0.818201 0.049 Uiso 1 1 calc R U . . .
 C15 C 0.7533(4) 0.8442(3) 0.2425(2) 0.0369(8) Uani 1 1 d . U . . .
 H15A H 0.806922 0.806744 0.282722 0.055 Uiso 1 1 calc R U . . .
 H15B H 0.746878 0.803289 0.204006 0.055 Uiso 1 1 calc R U . . .
 H15C H 0.655974 0.860474 0.270734 0.055 Uiso 1 1 calc R U . . .
 C16 C 0.5970(4) 1.0047(3) 0.3509(2) 0.0340(8) Uani 1 1 d . U . . .
 H16A H 0.626796 0.938985 0.381488 0.041 Uiso 1 1 calc R U . . .
 H16B H 0.542574 1.042483 0.390956 0.041 Uiso 1 1 calc R U . . .
 C17 C 0.9801(4) 0.9100(3) 0.1557(2) 0.0373(8) Uani 1 1 d . U . . .
 H17A H 1.030822 0.970152 0.121777 0.056 Uiso 1 1 calc R U . . .
 H17B H 0.973111 0.863879 0.121271 0.056 Uiso 1 1 calc R U . . .
 H17C H 1.033491 0.877126 0.197413 0.056 Uiso 1 1 calc R U . . .
 C18 C 1.0116(4) 0.6844(3) 0.9955(2) 0.0392(8) Uani 1 1 d . U . . .
 C19 C 0.6836(4) 1.1583(3) 0.2442(2) 0.0368(8) Uani 1 1 d . U . . .
 H19A H 0.769569 1.193796 0.209883 0.055 Uiso 1 1 calc R U . . .
 H19B H 0.625987 1.201615 0.277859 0.055 Uiso 1 1 calc R U . . .
 H19C H 0.625872 1.140703 0.209383 0.055 Uiso 1 1 calc R U . . .
 C20 C 1.1199(4) 0.5364(3) 0.6775(2) 0.0423(9) Uani 1 1 d . U . . .
 H20A H 1.104244 0.607291 0.650900 0.051 Uiso 1 1 calc R U . . .
 H20B H 1.163006 0.499676 0.634555 0.051 Uiso 1 1 calc R U . . .
 C21 C 0.6797(5) 0.3993(3) 0.6639(2) 0.0393(9) Uani 1 1 d . U . . .
 H21A H 0.663519 0.458946 0.622538 0.059 Uiso 1 1 calc R U . . .
 H21B H 0.586808 0.369314 0.693421 0.059 Uiso 1 1 calc R U . . .
 H21C H 0.740567 0.350685 0.637271 0.059 Uiso 1 1 calc R U . . .
 C22 C 0.8006(4) 1.0929(3) 0.3622(3) 0.0405(9) Uani 1 1 d . U . . .
 H22A H 0.819754 1.032966 0.402583 0.061 Uiso 1 1 calc R U . . .
 H22B H 0.735703 1.138813 0.390048 0.061 Uiso 1 1 calc R U . . .
 H22C H 0.891632 1.126177 0.333735 0.061 Uiso 1 1 calc R U . . .
 F2A F 0.2845(8) 1.0974(7) 0.2439(6) 0.093(3) Uani 0.55 1 d . U P D 1
 C23 C 1.2179(4) 0.5299(4) 0.7348(3) 0.0571(11) Uani 1 1 d . U . . .
 C24 C 0.3656(4) 0.9659(5) 0.3406(3) 0.0640(12) Uani 1 1 d . U . . .
 H24A H 0.339727 0.995193 0.389353 0.077 Uiso 0.627(8) 1 calc R U P E 1
 H24B H 0.356784 0.892231 0.358986 0.077 Uiso 0.627(8) 1 calc R U P E 1
 H24C H 0.348084 0.894564 0.344449 0.077 Uiso 0.373(8) 1 calc R U P E 2
 H24D H 0.348360 0.977279 0.396629 0.077 Uiso 0.373(8) 1 calc R U P E 2
 F3A F 0.3064(6) 0.9431(6) 0.2315(4) 0.098(2) Uani 0.627(8) 1 d . U P D 1
 C0A C 0.2701(16) 1.0053(12) 0.2861(10) 0.067(2) Uani 0.627(8) 1 d . U P D 1
 F1B F 0.1442(11) 0.9618(11) 0.3131(8) 0.093(3) Uani 0.4 1 d . U P E 2
 C0B C 0.277(3) 1.026(2) 0.2977(18) 0.067(2) Uani 0.373(8) 1 d . U P E 2
 F2B F 0.2817(10) 1.0434(10) 0.2225(5) 0.084(2) Uani 0.45 1 d . U P E 2
 F3B F 0.2995(8) 1.1152(6) 0.3163(7) 0.078(3) Uani 0.373(8) 1 d . U P E 2
 F10B F 1.238(2) 0.4549(17) 0.7841(11) 0.068(3) Uani 0.29(2) 1 d . U P C 2
 F11B F 1.3507(17) 0.5415(19) 0.6821(12) 0.071(4) Uani 0.29(2) 1 d . U P C 2
 F12B F 1.148(2) 0.5986(18) 0.7835(14) 0.068(4) Uani 0.29(2) 1 d . U P C 2
 S2B S 0.9004(12) 0.7462(9) 0.4619(7) 0.0362(16) Uani 0.3 1 d . U P B -1
 S1B S 0.6137(9) 0.7458(8) 0.5316(6) 0.0300(13) Uani 0.5 1 d . U P B -1
 S3B S 0.6115(8) 0.7355(5) 1.0455(4) 0.0310(13) Uiso 0.4 1 d . U P A 1
 F4B F 1.038(4) 0.688(2) 1.0642(18) 0.049(4) Uani 0.090(4) 1 d . U P A 2
 F5B F 1.105(3) 0.648(2) 0.9546(18) 0.054(4) Uani 0.090(4) 1 d . U P A 2
 F6B F 0.919(3) 0.586(2) 1.0294(17) 0.052(4) Uani 0.090(4) 1 d . U P A 2
 F7B F 0.348(4) 0.798(3) 1.031(2) 0.052(4) Uani 0.077(4) 1 d . U P A 2
 F8B F 0.484(4) 0.905(2) 1.0404(19) 0.045(4) Uani 0.077(4) 1 d . U P A 2
 F9B F 0.555(4) 0.837(2) 0.9182(19) 0.042(4) Uani 0.077(4) 1 d . U P A 2
 S3A S 0.6239(4) 0.7352(2) 1.03259(17) 0.0154(5) Uani 0.6 1 d . U P A -1
 S4B S 0.9039(6) 0.7813(4) 0.9399(3) 0.0168(7) Uani 0.5 1 d . U P A -1
 F13B F 0.520(4) 0.5836(17) 0.5065(15) 0.045(4) Uani 0.082(4) 1 d D U P B 2
 F14B F 0.590(4) 0.699(2) 0.3968(14) 0.050(5) Uani 0.082(4) 1 d D U P B 2
 F15B F 0.400(2) 0.705(2) 0.4829(18) 0.052(4) Uani 0.082(4) 1 d D U P B 2

loop_
  _atom_site_aniso_label
  _atom_site_aniso_U_11
  _atom_site_aniso_U_22
  _atom_site_aniso_U_33
  _atom_site_aniso_U_23
  _atom_site_aniso_U_13
  _atom_site_aniso_U_12
 S2A 0.0208(10) 0.0213(7) 0.0133(9) -0.0090(6) -0.0015(7) 0.0083(6)
 S1A 0.0201(13) 0.0235(14) 0.0140(14) -0.0079(10) 0.0030(9) 0.0064(10)
 F16 0.0604(14) 0.0561(14) 0.0214(10) -0.0053(9) -0.0131(9) -0.0166(11)
 O1 0.0380(13) 0.0278(12) 0.0343(13) -0.0025(10) -0.0079(10) -0.0076(10)
 F13A 0.0502(16) 0.0536(17) 0.0466(15) 0.0035(12) -0.0098(12) -0.0295(14)
 O2 0.0278(12) 0.0427(13) 0.0258(12) -0.0031(10) -0.0029(9) -0.0014(10)
 F7A 0.0524(14) 0.0191(10) 0.0545(15) -0.0026(10) -0.0003(11) 0.0006(9)
 F17 0.0747(17) 0.0391(12) 0.0540(14) -0.0017(11) -0.0282(13) -0.0174(12)
 F14A 0.073(2) 0.0569(18) 0.0343(13) 0.0079(12) -0.0310(13) -0.0298(15)
 F8A 0.0614(19) 0.0427(14) 0.0449(14) -0.0051(11) -0.0312(14) 0.0129(14)
 F4A 0.0484(17) 0.0637(18) 0.0405(14) 0.0132(13) -0.0190(13) -0.0015(14)
 F9A 0.0440(15) 0.0369(14) 0.0613(16) -0.0102(12) 0.0044(12) 0.0098(13)
 O3 0.0483(15) 0.0327(13) 0.0321(13) -0.0078(10) -0.0100(11) 0.0125(11)
 N1 0.0275(13) 0.0191(12) 0.0186(12) -0.0044(10) -0.0064(10) -0.0024(10)
 N2 0.0309(14) 0.0218(12) 0.0248(13) -0.0031(10) -0.0111(11) -0.0002(10)
 O4 0.0230(12) 0.087(2) 0.0349(14) 0.0000(14) -0.0095(10) -0.0102(13)
 O5 0.0399(14) 0.0532(15) 0.0230(12) 0.0002(11) -0.0069(10) -0.0072(12)
 O6 0.0407(15) 0.0515(16) 0.0506(16) -0.0200(13) 0.0059(12) 0.0065(13)
 O7 0.0470(15) 0.0337(13) 0.0482(15) -0.0099(11) -0.0135(12) -0.0122(11)
 F18 0.0345(12) 0.0844(19) 0.0578(15) -0.0081(14) -0.0202(11) -0.0043(12)
 F5A 0.0517(17) 0.0362(14) 0.082(2) -0.0098(13) -0.0232(15) 0.0141(13)
 O8 0.0466(15) 0.0551(15) 0.0228(12) -0.0131(11) -0.0072(11) -0.0104(12)
 F6A 0.0290(12) 0.0680(18) 0.0726(19) 0.0096(15) -0.0236(12) -0.0079(12)
 O9 0.0366(13) 0.0488(14) 0.0238(12) -0.0021(10) -0.0023(10) 0.0090(11)
 F15A 0.0668(18) 0.0472(15) 0.0719(19) -0.0375(14) -0.0165(15) -0.0055(13)
 O10 0.0349(13) 0.0474(15) 0.0297(13) 0.0006(11) 0.0000(10) -0.0081(11)
 F10A 0.0214(18) 0.082(4) 0.050(3) 0.004(2) -0.0029(16) -0.013(2)
 N3 0.0296(13) 0.0264(13) 0.0222(12) -0.0044(10) -0.0061(11) -0.0058(11)
 N4 0.0294(13) 0.0281(13) 0.0222(13) -0.0056(10) -0.0047(11) 0.0001(11)
 C2 0.0272(15) 0.0223(14) 0.0223(14) -0.0089(12) -0.0085(12) -0.0050(12)
 F11A 0.050(3) 0.113(5) 0.051(3) -0.003(3) -0.013(2) -0.029(4)
 F12A 0.055(3) 0.094(4) 0.068(4) 0.024(3) -0.009(3) 0.026(3)
 C3 0.0299(16) 0.0255(15) 0.0205(15) -0.0061(12) -0.0091(12) -0.0010(13)
 C4 0.0257(15) 0.0299(16) 0.0329(16) -0.0100(13) -0.0120(13) 0.0073(13)
 C5 0.0375(17) 0.0273(15) 0.0218(15) -0.0103(12) -0.0095(13) 0.0044(13)
 F1A 0.0190(19) 0.069(3) 0.088(4) -0.008(3) -0.006(2) -0.007(2)
 C6 0.0241(15) 0.0238(14) 0.0311(16) -0.0086(12) -0.0123(12) 0.0026(12)
 C7 0.0432(19) 0.0215(15) 0.0216(15) -0.0016(12) -0.0051(14) -0.0088(13)
 C8 0.0395(19) 0.0348(18) 0.0251(16) -0.0024(14) -0.0153(14) 0.0011(15)
 C9 0.0305(16) 0.0261(16) 0.0279(17) -0.0081(13) -0.0037(13) 0.0058(13)
 C10 0.0405(18) 0.0371(17) 0.0209(15) -0.0101(13) -0.0039(13) 0.0047(14)
 C11 0.0384(17) 0.0305(16) 0.0438(18) -0.0103(14) -0.0103(15) 0.0043(14)
 C12 0.0467(18) 0.0406(17) 0.0272(16) -0.0030(14) -0.0123(14) -0.0145(15)
 C13 0.0377(17) 0.0391(17) 0.0273(16) -0.0004(14) -0.0105(14) -0.0083(14)
 C14 0.0405(19) 0.0264(16) 0.0317(17) -0.0091(13) -0.0105(15) 0.0068(14)
 C15 0.058(2) 0.0262(16) 0.0295(18) 0.0015(14) -0.0199(16) -0.0127(16)
 C16 0.0271(16) 0.0444(19) 0.0310(17) -0.0053(14) -0.0116(13) 0.0031(14)
 C17 0.043(2) 0.0318(18) 0.0337(18) -0.0060(15) -0.0065(15) 0.0131(15)
 C18 0.0340(17) 0.0394(18) 0.0412(18) 0.0018(15) -0.0142(15) 0.0020(14)
 C19 0.0305(18) 0.0288(17) 0.048(2) -0.0055(15) -0.0083(16) 0.0090(14)
 C20 0.0292(17) 0.055(2) 0.0292(17) 0.0077(16) 0.0031(14) -0.0008(16)
 C21 0.054(2) 0.0379(19) 0.038(2) -0.0217(16) -0.0228(17) 0.0061(17)
 C22 0.0374(19) 0.043(2) 0.054(2) -0.0280(18) -0.0239(17) 0.0139(16)
 F2A 0.052(3) 0.089(4) 0.107(5) 0.052(4) -0.033(3) -0.002(4)
 C23 0.0283(18) 0.081(3) 0.047(2) 0.013(2) -0.0048(16) -0.0086(18)
 C24 0.0261(17) 0.094(3) 0.055(2) 0.023(2) -0.0118(17) -0.0120(19)
 F3A 0.070(3) 0.134(5) 0.105(4) -0.018(3) -0.049(3) -0.037(3)
 C0A 0.028(3) 0.095(4) 0.066(4) 0.025(3) -0.021(3) -0.018(3)
 F1B 0.036(4) 0.134(6) 0.095(5) 0.019(5) -0.023(4) -0.030(5)
 C0B 0.033(3) 0.089(4) 0.067(4) 0.018(4) -0.020(3) -0.013(4)
 F2B 0.059(4) 0.121(6) 0.060(4) 0.026(4) -0.036(3) -0.008(5)
 F3B 0.045(4) 0.069(4) 0.109(6) 0.003(4) -0.016(4) -0.005(3)
 F10B 0.052(6) 0.094(7) 0.048(6) 0.018(5) -0.022(5) -0.014(5)
 F11B 0.036(4) 0.091(8) 0.065(6) 0.008(6) 0.006(4) -0.011(6)
 F12B 0.047(6) 0.093(8) 0.066(8) -0.020(6) -0.005(6) -0.023(6)
 S2B 0.039(3) 0.041(3) 0.026(3) 0.002(2) -0.012(2) 0.001(2)
 S1B 0.038(3) 0.029(2) 0.025(2) -0.0037(16) -0.012(2) -0.009(2)
 F4B 0.043(8) 0.056(8) 0.046(6) -0.005(6) -0.015(6) 0.004(7)
 F5B 0.044(7) 0.053(8) 0.059(7) -0.007(6) -0.008(6) 0.006(6)
 F6B 0.052(7) 0.042(7) 0.055(8) 0.004(7) -0.013(7) 0.001(6)
 F7B 0.047(7) 0.046(8) 0.055(8) 0.001(7) -0.009(7) 0.002(6)
 F8B 0.047(8) 0.038(7) 0.051(7) -0.009(6) -0.014(7) 0.011(7)
 F9B 0.045(8) 0.043(8) 0.038(5) 0.001(6) -0.018(6) 0.000(8)
 S3A 0.0226(10) 0.0193(8) 0.0057(9) -0.0053(7) -0.0024(8) -0.0044(6)
 S4B 0.0166(13) 0.0180(11) 0.0152(14) 0.0000(10) -0.0038(11) -0.0082(8)
 F13B 0.057(7) 0.045(5) 0.038(7) -0.007(5) -0.016(7) -0.019(5)
 F14B 0.062(8) 0.052(8) 0.031(5) 0.000(6) -0.010(6) -0.005(8)
 F15B 0.054(6) 0.055(7) 0.043(7) 0.004(7) -0.013(6) -0.019(6)

_geom_special_details
;
 All esds (except the esd in the dihedral angle between two l.s. planes)
 are estimated using the full covariance matrix.  The cell esds are taken
 into account individually in the estimation of esds in distances, angles
 and torsion angles; correlations between esds in cell parameters are only
 used when they are defined by crystal symmetry.  An approximate (isotropic)
 treatment of cell esds is used for estimating esds involving l.s. planes.
;
loop_
  _geom_bond_atom_site_label_1
  _geom_bond_atom_site_label_2
  _geom_bond_distance
  _geom_bond_site_symmetry_2
  _geom_bond_publ_flag
 S4A O7 1.389(8) . ?
 S4A O10 1.557(7) . ?
 S4A N3 1.507(8) . ?
 S4A C18 1.824(8) . ?
 S2A O3 1.406(5) . ?
 S2A O9 1.408(4) . ?
 S2A N4 1.609(4) . ?
 S2A C13 1.848(6) . ?
 S1A O5 1.432(10) . ?
 S1A O6 1.472(8) . ?
 S1A N4 1.535(9) . ?
 S1A C12 1.812(12) . ?
 S1A S2B 2.555(13) . ?
 F16 C13 1.328(4) . ?
 O1 S3B 1.409(8) . ?
 O1 S3A 1.434(4) . ?
 F13A C12 1.308(5) . ?
 O2 C10 1.446(4) . ?
 O2 C20 1.406(4) . ?
 F7A C11 1.331(5) . ?
 F17 C13 1.306(4) . ?
 F14A C12 1.321(5) . ?
 F8A C11 1.336(5) . ?
 F4A C18 1.291(5) . ?
 F9A C11 1.312(4) . ?
 O3 S2B 1.492(12) . ?
 N1 C2 1.531(4) . ?
 N1 C3 1.497(4) . ?
 N1 C7 1.503(4) . ?
 N1 C9 1.511(4) . ?
 N2 C6 1.524(4) . ?
 N2 C8 1.500(4) . ?
 N2 C15 1.502(4) . ?
 N2 C17 1.513(4) . ?
 O4 C16 1.430(4) . ?
 O4 C24 1.399(5) . ?
 O5 S1B 1.417(11) . ?
 O6 S1B 1.320(10) . ?
 O7 S4B 1.451(6) . ?
 F18 C13 1.349(4) . ?
 F5A C18 1.310(5) . ?
 O8 S3B 1.295(7) . ?
 O8 S3A 1.450(4) . ?
 F6A C18 1.350(5) . ?
 O9 S2B 1.607(10) . ?
 F15A C12 1.335(5) . ?
 O10 S4B 1.369(6) . ?
 F10A C23 1.364(7) . ?
 N3 S3B 1.744(7) . ?
 N3 S3A 1.529(4) . ?
 N3 S4B 1.608(6) . ?
 N4 S2B 1.404(11) . ?
 N4 S1B 1.680(9) . ?
 C2 H2A 0.9900 . ?
 C2 H2B 0.9900 . ?
 C2 C5 1.540(4) . ?
 F11A C23 1.271(9) . ?
 F12A C23 1.414(9) . ?
 C3 H3A 0.9800 . ?
 C3 H3B 0.9800 . ?
 C3 H3C 0.9800 . ?
 C4 C6 1.545(4) . ?
 C4 C16 1.520(5) . ?
 C4 C19 1.537(5) . ?
 C4 C22 1.541(5) . ?
 C5 C10 1.525(5) . ?
 C5 C14 1.536(5) . ?
 C5 C21 1.544(5) . ?
 F1A C0A 1.368(18) . ?
 C6 H6A 0.9900 . ?
 C6 H6B 0.9900 . ?
 C7 H7A 0.9800 . ?
 C7 H7B 0.9800 . ?
 C7 H7C 0.9800 . ?
 C8 H8A 0.9800 . ?
 C8 H8B 0.9800 . ?
 C8 H8C 0.9800 . ?
 C9 H9A 0.9800 . ?
 C9 H9B 0.9800 . ?
 C9 H9C 0.9800 . ?
 C10 H10A 0.9900 . ?
 C10 H10B 0.9900 . ?
 C11 S3B 1.847(8) . ?
 C11 F7B 1.65(3) . ?
 C11 F8B 1.36(3) . ?
 C11 F9B 1.22(3) . ?
 C11 S3A 1.831(5) . ?
 C12 S1B 1.865(11) . ?
 C12 F13B 1.220(19) . ?
 C12 F14B 1.24(2) . ?
 C12 F15B 1.414(18) . ?
 C13 S2B 1.776(14) . ?
 C14 H14A 0.9800 . ?
 C14 H14B 0.9800 . ?
 C14 H14C 0.9800 . ?
 C15 H15A 0.9800 . ?
 C15 H15B 0.9800 . ?
 C15 H15C 0.9800 . ?
 C16 H16A 0.9900 . ?
 C16 H16B 0.9900 . ?
 C17 H17A 0.9800 . ?
 C17 H17B 0.9800 . ?
 C17 H17C 0.9800 . ?
 C18 F4B 1.28(3) . ?
 C18 F5B 1.16(3) . ?
 C18 F6B 1.59(3) . ?
 C18 S4B 1.841(6) . ?
 C19 H19A 0.9800 . ?
 C19 H19B 0.9800 . ?
 C19 H19C 0.9800 . ?
 C20 H20A 0.9900 . ?
 C20 H20B 0.9900 . ?
 C20 C23 1.490(6) . ?
 C21 H21A 0.9800 . ?
 C21 H21B 0.9800 . ?
 C21 H21C 0.9800 . ?
 C22 H22A 0.9800 . ?
 C22 H22B 0.9800 . ?
 C22 H22C 0.9800 . ?
 F2A C0A 1.303(18) . ?
 C23 F10B 1.206(19) . ?
 C23 F11B 1.374(16) . ?
 C23 F12B 1.44(2) . ?
 C24 H24A 0.9900 . ?
 C24 H24B 0.9900 . ?
 C24 H24C 0.9900 . ?
 C24 H24D 0.9900 . ?
 C24 C0A 1.442(16) . ?
 C24 C0B 1.35(3) . ?
 F3A C0A 1.387(17) . ?
 F1B C0B 1.53(3) . ?
 C0B F2B 1.25(3) . ?
 C0B F3B 1.38(3) . ?

loop_
  _geom_angle_atom_site_label_1
  _geom_angle_atom_site_label_2
  _geom_angle_atom_site_label_3
  _geom_angle
  _geom_angle_site_symmetry_1
  _geom_angle_site_symmetry_3
  _geom_angle_publ_flag
 O7 S4A O10 112.0(5) . . ?
 O7 S4A N3 124.3(5) . . ?
 O7 S4A C18 106.7(5) . . ?
 O10 S4A C18 100.6(4) . . ?
 N3 S4A O10 105.2(5) . . ?
 N3 S4A C18 105.4(4) . . ?
 O3 S2A O9 121.1(2) . . ?
 O3 S2A N4 116.0(3) . . ?
 O3 S2A C13 104.6(3) . . ?
 O9 S2A N4 107.4(3) . . ?
 O9 S2A C13 104.2(3) . . ?
 N4 S2A C13 100.8(2) . . ?
 O5 S1A O6 115.3(6) . . ?
 O5 S1A N4 118.9(6) . . ?
 O5 S1A C12 105.9(6) . . ?
 O5 S1A S2B 92.2(5) . . ?
 O6 S1A N4 107.4(6) . . ?
 O6 S1A C12 101.4(6) . . ?
 O6 S1A S2B 131.8(6) . . ?
 N4 S1A C12 106.0(5) . . ?
 N4 S1A S2B 28.2(3) . . ?
 C12 S1A S2B 108.3(5) . . ?
 S3B O1 S3A 9.1(3) . . ?
 C20 O2 C10 112.9(3) . . ?
 S2A O3 S2B 10.1(5) . . ?
 C3 N1 C2 113.7(2) . . ?
 C3 N1 C7 109.6(2) . . ?
 C3 N1 C9 108.3(2) . . ?
 C7 N1 C2 111.8(2) . . ?
 C7 N1 C9 107.6(2) . . ?
 C9 N1 C2 105.5(2) . . ?
 C8 N2 C6 113.6(2) . . ?
 C8 N2 C15 110.0(3) . . ?
 C8 N2 C17 108.7(3) . . ?
 C15 N2 C6 111.1(2) . . ?
 C15 N2 C17 107.3(3) . . ?
 C17 N2 C6 105.8(2) . . ?
 C24 O4 C16 113.1(3) . . ?
 S1B O5 S1A 7.7(6) . . ?
 S1B O6 S1A 4.8(8) . . ?
 S4A O7 S4B 7.4(4) . . ?
 S3B O8 S3A 6.9(4) . . ?
 S2A O9 S2B 6.8(5) . . ?
 S4B O10 S4A 2.0(5) . . ?
 S4A N3 S3B 119.5(4) . . ?
 S4A N3 S3A 121.4(3) . . ?
 S4A N3 S4B 6.1(4) . . ?
 S3A N3 S3B 2.7(4) . . ?
 S3A N3 S4B 127.2(3) . . ?
 S4B N3 S3B 125.3(4) . . ?
 S2A N4 S1B 127.4(4) . . ?
 S1A N4 S2A 124.2(4) . . ?
 S1A N4 S1B 4.5(7) . . ?
 S2B N4 S2A 6.6(6) . . ?
 S2B N4 S1A 120.8(6) . . ?
 S2B N4 S1B 123.6(6) . . ?
 N1 C2 H2A 106.5 . . ?
 N1 C2 H2B 106.5 . . ?
 N1 C2 C5 123.2(3) . . ?
 H2A C2 H2B 106.5 . . ?
 C5 C2 H2A 106.5 . . ?
 C5 C2 H2B 106.5 . . ?
 N1 C3 H3A 109.5 . . ?
 N1 C3 H3B 109.5 . . ?
 N1 C3 H3C 109.5 . . ?
 H3A C3 H3B 109.5 . . ?
 H3A C3 H3C 109.5 . . ?
 H3B C3 H3C 109.5 . . ?
 C16 C4 C6 116.6(3) . . ?
 C16 C4 C19 109.8(3) . . ?
 C16 C4 C22 105.0(3) . . ?
 C19 C4 C6 113.7(3) . . ?
 C19 C4 C22 108.2(3) . . ?
 C22 C4 C6 102.6(3) . . ?
 C2 C5 C21 102.1(3) . . ?
 C10 C5 C2 115.4(3) . . ?
 C10 C5 C14 110.8(3) . . ?
 C10 C5 C21 105.3(3) . . ?
 C14 C5 C2 114.2(3) . . ?
 C14 C5 C21 107.9(3) . . ?
 N2 C6 C4 124.0(3) . . ?
 N2 C6 H6A 106.3 . . ?
 N2 C6 H6B 106.3 . . ?
 C4 C6 H6A 106.3 . . ?
 C4 C6 H6B 106.3 . . ?
 H6A C6 H6B 106.4 . . ?
 N1 C7 H7A 109.5 . . ?
 N1 C7 H7B 109.5 . . ?
 N1 C7 H7C 109.5 . . ?
 H7A C7 H7B 109.5 . . ?
 H7A C7 H7C 109.5 . . ?
 H7B C7 H7C 109.5 . . ?
 N2 C8 H8A 109.5 . . ?
 N2 C8 H8B 109.5 . . ?
 N2 C8 H8C 109.5 . . ?
 H8A C8 H8B 109.5 . . ?
 H8A C8 H8C 109.5 . . ?
 H8B C8 H8C 109.5 . . ?
 N1 C9 H9A 109.5 . . ?
 N1 C9 H9B 109.5 . . ?
 N1 C9 H9C 109.5 . . ?
 H9A C9 H9B 109.5 . . ?
 H9A C9 H9C 109.5 . . ?
 H9B C9 H9C 109.5 . . ?
 O2 C10 C5 110.3(3) . . ?
 O2 C10 H10A 109.6 . . ?
 O2 C10 H10B 109.6 . . ?
 C5 C10 H10A 109.6 . . ?
 C5 C10 H10B 109.6 . . ?
 H10A C10 H10B 108.1 . . ?
 F7A C11 F8A 107.0(3) . . ?
 F7A C11 S3B 112.7(4) . . ?
 F7A C11 S3A 110.8(3) . . ?
 F8A C11 S3B 114.2(3) . . ?
 F8A C11 S3A 109.2(3) . . ?
 F9A C11 F7A 108.8(3) . . ?
 F9A C11 F8A 108.7(3) . . ?
 F9A C11 S3B 105.4(3) . . ?
 F9A C11 S3A 112.2(3) . . ?
 F8B C11 F7B 87(2) . . ?
 F9B C11 F7B 115(2) . . ?
 F9B C11 F8B 141(2) . . ?
 S3A C11 S3B 7.1(2) . . ?
 S1A C12 S1B 5.7(5) . . ?
 F13A C12 S1A 112.9(4) . . ?
 F13A C12 F14A 109.6(3) . . ?
 F13A C12 F15A 107.3(3) . . ?
 F13A C12 S1B 107.9(4) . . ?
 F14A C12 S1A 109.6(4) . . ?
 F14A C12 F15A 107.8(3) . . ?
 F14A C12 S1B 109.9(4) . . ?
 F15A C12 S1A 109.4(4) . . ?
 F15A C12 S1B 114.2(4) . . ?
 F13B C12 F14B 124(2) . . ?
 F13B C12 F15B 96(2) . . ?
 F14B C12 F15B 103(2) . . ?
 F16 C13 S2A 112.3(3) . . ?
 F16 C13 F18 107.2(3) . . ?
 F16 C13 S2B 106.6(4) . . ?
 F17 C13 S2A 112.7(3) . . ?
 F17 C13 F16 109.5(3) . . ?
 F17 C13 F18 107.6(3) . . ?
 F17 C13 S2B 110.8(5) . . ?
 F18 C13 S2A 107.1(3) . . ?
 F18 C13 S2B 114.9(4) . . ?
 S2B C13 S2A 8.2(4) . . ?
 C5 C14 H14A 109.5 . . ?
 C5 C14 H14B 109.5 . . ?
 C5 C14 H14C 109.5 . . ?
 H14A C14 H14B 109.5 . . ?
 H14A C14 H14C 109.5 . . ?
 H14B C14 H14C 109.5 . . ?
 N2 C15 H15A 109.5 . . ?
 N2 C15 H15B 109.5 . . ?
 N2 C15 H15C 109.5 . . ?
 H15A C15 H15B 109.5 . . ?
 H15A C15 H15C 109.5 . . ?
 H15B C15 H15C 109.5 . . ?
 O4 C16 C4 109.7(3) . . ?
 O4 C16 H16A 109.7 . . ?
 O4 C16 H16B 109.7 . . ?
 C4 C16 H16A 109.7 . . ?
 C4 C16 H16B 109.7 . . ?
 H16A C16 H16B 108.2 . . ?
 N2 C17 H17A 109.5 . . ?
 N2 C17 H17B 109.5 . . ?
 N2 C17 H17C 109.5 . . ?
 H17A C17 H17B 109.5 . . ?
 H17A C17 H17C 109.5 . . ?
 H17B C17 H17C 109.5 . . ?
 S4A C18 S4B 6.1(3) . . ?
 F4A C18 S4A 107.8(3) . . ?
 F4A C18 F5A 111.4(4) . . ?
 F4A C18 F6A 108.3(3) . . ?
 F4A C18 S4B 113.8(3) . . ?
 F5A C18 S4A 112.5(4) . . ?
 F5A C18 F6A 106.5(3) . . ?
 F5A C18 S4B 109.9(3) . . ?
 F6A C18 S4A 110.3(3) . . ?
 F6A C18 S4B 106.6(3) . . ?
 F4B C18 F6B 95.8(19) . . ?
 F5B C18 F4B 113(2) . . ?
 F5B C18 F6B 95(2) . . ?
 C4 C19 H19A 109.5 . . ?
 C4 C19 H19B 109.5 . . ?
 C4 C19 H19C 109.5 . . ?
 H19A C19 H19B 109.5 . . ?
 H19A C19 H19C 109.5 . . ?
 H19B C19 H19C 109.5 . . ?
 O2 C20 H20A 110.1 . . ?
 O2 C20 H20B 110.1 . . ?
 O2 C20 C23 107.9(3) . . ?
 H20A C20 H20B 108.4 . . ?
 C23 C20 H20A 110.1 . . ?
 C23 C20 H20B 110.1 . . ?
 C5 C21 H21A 109.5 . . ?
 C5 C21 H21B 109.5 . . ?
 C5 C21 H21C 109.5 . . ?
 H21A C21 H21B 109.5 . . ?
 H21A C21 H21C 109.5 . . ?
 H21B C21 H21C 109.5 . . ?
 C4 C22 H22A 109.5 . . ?
 C4 C22 H22B 109.5 . . ?
 C4 C22 H22C 109.5 . . ?
 H22A C22 H22B 109.5 . . ?
 H22A C22 H22C 109.5 . . ?
 H22B C22 H22C 109.5 . . ?
 F10A C23 F12A 108.9(6) . . ?
 F10A C23 C20 112.2(4) . . ?
 F11A C23 F10A 105.6(6) . . ?
 F11A C23 F12A 105.0(5) . . ?
 F11A C23 C20 118.0(5) . . ?
 F12A C23 C20 106.7(6) . . ?
 F10B C23 C20 124.0(10) . . ?
 F10B C23 F11B 101.6(12) . . ?
 F10B C23 F12B 104.3(11) . . ?
 F11B C23 C20 101.8(10) . . ?
 F11B C23 F12B 126.2(13) . . ?
 F12B C23 C20 101.4(10) . . ?
 O4 C24 H24A 110.0 . . ?
 O4 C24 H24B 110.0 . . ?
 O4 C24 H24C 110.3 . . ?
 O4 C24 H24D 110.3 . . ?
 O4 C24 C0A 108.5(7) . . ?
 H24A C24 H24B 108.4 . . ?
 H24C C24 H24D 108.6 . . ?
 C0A C24 H24A 110.0 . . ?
 C0A C24 H24B 110.0 . . ?
 C0B C24 O4 107.0(13) . . ?
 C0B C24 H24C 110.3 . . ?
 C0B C24 H24D 110.3 . . ?
 F1A C0A C24 109.2(12) . . ?
 F1A C0A F3A 119.7(10) . . ?
 F2A C0A F1A 101.6(13) . . ?
 F2A C0A C24 119.1(10) . . ?
 F2A C0A F3A 107.6(14) . . ?
 F3A C0A C24 100.7(12) . . ?
 C24 C0B F1B 103.7(19) . . ?
 C24 C0B F3B 98.6(18) . . ?
 F2B C0B C24 129(2) . . ?
 F2B C0B F1B 89.3(17) . . ?
 F2B C0B F3B 107(2) . . ?
 F3B C0B F1B 134(2) . . ?
 O3 S2B S1A 96.9(6) . . ?
 O3 S2B O9 104.4(6) . . ?
 O3 S2B C13 104.5(7) . . ?
 O9 S2B S1A 134.8(7) . . ?
 O9 S2B C13 99.4(7) . . ?
 N4 S2B S1A 31.1(4) . . ?
 N4 S2B O3 124.1(9) . . ?
 N4 S2B O9 107.7(8) . . ?
 N4 S2B C13 113.6(7) . . ?
 C13 S2B S1A 113.2(5) . . ?
 O5 S1B N4 110.9(6) . . ?
 O5 S1B C12 104.0(6) . . ?
 O6 S1B O5 127.4(7) . . ?
 O6 S1B N4 107.2(7) . . ?
 O6 S1B C12 105.1(7) . . ?
 N4 S1B C12 98.0(5) . . ?
 O1 S3B N3 100.0(4) . . ?
 O1 S3B C11 103.2(5) . . ?
 O8 S3B O1 129.9(5) . . ?
 O8 S3B N3 113.5(5) . . ?
 O8 S3B C11 108.6(5) . . ?
 N3 S3B C11 96.2(3) . . ?
 O1 S3A O8 116.3(2) . . ?
 O1 S3A N3 109.8(2) . . ?
 O1 S3A C11 103.0(3) . . ?
 O8 S3A N3 117.9(3) . . ?
 O8 S3A C11 102.6(2) . . ?
 N3 S3A C11 105.1(2) . . ?
 O7 S4B N3 113.6(4) . . ?
 O7 S4B C18 103.2(3) . . ?
 O10 S4B O7 120.1(4) . . ?
 O10 S4B N3 109.4(4) . . ?
 O10 S4B C18 107.7(4) . . ?
 N3 S4B C18 100.6(3) . . ?

loop_
  _geom_torsion_atom_site_label_1
  _geom_torsion_atom_site_label_2
  _geom_torsion_atom_site_label_3
  _geom_torsion_atom_site_label_4
  _geom_torsion
  _geom_torsion_site_symmetry_1
  _geom_torsion_site_symmetry_2
  _geom_torsion_site_symmetry_3
  _geom_torsion_site_symmetry_4
  _geom_torsion_publ_flag
 S4A O7 S4B O10 165(4) . . . . ?
 S4A O7 S4B N3 32(4) . . . . ?
 S4A O7 S4B C18 -76(4) . . . . ?
 S4A O10 S4B O7 -116(15) . . . . ?
 S4A O10 S4B N3 18(15) . . . . ?
 S4A O10 S4B C18 127(15) . . . . ?
 S4A N3 S3B O1 -159.2(4) . . . . ?
 S4A N3 S3B O8 -17.3(7) . . . . ?
 S4A N3 S3B C11 96.1(5) . . . . ?
 S4A N3 S3A O1 -156.8(4) . . . . ?
 S4A N3 S3A O8 -20.4(5) . . . . ?
 S4A N3 S3A C11 93.1(4) . . . . ?
 S4A N3 S4B O7 -37(4) . . . . ?
 S4A N3 S4B O10 -174(5) . . . . ?
 S4A N3 S4B C18 73(4) . . . . ?
 S4A C18 S4B O7 65(4) . . . . ?
 S4A C18 S4B O10 -167(4) . . . . ?
 S4A C18 S4B N3 -53(4) . . . . ?
 S2A O3 S2B S1A 147(4) . . . . ?
 S2A O3 S2B O9 8(3) . . . . ?
 S2A O3 S2B N4 131(5) . . . . ?
 S2A O3 S2B C13 -96(4) . . . . ?
 S2A O9 S2B S1A -127(6) . . . . ?
 S2A O9 S2B O3 -11(5) . . . . ?
 S2A O9 S2B N4 -145(6) . . . . ?
 S2A O9 S2B C13 97(6) . . . . ?
 S2A N4 S2B S1A -123(5) . . . . ?
 S2A N4 S2B O3 -91(6) . . . . ?
 S2A N4 S2B O9 32(5) . . . . ?
 S2A N4 S2B C13 141(6) . . . . ?
 S2A N4 S1B O5 17.5(9) . . . . ?
 S2A N4 S1B O6 160.5(5) . . . . ?
 S2A N4 S1B C12 -90.8(6) . . . . ?
 S2A C13 S2B S1A 173(4) . . . . ?
 S2A C13 S2B O3 68(3) . . . . ?
 S2A C13 S2B O9 -39(3) . . . . ?
 S2A C13 S2B N4 -154(4) . . . . ?
 S1A O5 S1B O6 -167(7) . . . . ?
 S1A O5 S1B N4 -34(6) . . . . ?
 S1A O5 S1B C12 71(6) . . . . ?
 S1A O6 S1B O5 160(12) . . . . ?
 S1A O6 S1B N4 25(10) . . . . ?
 S1A O6 S1B C12 -79(11) . . . . ?
 S1A N4 S2B O3 32.5(12) . . . . ?
 S1A N4 S2B O9 154.7(6) . . . . ?
 S1A N4 S2B C13 -96.2(9) . . . . ?
 S1A N4 S1B O5 63(10) . . . . ?
 S1A N4 S1B O6 -154(11) . . . . ?
 S1A N4 S1B C12 -46(10) . . . . ?
 S1A C12 S1B O5 -86(6) . . . . ?
 S1A C12 S1B O6 138(7) . . . . ?
 S1A C12 S1B N4 28(6) . . . . ?
 F16 C13 S2B S1A 36.9(7) . . . . ?
 F16 C13 S2B O3 -67.3(6) . . . . ?
 F16 C13 S2B O9 -175.0(4) . . . . ?
 F16 C13 S2B N4 70.8(8) . . . . ?
 F13A C12 S1B O5 66.4(5) . . . . ?
 F13A C12 S1B O6 -69.3(6) . . . . ?
 F13A C12 S1B N4 -179.6(4) . . . . ?
 O2 C20 C23 F10A -170.3(6) . . . . ?
 O2 C20 C23 F11A -47.1(8) . . . . ?
 O2 C20 C23 F12A 70.6(5) . . . . ?
 O2 C20 C23 F10B 48.1(16) . . . . ?
 O2 C20 C23 F11B 161.0(12) . . . . ?
 O2 C20 C23 F12B -68.0(10) . . . . ?
 F7A C11 S3B O1 -165.7(3) . . . . ?
 F7A C11 S3B O8 53.5(5) . . . . ?
 F7A C11 S3B N3 -63.9(4) . . . . ?
 F7A C11 S3A O1 -174.0(3) . . . . ?
 F7A C11 S3A O8 64.8(3) . . . . ?
 F7A C11 S3A N3 -59.1(3) . . . . ?
 F17 C13 S2B S1A -82.2(6) . . . . ?
 F17 C13 S2B O3 173.5(4) . . . . ?
 F17 C13 S2B O9 65.9(6) . . . . ?
 F17 C13 S2B N4 -48.3(8) . . . . ?
 F14A C12 S1B O5 -174.1(4) . . . . ?
 F14A C12 S1B O6 50.2(6) . . . . ?
 F14A C12 S1B N4 -60.1(5) . . . . ?
 F8A C11 S3B O1 -43.4(5) . . . . ?
 F8A C11 S3B O8 175.9(4) . . . . ?
 F8A C11 S3B N3 58.5(5) . . . . ?
 F8A C11 S3A O1 -56.4(3) . . . . ?
 F8A C11 S3A O8 -177.6(3) . . . . ?
 F8A C11 S3A N3 58.5(4) . . . . ?
 F4A C18 S4B O7 55.6(4) . . . . ?
 F4A C18 S4B O10 -176.4(4) . . . . ?
 F4A C18 S4B N3 -61.9(4) . . . . ?
 F9A C11 S3B O1 75.8(4) . . . . ?
 F9A C11 S3B O8 -65.0(5) . . . . ?
 F9A C11 S3B N3 177.6(3) . . . . ?
 F9A C11 S3A O1 64.2(3) . . . . ?
 F9A C11 S3A O8 -57.0(4) . . . . ?
 F9A C11 S3A N3 179.1(3) . . . . ?
 O3 S2A O9 S2B 167(6) . . . . ?
 O3 S2A N4 S1A 17.2(7) . . . . ?
 O3 S2A N4 S2B 78(6) . . . . ?
 O3 S2A N4 S1B 21.0(6) . . . . ?
 O3 S2A C13 F16 -53.0(3) . . . . ?
 O3 S2A C13 F17 -177.4(3) . . . . ?
 O3 S2A C13 F18 64.4(3) . . . . ?
 O3 S2A C13 S2B -99(4) . . . . ?
 N1 C2 C5 C10 -55.3(4) . . . . ?
 N1 C2 C5 C14 74.8(4) . . . . ?
 N1 C2 C5 C21 -169.0(3) . . . . ?
 O4 C24 C0A F1A -163.3(8) . . . . ?
 O4 C24 C0A F2A -47.3(17) . . . . ?
 O4 C24 C0A F3A 69.9(9) . . . . ?
 O4 C24 C0B F1B 148.6(13) . . . . ?
 O4 C24 C0B F2B 48(3) . . . . ?
 O4 C24 C0B F3B -72.2(17) . . . . ?
 O5 S1A O6 S1B -17(10) . . . . ?
 O5 S1A N4 S2A 26.8(10) . . . . ?
 O5 S1A N4 S2B 20.1(11) . . . . ?
 O5 S1A N4 S1B -110(10) . . . . ?
 O5 S1A C12 F13A 56.2(5) . . . . ?
 O5 S1A C12 F14A 178.7(4) . . . . ?
 O5 S1A C12 F15A -63.2(5) . . . . ?
 O5 S1A C12 S1B 85(6) . . . . ?
 O6 S1A O5 S1B 10(6) . . . . ?
 O6 S1A N4 S2A 160.0(4) . . . . ?
 O6 S1A N4 S2B 153.3(7) . . . . ?
 O6 S1A N4 S1B 23(9) . . . . ?
 O6 S1A C12 F13A -64.6(6) . . . . ?
 O6 S1A C12 F14A 58.0(6) . . . . ?
 O6 S1A C12 F15A 176.0(4) . . . . ?
 O6 S1A C12 S1B -36(6) . . . . ?
 O7 S4A O10 S4B 61(15) . . . . ?
 O7 S4A N3 S3B -26.7(8) . . . . ?
 O7 S4A N3 S3A -24.5(8) . . . . ?
 O7 S4A N3 S4B 136(5) . . . . ?
 O7 S4A C18 F4A 65.1(5) . . . . ?
 O7 S4A C18 F5A -171.7(4) . . . . ?
 O7 S4A C18 F6A -53.0(5) . . . . ?
 O7 S4A C18 S4B -106(4) . . . . ?
 F18 C13 S2B S1A 155.5(4) . . . . ?
 F18 C13 S2B O3 51.3(7) . . . . ?
 F18 C13 S2B O9 -56.4(7) . . . . ?
 F18 C13 S2B N4 -170.6(5) . . . . ?
 F5A C18 S4B O7 -178.7(3) . . . . ?
 F5A C18 S4B O10 -50.7(5) . . . . ?
 F5A C18 S4B N3 63.8(4) . . . . ?
 F6A C18 S4B O7 -63.7(4) . . . . ?
 F6A C18 S4B O10 64.3(4) . . . . ?
 F6A C18 S4B N3 178.8(3) . . . . ?
 O9 S2A O3 S2B -170(4) . . . . ?
 O9 S2A N4 S1A 156.2(5) . . . . ?
 O9 S2A N4 S2B -143(6) . . . . ?
 O9 S2A N4 S1B 160.0(5) . . . . ?
 O9 S2A C13 F16 179.0(3) . . . . ?
 O9 S2A C13 F17 54.6(4) . . . . ?
 O9 S2A C13 F18 -63.6(3) . . . . ?
 O9 S2A C13 S2B 133(4) . . . . ?
 F15A C12 S1B O5 -52.8(6) . . . . ?
 F15A C12 S1B O6 171.5(5) . . . . ?
 F15A C12 S1B N4 61.2(6) . . . . ?
 O10 S4A O7 S4B -13(4) . . . . ?
 O10 S4A N3 S3B -157.6(4) . . . . ?
 O10 S4A N3 S3A -155.4(3) . . . . ?
 O10 S4A N3 S4B 5(4) . . . . ?
 O10 S4A C18 F4A -178.0(4) . . . . ?
 O10 S4A C18 F5A -54.8(5) . . . . ?
 O10 S4A C18 F6A 64.0(5) . . . . ?
 O10 S4A C18 S4B 11(4) . . . . ?
 N3 S4A O7 S4B -141(5) . . . . ?
 N3 S4A O10 S4B -161(15) . . . . ?
 N3 S4A C18 F4A -68.8(5) . . . . ?
 N3 S4A C18 F5A 54.4(5) . . . . ?
 N3 S4A C18 F6A 173.1(4) . . . . ?
 N3 S4A C18 S4B 120(4) . . . . ?
 N4 S2A O3 S2B -37(4) . . . . ?
 N4 S2A O9 S2B 30(5) . . . . ?
 N4 S2A C13 F16 67.7(3) . . . . ?
 N4 S2A C13 F17 -56.7(4) . . . . ?
 N4 S2A C13 F18 -174.9(3) . . . . ?
 N4 S2A C13 S2B 21(3) . . . . ?
 N4 S1A O5 S1B 140(7) . . . . ?
 N4 S1A O6 S1B -152(11) . . . . ?
 N4 S1A C12 F13A -176.6(4) . . . . ?
 N4 S1A C12 F14A -54.1(6) . . . . ?
 N4 S1A C12 F15A 64.0(6) . . . . ?
 N4 S1A C12 S1B -148(7) . . . . ?
 C2 C5 C10 O2 81.7(3) . . . . ?
 C3 N1 C2 C5 -49.6(4) . . . . ?
 C6 C4 C16 O4 -78.9(4) . . . . ?
 C7 N1 C2 C5 75.2(4) . . . . ?
 C8 N2 C6 C4 50.4(4) . . . . ?
 C9 N1 C2 C5 -168.1(3) . . . . ?
 C10 O2 C20 C23 -171.7(3) . . . . ?
 C12 S1A O5 S1B -101(7) . . . . ?
 C12 S1A O6 S1B 97(11) . . . . ?
 C12 S1A N4 S2A -92.2(6) . . . . ?
 C12 S1A N4 S2B -98.9(8) . . . . ?
 C12 S1A N4 S1B 131(10) . . . . ?
 C13 S2A O3 S2B 73(4) . . . . ?
 C13 S2A O9 S2B -76(5) . . . . ?
 C13 S2A N4 S1A -95.1(6) . . . . ?
 C13 S2A N4 S2B -35(6) . . . . ?
 C13 S2A N4 S1B -91.3(5) . . . . ?
 C14 C5 C10 O2 -50.1(3) . . . . ?
 C15 N2 C6 C4 -74.3(4) . . . . ?
 C16 O4 C24 C0A 148.7(8) . . . . ?
 C16 O4 C24 C0B 132.0(13) . . . . ?
 C16 C4 C6 N2 55.1(4) . . . . ?
 C17 N2 C6 C4 169.5(3) . . . . ?
 C18 S4A O7 S4B 97(4) . . . . ?
 C18 S4A O10 S4B -52(15) . . . . ?
 C18 S4A N3 S3B 96.6(5) . . . . ?
 C18 S4A N3 S3A 98.7(4) . . . . ?
 C18 S4A N3 S4B -101(5) . . . . ?
 C19 C4 C6 N2 -74.2(4) . . . . ?
 C19 C4 C16 O4 52.2(4) . . . . ?
 C20 O2 C10 C5 175.7(3) . . . . ?
 C21 C5 C10 O2 -166.5(3) . . . . ?
 C22 C4 C6 N2 169.2(3) . . . . ?
 C22 C4 C16 O4 168.4(3) . . . . ?
 C24 O4 C16 C4 -161.7(4) . . . . ?
 S2B S1A O5 S1B 149(7) . . . . ?
 S2B S1A O6 S1B -136(11) . . . . ?
 S2B S1A N4 S2A 6.7(7) . . . . ?
 S2B S1A N4 S1B -130(10) . . . . ?
 S2B S1A C12 F13A 154.0(4) . . . . ?
 S2B S1A C12 F14A -83.5(5) . . . . ?
 S2B S1A C12 F15A 34.6(6) . . . . ?
 S2B S1A C12 S1B -177(7) . . . . ?
 S2B N4 S1B O5 10.9(10) . . . . ?
 S2B N4 S1B O6 153.9(7) . . . . ?
 S2B N4 S1B C12 -97.5(8) . . . . ?
 S1B N4 S2B S1A 4.1(9) . . . . ?
 S1B N4 S2B O3 36.6(12) . . . . ?
 S1B N4 S2B O9 158.8(6) . . . . ?
 S1B N4 S2B C13 -92.1(9) . . . . ?
 S3B O1 S3A O8 23(3) . . . . ?
 S3B O1 S3A N3 160(3) . . . . ?
 S3B O1 S3A C11 -88(3) . . . . ?
 S3B O8 S3A O1 -34(3) . . . . ?
 S3B O8 S3A N3 -168(4) . . . . ?
 S3B O8 S3A C11 77(4) . . . . ?
 S3B N3 S3A O1 -112(8) . . . . ?
 S3B N3 S3A O8 24(8) . . . . ?
 S3B N3 S3A C11 138(8) . . . . ?
 S3B N3 S4B O7 -18.3(6) . . . . ?
 S3B N3 S4B O10 -155.5(4) . . . . ?
 S3B N3 S4B C18 91.2(4) . . . . ?
 S3B C11 S3A O1 79(3) . . . . ?
 S3B C11 S3A O8 -42(3) . . . . ?
 S3B C11 S3A N3 -166(3) . . . . ?
 S3A O1 S3B O8 -149(3) . . . . ?
 S3A O1 S3B N3 -16(2) . . . . ?
 S3A O1 S3B C11 83(3) . . . . ?
 S3A O8 S3B O1 138(4) . . . . ?
 S3A O8 S3B N3 10(3) . . . . ?
 S3A O8 S3B C11 -95(4) . . . . ?
 S3A N3 S3B O1 64(8) . . . . ?
 S3A N3 S3B O8 -154(8) . . . . ?
 S3A N3 S3B C11 -40(8) . . . . ?
 S3A N3 S4B O7 -15.9(5) . . . . ?
 S3A N3 S4B O10 -153.1(3) . . . . ?
 S3A N3 S4B C18 93.6(4) . . . . ?
 S3A C11 S3B O1 -90(3) . . . . ?
 S3A C11 S3B O8 129(3) . . . . ?
 S3A C11 S3B N3 12(3) . . . . ?
 S4B N3 S3B O1 -161.5(4) . . . . ?
 S4B N3 S3B O8 -19.5(7) . . . . ?
 S4B N3 S3B C11 93.9(4) . . . . ?
 S4B N3 S3A O1 -159.3(3) . . . . ?
 S4B N3 S3A O8 -23.0(5) . . . . ?
 S4B N3 S3A C11 90.6(4) . . . . ?

_shelx_res_file
;
TITL exp_411_autored_a.res in P-1
    exp_411_autored.res
    created by SHELXL-2018/3 at 23:11:15 on 10-Mar-2025
REM Old TITL exp_411_autored in P-1
REM SHELXT solution in P-1: R1 0.361, Rweak 0.028, Alpha 0.048
REM <I/s> 0.000 for 0 systematic absences, Orientation as input
REM Formula found by SHELXT: C37 N10 O10 Cl3
CELL 0.71073 9.5235 13.7392 17.2461 76.384 76.799 85.756
ZERR 4 0.0003 0.0003 0.0003 0.002 0.002 0.002
LATT 1
SFAC C H F N O S
UNIT 48 84 36 8 20 8
SIMU 0.0075 0.015 2
RIGU
SADI 0.03 F13A C12 F13B C12
SADI 0.03 F13A F15A F13B F14B
SADI F14A C12 F15B C12
SADI 0.03 F15A C12 F14B C12

L.S. 20 0 0
PLAN  20
SIZE 0.14 0.16 0.17
TEMP -173
CONF
list 4
MORE -1
BOND $H
fmap 2 53
acta
OMIT 6 0 3
OMIT 1 -4 3
OMIT 2 1 2
OMIT -2 -1 3
OMIT -2 6 6
OMIT -1 -2 5
OMIT 0 -1 7
OMIT 3 -4 1
OMIT 3 -2 3
OMIT -1 -6 8
OMIT -3 4 0
OMIT 0 3 4
OMIT 3 2 0
OMIT 1 2 5
OMIT -1 -4 9
OMIT 3 2 4
OMIT -1 -4 1
OMIT 1 -4 2
OMIT -4 5 4
OMIT 1 -4 5
OMIT -2 3 7
OMIT 1 -1 10
OMIT 0 -1 8
OMIT 1 -2 7
OMIT 2 -1 10
OMIT 2 -10 2
OMIT 2 -3 4
OMIT 2 -5 5
OMIT -2 -1 7
OMIT 4 -1 4
OMIT -3 0 4
OMIT -2 -1 2
OMIT -2 3 3
OMIT 4 -6 4
OMIT 0 -1 16
OMIT -2 12 4
OMIT 2 -1 9
OMIT -1 -4 4
OMIT -4 0 12
OMIT -6 -3 11
OMIT -4 1 6
OMIT 2 -3 6
OMIT -1 4 0
OMIT 1 4 0
OMIT 3 -2 2
OMIT 6 -3 5
OMIT 1 4 1
OMIT 2 0 6
OMIT 6 1 4
OMIT -2 -1 9
OMIT 3 4 5
OMIT 5 4 0
OMIT 0 -1 2
OMIT 0 1 2
OMIT -1 2 1
OMIT 1 0 4
OMIT 0 1 3
OMIT 2 8 3
OMIT 1 0 0
OMIT -1 3 2
OMIT 1 0 3
OMIT 1 -2 1
OMIT 4 9 9
OMIT 1 -2 2
OMIT -2 1 0
OMIT 0 -1 3
OMIT 1 5 8
OMIT -1 -2 2
OMIT 1 0 5
OMIT 5 0 4
OMIT 0 1 4
OMIT 1 -4 8
OMIT -1 2 2
OMIT 1 -3 3
OMIT -1 0 4
OMIT 1 0 2
OMIT -1 0 3
OMIT 2 -6 5
OMIT 7 4 7
OMIT -1 2 0
OMIT 0 8 9
OMIT 2 -1 4
OMIT 7 4 8
OMIT -1 2 3
OMIT 1 -2 4
OMIT 4 2 7
OMIT 9 4 7
OMIT -1 -2 1
OMIT 0 3 1
OMIT -3 3 2
OMIT -1 0 6
OMIT -1 -2 7
OMIT -2 1 1
OMIT 5 4 9
OMIT 0 -3 4
OMIT 3 0 4
OMIT 2 1 3
OMIT 2 -1 5
OMIT 2 -3 5
OMIT 1 2 3
OMIT 3 2 5
OMIT 1 -2 5
OMIT 1 -2 3
OMIT -1 2 4
OMIT 1 -4 1
OMIT 0 1 8
OMIT 3 0 7
OMIT 2 -3 2
OMIT 0 3 2
OMIT -1 2 8
OMIT 2 1 4
OMIT 1 2 4
OMIT 0 -5 3
OMIT 10 -3 7
OMIT 2 -3 9
OMIT -1 0 8
OMIT 2 -4 5
OMIT 2 1 5
OMIT -2 3 2
OMIT 0 0 8
OMIT -3 2 0
OMIT 8 5 3
OMIT 3 4 4
OMIT 0 -3 3
OMIT 2 -3 3
OMIT 3 -2 6
OMIT 0 -1 6
OMIT -1 -2 6
OMIT 1 9 1
OMIT -2 1 2
OMIT 3 5 7
OMIT 3 -2 1
OMIT 2 -1 3
OMIT 1 6 13
OMIT 3 -1 8
OMIT 0 6 3
OMIT 1 -6 9
OMIT 0 -5 7
OMIT -1 -7 4
OMIT 1 3 6
OMIT 4 4 1
OMIT 5 7 14
OMIT -1 5 0
OMIT 7 2 9
OMIT 1 4 6
OMIT 4 11 11
OMIT 1 -3 10
OMIT -3 -2 1
OMIT 0 4 1
OMIT -3 -5 2
OMIT 0 3 3
OMIT 1 0 1
OMIT 4 3 12
OMIT 1 -4 4
OMIT 5 0 3
OMIT 0 1 6
OMIT -1 -2 4
OMIT 3 1 1
OMIT 5 6 9
OMIT 3 0 6
OMIT -2 1 6
OMIT 7 8 4
OMIT 1 2 2
OMIT -6 4 12
OMIT 2 -1 6
OMIT -3 -1 12
OMIT 5 3 0
OMIT -1 11 9
OMIT -1 7 7
OMIT -1 4 4
OMIT -4 3 4
OMIT 8 -5 7
OMIT 0 3 5
OMIT -3 0 1
OMIT 2 -3 1
OMIT -2 6 4
OMIT -2 -1 4
OMIT -1 -2 3
OMIT 1 2 0
OMIT 1 -2 6
OMIT -9 3 8
OMIT -5 -2 5
OMIT -3 3 1
OMIT -3 6 9
OMIT 4 5 4
OMIT 1 -6 5
OMIT -3 8 0
OMIT -4 8 9
OMIT 3 -2 4
OMIT -4 12 6
OMIT 0 3 0
OMIT 7 12 9
OMIT 5 8 11
OMIT -3 4 4
OMIT 6 9 0
OMIT 3 9 8
OMIT 3 11 13
OMIT -1 -3 5
OMIT -2 -3 5
OMIT -1 0 5
OMIT -1 0 2
OMIT -5 6 0
OMIT 3 5 11
OMIT 0 5 11
OMIT 7 8 3
OMIT 5 8 6
OMIT 2 1 0
OMIT -2 -6 2
OMIT 2 6 2
OMIT 5 4 11
OMIT 3 -2 5
OMIT 3 -5 2
OMIT -1 4 3
OMIT 9 2 0
OMIT -3 7 2
OMIT 1 0 10
OMIT 2 0 16
OMIT 3 0 11
OMIT -3 1 15
OMIT -5 1 4
OMIT -8 -1 4
OMIT 2 1 9
OMIT 3 7 3
OMIT -5 12 2
OMIT 2 -1 8
OMIT -3 -3 3
OMIT 0 5 1
OMIT 3 0 1
OMIT 2 -1 1
OMIT 5 0 7
OMIT 5 0 9
OMIT -3 2 1
OMIT 8 5 1
OMIT -1 6 0
OMIT -3 -1 5
OMIT 4 -1 5
OMIT 3 2 1
OMIT -1 -4 3
OMIT 3 -5 3
OMIT 2 -1 14
OMIT -1 -4 2
OMIT -3 13 6
OMIT -1 -4 7
OMIT 2 1 6
OMIT -2 3 12
OMIT -7 7 8
OMIT 1 -5 6
OMIT 5 3 2
OMIT 0 5 0
OMIT -1 4 1
REM <olex2.extras>
REM <HklSrc "%.\\exp_411_autored.hkl">
REM </olex2.extras>

WGHT    0.155200    0.574500
FVAR       0.25627   0.62723   0.71190   0.90988   0.92285   0.91768
PART 1
S4A   6    0.890825    0.779226    0.950571    10.50000    0.03239

S2A   6    0.921578    0.739439    0.451166    10.70000    0.02083    0.02128 =
         0.01331   -0.00896   -0.00147    0.00834
S1A   6    0.629707    0.741499    0.524104    10.50000    0.02009    0.02354 =
         0.01404   -0.00785    0.00297    0.00644
PART 0
F16   3    0.938632    0.770623    0.594869    11.00000    0.06045    0.05611 =
         0.02136   -0.00527   -0.01312   -0.01664

O1    5    0.532445    0.650839    1.050278    11.00000    0.03803    0.02781 =
         0.03427   -0.00249   -0.00787   -0.00764
PART 1
F13A  3    0.425533    0.629266    0.516189    61.00000    0.05017    0.05359 =
         0.04661    0.00350   -0.00976   -0.02949

PART 0
O2    5    0.988108    0.493904    0.723098    11.00000    0.02778    0.04266 =
         0.02583   -0.00315   -0.00291   -0.00141

PART 1
F7A   3    0.587547    0.923431    0.962718    51.00000    0.05237    0.01908 =
         0.05455   -0.00263   -0.00035    0.00060

PART 0
F17   3    0.995691    0.897495    0.494197    11.00000    0.07467    0.03910 =
         0.05405   -0.00172   -0.02816   -0.01738
PART 1
F14A  3    0.520132    0.729416    0.403317    61.00000    0.07257    0.05693 =
         0.03426    0.00788   -0.03104   -0.02976

F8A   3    0.472989    0.819661    0.925993    51.00000    0.06142    0.04268 =
         0.04488   -0.00507   -0.03117    0.01291
F4A   3    0.962729    0.662661    1.073579    41.00000    0.04835    0.06367 =
         0.04050    0.01321   -0.01899   -0.00149
F9A   3    0.396197    0.855313    1.043635    51.00000    0.04405    0.03695 =
         0.06129   -0.01022    0.00442    0.00982
PART 0
O3    5    0.929849    0.636299    0.485763    11.00000    0.04831    0.03266 =
         0.03213   -0.00781   -0.01004    0.01251

N1    4    0.669377    0.560159    0.822151    11.00000    0.02755    0.01909 =
         0.01857   -0.00443   -0.00643   -0.00244
N2    4    0.830145    0.939239    0.196806    11.00000    0.03090    0.02184 =
         0.02475   -0.00312   -0.01112   -0.00016
O4    5    0.507112    0.990092    0.298765    11.00000    0.02296    0.08658 =
         0.03486    0.00000   -0.00953   -0.01018
O5    5    0.650299    0.673105    0.597555    11.00000    0.03988    0.05325 =
         0.02299    0.00021   -0.00695   -0.00720
O6    5    0.521291    0.821862    0.535782    11.00000    0.04070    0.05147 =
         0.05064   -0.02001    0.00594    0.00646
O7    5    0.901977    0.864441    0.978776    11.00000    0.04696    0.03369 =
         0.04825   -0.00994   -0.01351   -0.01224
F18   3    1.140257    0.770466    0.507281    11.00000    0.03453    0.08441 =
         0.05776   -0.00810   -0.02024   -0.00430
PART 1
F5A   3    1.025020    0.604386    0.965175    41.00000    0.05168    0.03619 =
         0.08247   -0.00982   -0.02322    0.01407
PART 0
O8    5    0.652258    0.765594    1.102499    11.00000    0.04662    0.05510 =
         0.02284   -0.01307   -0.00715   -0.01040
PART 1
F6A   3    1.145279    0.720928    0.980134    41.00000    0.02902    0.06803 =
         0.07259    0.00961   -0.02364   -0.00793

PART 0
O9    5    0.997468    0.780281    0.371102    11.00000    0.03665    0.04880 =
         0.02385   -0.00212   -0.00233    0.00897
PART 1
F15A  3    0.635376    0.596905    0.451014    61.00000    0.06679    0.04724 =
         0.07185   -0.03752   -0.01654   -0.00546

PART 0
O10   5    0.961954    0.792723    0.858071    11.00000    0.03490    0.04744 =
         0.02966    0.00060    0.00002   -0.00809

PART 1
F10A  3    1.340217    0.583243    0.698917    31.00000    0.02141    0.08239 =
         0.04991    0.00433   -0.00287   -0.01270

PART 0
N3    4    0.751766    0.726532    0.962294    11.00000    0.02960    0.02637 =
         0.02225   -0.00439   -0.00613   -0.00577

N4    4    0.762241    0.789512    0.461713    11.00000    0.02937    0.02807 =
         0.02217   -0.00565   -0.00465    0.00007
C2    1    0.639372    0.495920    0.766513    11.00000    0.02722    0.02232 =
         0.02233   -0.00886   -0.00855   -0.00504
AFIX  23
H2A   2    0.600979    0.542021    0.722376    11.00000   -1.20000
H2B   2    0.559600    0.451355    0.799144    11.00000   -1.20000
AFIX   0
PART 1
F11A  3    1.168031    0.557002    0.801556    31.00000    0.05047    0.11331 =
         0.05068   -0.00273   -0.01259   -0.02928
F12A  3    1.256407    0.427528    0.758306    31.00000    0.05458    0.09434 =
         0.06842    0.02379   -0.00885    0.02598
PART 0
C3    1    0.745310    0.504351    0.886897    11.00000    0.02993    0.02554 =
         0.02046   -0.00609   -0.00906   -0.00101
AFIX 137
H3A   2    0.692230    0.443746    0.917426    11.00000   -1.50000
H3B   2    0.750165    0.547110    0.924335    11.00000   -1.50000
H3C   2    0.843242    0.485664    0.861311    11.00000   -1.50000
AFIX   0

C4    1    0.729608    1.062373    0.299911    11.00000    0.02571    0.02990 =
         0.03292   -0.00997   -0.01202    0.00734
C5    1    0.755398    0.429373    0.724757    11.00000    0.03751    0.02731 =
         0.02175   -0.01028   -0.00952    0.00438
PART 1
F1A   3    0.131839    1.007406    0.330816    10.60000    0.01902    0.06947 =
         0.08844   -0.00831   -0.00574   -0.00654
PART 0
C6    1    0.851574    1.001818    0.255211    11.00000    0.02406    0.02376 =
         0.03110   -0.00857   -0.01234    0.00255
AFIX  23
H6A   2    0.927640    1.050167    0.224061    11.00000   -1.20000
H6B   2    0.892921    0.955808    0.298197    11.00000   -1.20000
AFIX   0

C7    1    0.752188    0.652073    0.774075    11.00000    0.04322    0.02147 =
         0.02163   -0.00156   -0.00509   -0.00883
AFIX 137
H7A   2    0.849555    0.632277    0.748531    11.00000   -1.50000
H7B   2    0.758485    0.695514    0.810756    11.00000   -1.50000
H7C   2    0.702508    0.688347    0.731597    11.00000   -1.50000
AFIX   0

C8    1    0.753175    0.994736    0.132197    11.00000    0.03949    0.03480 =
         0.02513   -0.00235   -0.01526    0.00107
AFIX 137
H8A   2    0.654308    1.011366    0.157895    11.00000   -1.50000
H8B   2    0.750828    0.952579    0.093921    11.00000   -1.50000
H8C   2    0.804107    1.056518    0.102569    11.00000   -1.50000
AFIX   0

C9    1    0.523050    0.594453    0.863639    11.00000    0.03050    0.02609 =
         0.02790   -0.00811   -0.00374    0.00585
AFIX 137
H9A   2    0.469128    0.627406    0.822195    11.00000   -1.50000
H9B   2    0.535283    0.641764    0.896044    11.00000   -1.50000
H9C   2    0.469812    0.536437    0.899591    11.00000   -1.50000
AFIX   0
C10   1    0.891171    0.482998    0.672348    11.00000    0.04051    0.03711 =
         0.02093   -0.01006   -0.00393    0.00474
AFIX  23
H10A  2    0.940191    0.444180    0.631837    11.00000   -1.20000
H10B  2    0.864537    0.549909    0.642228    11.00000   -1.20000
AFIX   0

C11   1    0.512650    0.839538    0.990009    11.00000    0.03839    0.03047 =
         0.04383   -0.01032   -0.01027    0.00430
C12   1    0.545514    0.670577    0.471421    11.00000    0.04668    0.04065 =
         0.02716   -0.00296   -0.01231   -0.01451
C13   1    1.000281    0.799787    0.516105    11.00000    0.03772    0.03911 =
         0.02726   -0.00043   -0.01046   -0.00831
C14   1    0.794246    0.333001    0.782599    11.00000    0.04049    0.02641 =
         0.03166   -0.00908   -0.01055    0.00685
AFIX 137
H14A  2    0.850667    0.287722    0.750430    11.00000   -1.50000
H14B  2    0.705612    0.300171    0.816070    11.00000   -1.50000
H14C  2    0.851244    0.349624    0.818201    11.00000   -1.50000
AFIX   0

C15   1    0.753302    0.844176    0.242541    11.00000    0.05809    0.02615 =
         0.02948    0.00151   -0.01989   -0.01270
AFIX 137
H15A  2    0.806922    0.806744    0.282722    11.00000   -1.50000
H15B  2    0.746878    0.803289    0.204006    11.00000   -1.50000
H15C  2    0.655974    0.860474    0.270734    11.00000   -1.50000
AFIX   0
C16   1    0.596986    1.004706    0.350923    11.00000    0.02714    0.04439 =
         0.03099   -0.00530   -0.01163    0.00307
AFIX  23
H16A  2    0.626796    0.938985    0.381488    11.00000   -1.20000
H16B  2    0.542574    1.042483    0.390956    11.00000   -1.20000
AFIX   0
C17   1    0.980104    0.910025    0.155695    11.00000    0.04256    0.03184 =
         0.03373   -0.00599   -0.00649    0.01305
AFIX 137
H17A  2    1.030822    0.970152    0.121777    11.00000   -1.50000
H17B  2    0.973111    0.863879    0.121271    11.00000   -1.50000
H17C  2    1.033491    0.877126    0.197413    11.00000   -1.50000
AFIX   0

C18   1    1.011550    0.684428    0.995453    11.00000    0.03404    0.03937 =
         0.04117    0.00184   -0.01423    0.00196
C19   1    0.683589    1.158316    0.244211    11.00000    0.03054    0.02881 =
         0.04771   -0.00551   -0.00828    0.00897
AFIX 137
H19A  2    0.769569    1.193796    0.209883    11.00000   -1.50000
H19B  2    0.625987    1.201615    0.277859    11.00000   -1.50000
H19C  2    0.625872    1.140703    0.209383    11.00000   -1.50000
AFIX   0

C20   1    1.119872    0.536439    0.677546    11.00000    0.02917    0.05513 =
         0.02922    0.00771    0.00310   -0.00078
AFIX  23
H20A  2    1.104244    0.607291    0.650900    11.00000   -1.20000
H20B  2    1.163006    0.499676    0.634555    11.00000   -1.20000
AFIX   0
C21   1    0.679656    0.399336    0.663943    11.00000    0.05448    0.03788 =
         0.03759   -0.02171   -0.02277    0.00609
AFIX 137
H21A  2    0.663519    0.458946    0.622538    11.00000   -1.50000
H21B  2    0.586808    0.369314    0.693421    11.00000   -1.50000
H21C  2    0.740567    0.350685    0.637271    11.00000   -1.50000
AFIX   0

C22   1    0.800639    1.092857    0.362242    11.00000    0.03743    0.04299 =
         0.05446   -0.02798   -0.02388    0.01391
AFIX 137
H22A  2    0.819754    1.032966    0.402583    11.00000   -1.50000
H22B  2    0.735703    1.138813    0.390048    11.00000   -1.50000
H22C  2    0.891632    1.126177    0.333735    11.00000   -1.50000
AFIX   0
PART 1
F2A   3    0.284527    1.097429    0.243902    10.55000    0.05204    0.08913 =
         0.10741    0.05209   -0.03311   -0.00194

PART 0
C23   1    1.217873    0.529873    0.734788    11.00000    0.02829    0.08133 =
         0.04707    0.01288   -0.00476   -0.00861

C24   1    0.365594    0.965852    0.340611    11.00000    0.02607    0.09360 =
         0.05525    0.02302   -0.01181   -0.01202
PART 1
AFIX  23
H24A  2    0.339727    0.995193    0.389353    21.00000   -1.20000
H24B  2    0.356784    0.892231    0.358986    21.00000   -1.20000
AFIX  23
PART 2
H24C  2    0.348084    0.894564    0.344449   -21.00000   -1.20000
H24D  2    0.348360    0.977279    0.396629   -21.00000   -1.20000
AFIX   0
PART 1
F3A   3    0.306411    0.943087    0.231469    21.00000    0.06988    0.13450 =
         0.10510   -0.01776   -0.04892   -0.03698
C0A   1    0.270150    1.005261    0.286140    21.00000    0.02792    0.09459 =
         0.06565    0.02543   -0.02120   -0.01821
PART 2
F1B   3    0.144220    0.961779    0.313091    10.40000    0.03622    0.13405 =
         0.09490    0.01907   -0.02307   -0.02961
C0B   1    0.277064    1.025828    0.297680   -21.00000    0.03323    0.08872 =
         0.06746    0.01758   -0.02017   -0.01263
F2B   3    0.281740    1.043399    0.222515    10.45000    0.05939    0.12097 =
         0.05963    0.02564   -0.03575   -0.00791
F3B   3    0.299488    1.115241    0.316298   -21.00000    0.04545    0.06934 =
         0.10894    0.00259   -0.01562   -0.00515

F10B  3    1.237898    0.454922    0.784143   -31.00000    0.05248    0.09411 =
         0.04791    0.01843   -0.02244   -0.01362
F11B  3    1.350686    0.541462    0.682059   -31.00000    0.03626    0.09140 =
         0.06529    0.00813    0.00590   -0.01058
F12B  3    1.147877    0.598610    0.783495   -31.00000    0.04668    0.09295 =
         0.06576   -0.01999   -0.00537   -0.02285
PART -1
S2B   6    0.900412    0.746203    0.461902    10.30000    0.03917    0.04061 =
         0.02605    0.00209   -0.01197    0.00137
S1B   6    0.613661    0.745807    0.531569    10.50000    0.03827    0.02885 =
         0.02528   -0.00366   -0.01187   -0.00894

PART 1
S3B   6    0.611532    0.735545    1.045480    10.40000    0.03104
PART 2
F4B   3    1.037885    0.688463    1.064178   -41.00000    0.04348    0.05631 =
         0.04598   -0.00523   -0.01516    0.00392
F5B   3    1.105383    0.648292    0.954608   -41.00000    0.04439    0.05290 =
         0.05924   -0.00699   -0.00789    0.00591
F6B   3    0.918721    0.585938    1.029416   -41.00000    0.05245    0.04211 =
         0.05456    0.00405   -0.01297    0.00079
F7B   3    0.348113    0.798002    1.030996   -51.00000    0.04664    0.04596 =
         0.05530    0.00065   -0.00931    0.00163
F8B   3    0.484175    0.904944    1.040436   -51.00000    0.04662    0.03783 =
         0.05083   -0.00949   -0.01415    0.01149
F9B   3    0.555258    0.837346    0.918188   -51.00000    0.04538    0.04291 =
         0.03755    0.00096   -0.01786   -0.00013
PART -1
S3A   6    0.623889    0.735188    1.032590    10.60000    0.02263    0.01929 =
         0.00565   -0.00527   -0.00237   -0.00440
S4B   6    0.903910    0.781348    0.939887    10.50000    0.01661    0.01798 =
         0.01516    0.00004   -0.00379   -0.00819

PART 2
F13B  3    0.520378    0.583600    0.506522   -61.00000    0.05700    0.04464 =
         0.03760   -0.00730   -0.01552   -0.01946
F14B  3    0.590359    0.699209    0.396846   -61.00000    0.06244    0.05189 =
         0.03146   -0.00022   -0.01029   -0.00478
F15B  3    0.400215    0.705082    0.482875   -61.00000    0.05419    0.05531 =
         0.04304    0.00350   -0.01331   -0.01949
HKLF 4


REM  exp_411_autored_a.res in P-1
REM wR2 = 0.2077, GooF = S = 1.056, Restrained GooF = 1.083 for all data
REM R1 = 0.0771 for 6138 Fo > 4sig(Fo) and 0.0889 for all 7582 data
REM 726 parameters refined using 1336 restraints

END

WGHT      0.1552      0.5745

REM Highest difference peak  1.385,  deepest hole -0.363,  1-sigma level  0.138
Q1    1   0.5872  0.7594  0.5450  11.00000  0.05    1.27
Q2    1   0.8606  0.7797  0.4806  11.00000  0.05    1.26
Q3    1   0.9765  0.8560  0.9427  11.00000  0.05    1.20
Q4    1   1.0909  0.8459  0.4826  11.00000  0.05    1.08
Q5    1   0.8847  0.8872  0.5447  11.00000  0.05    1.02
Q6    1   0.5856  0.8621  0.5072  11.00000  0.05    1.02
Q7    1   0.1644  0.8960  0.2997  11.00000  0.05    1.02
Q8    1   0.4968  0.7182  0.6268  11.00000  0.05    1.00
Q9    1   0.7493  0.7836  1.0413  11.00000  0.05    1.00
Q10   1   0.7454  0.7029  0.5413  11.00000  0.05    0.99
Q11   1   0.5389  0.7181  1.1447  11.00000  0.05    0.99
Q12   1   0.8562  0.8159  0.4021  11.00000  0.05    0.96
Q13   1   0.8448  0.7401  0.8959  11.00000  0.05    0.93
Q14   1   0.6046  0.6367  1.0219  11.00000  0.05    0.89
Q15   1   0.3483  0.7268  0.4976  11.00000  0.05    0.83
Q16   1   0.3680  0.9086  0.2084  11.00000  0.05    0.79
Q17   1   0.5196  0.8596  0.9363  11.00000  0.05    0.76
Q18   1   0.5055  0.6164  0.5030  11.00000  0.05    0.76
Q19   1   0.9984  0.6662  0.4583  11.00000  0.05    0.74
Q20   1   0.6690  0.5455  0.7996  11.00000  0.05    0.63
;
_shelx_res_checksum                6572
_shelx_hkl_file
;
   0   0   2  800.74   37.99
   0   0  -2  811.48   37.98
   0   0  -2  822.84   38.23
   0   0   2  796.53   38.23
   0   0  -3  103.94    4.96
   0   0  -3  102.87    4.96
   0   0   3   99.85    4.97
   0   0   3   98.06    4.91
   0   0   3   99.95    5.32
   0   0  -3   98.69    5.30
   0   0  -4 2967.87  138.75
   0   0  -4 3011.25  138.75
   0   0   4 2900.13  138.76
   0   0   4 2887.54  138.68
   0   0   4 3003.09  139.25
   0   0  -4 3080.24  139.25
   0   0   5  191.23    9.53
   0   0  -5  200.42    9.59
   0   0   5  197.83    9.60
   0   0  -5  200.22    9.58
   0   0   5  188.71    9.49
   0   0  -5  205.33   10.18
   0   0   5  199.44   10.18
   0   0   6   96.47    5.22
   0   0  -6  103.05    5.30
   0   0  -6  108.35    5.31
   0   0   6  105.42    5.33
   0   0   6   99.26    5.19
   0   0  -6  108.67    5.96
   0   0   6  111.04    6.03
   0   0   7  318.61   15.35
   0   0   7  309.63   15.43
   0   0  -7  324.65   15.42
   0   0  -7  324.43   15.45
   0   0  -7  324.01   16.22
   0   0   7  308.56   15.29
   0   0  -8    3.40    0.83
   0   0   8    2.21    0.69
   0   0   8    2.45    0.61
   0   0   8    1.71    0.64
   0   0  -8    1.87    0.99
   0   0  -8    2.80    0.63
   0   0   9   91.59    5.12
   0   0  -9   94.08    5.13
   0   0  -9   92.38    5.93
   0   0  -9  101.25    5.10
   0   0  -9   94.28    5.05
   0   0   9   89.94    5.00
   0   0   9   93.05    4.94
   0   0  10   44.22    2.85
   0   0 -10   46.45    2.91
   0   0 -10   43.53    3.67
   0   0 -10   44.35    2.80
   0   0 -10   45.74    2.79
   0   0  10   43.45    2.69
   0   0  10   45.41    2.77
   0   0 -11  187.01    9.23
   0   0  11  177.02    9.28
   0   0 -11  168.95   10.24
   0   0  11  171.56    9.00
   0   0 -11  187.81    9.32
   0   0  12  140.01    7.43
   0   0 -12  145.27    7.75
   0   0  12  149.92    7.76
   0   0  13   -0.39    1.37
   0   0  13    0.18    0.69
   0   0  13   -0.26    0.67
   0   0 -13    1.48    0.87
   0   0  14   74.42    4.04
   0   0  14   76.97    4.41
   0   0  14   59.10    5.63
   0   0 -14   71.06    4.38
   0   0 -14   64.76    3.64
   0   0  15    9.06    2.35
   0   0  15   11.45    1.52
   0   0  15   12.66    1.37
   0   0 -15   11.93    1.66
   0   0 -15   11.90    1.02
   0   0  16   44.25    4.84
   0   0  16   38.03    2.73
   0   0 -16   46.45    3.30
   0   0  16   42.92    3.12
   0   0 -17    7.15    1.47
   0   0  17    7.77    2.36
   0   0  17    8.69    1.24
   0   0  18    3.29    2.12
   0   0 -18    1.13    1.10
   0   0  19   -1.16    1.94
   0   1 -19   10.18    2.58
   0  -1  19    9.33    2.84
   0   1 -18    2.52    1.74
   0  -1  18    2.75    1.96
   0   1 -17   33.54    2.93
   0  -1  17   43.79    4.90
   0   1 -17   39.75    4.36
   0   1 -16    3.70    1.60
   0  -1  16   -0.98    1.76
   0  -1  16    1.91    0.97
   0   1 -16    3.13    1.16
   0  -1  16    3.11    0.86
   0   1 -16    2.37    0.66
   0  -1  15    8.00    1.14
   0   1 -15   13.18    2.32
   0  -1  15    8.32    2.40
   0   1 -15    7.44    1.40
   0  -1  15    9.96    1.53
   0   1 -14   14.07    1.67
   0  -1  14   10.54    1.30
   0  -1  14    9.45    1.49
   0  -1  14    9.84    2.34
   0   1 -13   22.94    2.18
   0  -1  13   27.38    1.98
   0  -1  13   28.66    2.48
   0  -1  13   24.65    3.63
   0   1 -12   78.80    4.67
   0  -1  12   79.56    6.30
   0   1 -12   79.88    6.06
   0  -1  12   86.58    4.97
   0  -1  12   75.90    4.40
   0  -1  11    2.97    0.92
   0  -1  11    0.33    1.19
   0   1 -11    0.51    1.20
   0   1 -11    1.85    0.75
   0  -1  11    1.42    0.63
   0  -1  10    3.33    0.82
   0  -1  10    6.66    1.60
   0   1 -10    4.25    1.34
   0  -1  10    4.38    0.77
   0   1 -10    5.25    0.92
   0  -1  10    4.52    0.97
   0  -1   9    1.52    0.74
   0   1  -9    1.94    1.19
   0   1  -9    0.75    0.72
   0   1  -9    2.52    0.75
   0  -1   9    2.13    0.64
   0  -1   9    0.54    0.91
   0  -1   8   46.19    2.97
   0   1  -8   60.70    3.24
   0   1  -8   63.84    4.23
   0   1  -8   55.87    3.41
   0  -1   8   60.94    4.44
   0  -1   8   42.78    3.30
   0   1  -7    4.20    1.23
   0   1  -7    4.05    0.88
   0   1  -7    5.94    0.84
   0  -1   7    3.82    0.68
   0  -1   7    3.79    1.25
   0  -1   7    4.21    0.84
   0  -1   6   22.40    1.91
   0  -1   6   19.58    1.51
   0  -1   6   32.27    2.73
   0   1  -6   29.17    1.91
   0   1  -6   24.11    2.44
   0   1  -6   24.27    1.71
   0   1  -5    0.24    0.66
   0   1  -5    0.49    0.50
   0  -1   5    0.95    0.33
   0   1  -5    1.02    0.43
   0  -1   5    0.94    0.47
   0  -1   5    0.91    0.75
   0   1  -4    0.10    0.57
   0  -1   4   -0.06    0.36
   0   1  -4   -0.09    0.28
   0  -1   4    0.02    0.20
   0   1  -4   -0.05    0.36
   0  -1   4   -0.12    0.60
   0  -1   3   20.83    1.55
   0   1  -3   18.57    1.19
   0   1  -3   21.63    1.94
   0   1  -3   23.38    1.53
   0  -1   3   17.69    1.24
   0   1  -3   30.30    1.34
   0  -1   3   31.21    2.16
   0   1  -2    4.88    0.43
   0  -1   2    6.47    0.88
   0   1  -2    5.25    0.86
   0  -1   2    5.33    0.63
   0   1  -2    5.02    0.74
   0   1  -2    4.24    0.45
   0  -1   2    3.86    0.44
   0   1   2    6.84    0.41
   0   1   2    3.77    0.54
   0   1   2    3.52    0.46
   0  -1  -2    5.07    0.47
   0   1   2    6.26    0.44
   0  -1  -2    2.41    0.45
   0   1   2    2.66    0.54
   0   1   2    3.34    0.41
   0   1   2    3.45    0.35
   0  -1  -2    3.45    0.47
   0  -1  -3   21.13    1.39
   0   1   3   18.79    1.15
   0   1   3   26.44    1.27
   0  -1  -3   25.09    1.33
   0  -1  -3   24.77    1.52
   0  -1  -3   22.13    1.38
   0  -1  -3   16.79    1.21
   0   1   3   18.14    1.22
   0   1   3   17.88    1.70
   0   1   3   25.44    1.30
   0   1   4   23.72    1.58
   0  -1  -4   23.74    1.55
   0  -1  -4   29.03    1.48
   0   1   4   24.34    1.44
   0   1   4   22.95    1.45
   0  -1  -4   26.22    1.53
   0   1   4   20.39    2.14
   0  -1  -4   33.73    1.67
   0   1   4   21.74    1.58
   0  -1  -4   21.07    1.58
   0  -1  -4   15.59    1.31
   0  -1  -4   24.69    1.29
   0   1   5    0.51    0.43
   0  -1  -5    0.17    0.40
   0   1   5    0.12    0.26
   0  -1  -5    0.40    0.31
   0  -1  -5    0.05    0.20
   0   1   5    0.05    0.36
   0   1   5    0.15    0.34
   0  -1  -5   -0.05    0.34
   0  -1  -5    0.43    0.29
   0   1   5    0.59    0.66
   0  -1  -6    2.98    0.39
   0   1   6    2.18    0.61
   0  -1  -6    4.24    0.73
   0   1   6    4.38    0.70
   0  -1  -6    3.63    0.54
   0   1   6    2.54    0.50
   0   1   6    2.77    0.66
   0   1   6    3.67    1.07
   0  -1  -6    2.40    0.54
   0  -1  -7   10.92    1.22
   0   1   7   12.06    2.14
   0  -1  -7   14.10    1.26
   0  -1  -7   16.93    0.98
   0   1   7   17.23    1.49
   0  -1  -7   16.46    1.43
   0   1   7   10.00    1.32
   0   1   7    9.49    1.11
   0   1   7   11.46    1.28
   0  -1  -8    8.10    0.99
   0   1   8    8.54    1.10
   0  -1  -8    7.03    1.08
   0  -1  -8    7.88    1.19
   0   1   8    8.10    1.07
   0  -1  -8    6.96    0.65
   0   1   8    6.10    0.97
   0  -1  -9    3.82    0.89
   0  -1  -9    7.28    0.62
   0   1   9    2.50    0.76
   0  -1  -9    4.56    0.87
   0   1   9    5.56    0.95
   0   1   9    4.57    0.96
   0  -1  -9    4.44    0.99
   0  -1 -10    4.84    0.73
   0   1  10    3.34    0.75
   0  -1 -10    4.22    0.50
   0  -1 -10    1.51    0.69
   0   1  10    2.94    0.85
   0  -1 -10    2.64    0.91
   0  -1 -11   27.50    2.11
   0   1  11   24.67    2.06
   0  -1 -11   32.93    2.03
   0  -1 -11   28.64    2.29
   0  -1 -11   21.40    1.46
   0   1  11   25.04    1.98
   0  -1 -12   51.25    3.00
   0   1  12   63.43    3.70
   0   1  12   70.77    3.72
   0  -1 -12   64.71    3.92
   0  -1 -12   55.92    3.74
   0   1  13    9.69    1.32
   0  -1 -13    8.20    0.80
   0  -1 -13    9.84    1.50
   0   1  13    9.23    1.26
   0   1  14   71.80    4.23
   0  -1 -14   86.89    4.61
   0   1  14   81.81    4.23
   0  -1 -15   76.88    4.31
   0   1  15   64.89    3.93
   0   1  15   75.12    3.87
   0   1  16   11.86    2.73
   0   1  16   17.17    1.76
   0  -1 -16   16.53    2.00
   0   1  16   16.94    1.82
   0   1  17   23.43    3.79
   0  -1 -17   29.17    2.53
   0   1  17   29.79    2.40
   0  -1 -17   27.31    2.69
   0  -1 -18   35.92    3.03
   0   1  18   28.83    4.25
   0   1  18   27.44    2.45
   0  -1 -18   30.58    3.87
   0  -1 -18   29.37    2.61
   0   1  19    7.50    2.68
   0  -1 -19   14.66    2.75
   0  -1 -19   10.19    1.79
   0  -1 -19    8.89    1.63
   0  -2  19    0.58    1.95
   0   2 -19    0.90    1.64
   0  -2  18    8.35    2.57
   0   2 -18    7.23    2.11
   0  -2  17    4.71    2.14
   0   2 -17    7.19    2.09
   0  -2  16   37.68    3.18
   0  -2  16   40.15    4.64
   0   2 -16   41.67    3.02
   0   2 -16   42.50    4.23
   0  -2  15    2.41    1.04
   0   2 -15    1.47    0.95
   0   2 -15    1.06    1.33
   0  -2  15    1.87    1.81
   0   2 -14   49.63    3.21
   0  -2  14   53.05    3.55
   0   2 -14   58.34    4.59
   0  -2  14   41.87    2.66
   0  -2  14   43.05    4.62
   0   2 -13   53.22    3.34
   0  -2  13   59.36    5.15
   0  -2  13   55.23    3.69
   0   2 -13   52.88    4.43
   0  -2  13   48.79    2.89
   0  -2  12   21.33    2.94
   0  -2  12   19.96    1.92
   0   2 -12   19.75    1.67
   0  -2  12   17.80    1.33
   0   2 -12   18.98    2.44
   0   2 -11    7.02    0.99
   0  -2  11    7.65    1.17
   0   2 -11    4.72    1.39
   0  -2  11    5.56    0.71
   0  -2  11    8.90    1.96
   0   2 -10   14.33    1.25
   0   2 -10   11.38    1.84
   0  -2  10   15.20    1.56
   0  -2  10   14.79    2.24
   0  -2  10   11.65    0.96
   0  -2   9  202.47    8.73
   0   2  -9  197.68   10.22
   0  -2   9  198.01   10.70
   0   2  -9  212.43    9.07
   0  -2   9  207.46    9.53
   0   2  -8   38.53    3.09
   0  -2   8   37.50    2.11
   0  -2   8   37.66    2.13
   0   2  -8   39.23    2.03
   0   2  -8   39.65    2.61
   0  -2   8   39.42    3.44
   0   2  -8   43.57    2.40
   0  -2   8   39.46    2.70
   0   2  -7   90.41    5.52
   0  -2   7   91.66    4.45
   0  -2   7   82.33    4.53
   0   2  -7   88.18    4.43
   0   2  -7   95.62    4.99
   0  -2   7   93.27    5.87
   0   2  -7   96.43    4.68
   0  -2   7   89.60    5.04
   0   2  -6   68.02    4.24
   0  -2   6   63.29    3.27
   0  -2   6   68.99    3.45
   0   2  -6   65.66    3.32
   0  -2   6   63.40    4.42
   0  -2   6   67.09    3.86
   0   2  -6   66.74    3.46
   0   2  -6   66.77    3.75
   0   2  -5   22.99    1.59
   0  -2   5   19.96    1.30
   0   2  -5   20.37    1.22
   0   2  -5   19.60    1.81
   0  -2   5   21.60    2.00
   0  -2   5   21.01    1.60
   0   2  -5   21.82    1.29
   0  -2   4    0.41    0.60
   0   2  -4    0.67    0.66
   0   2  -4    0.39    0.27
   0   2  -4    0.10    0.48
   0   2  -4    0.21    0.43
   0  -2   4    0.38    0.40
   0  -2   4    0.27    0.26
   0   2  -3  846.53   42.02
   0  -2   3  884.69   42.00
   0   2  -3  896.01   41.45
   0   2  -3  896.18   41.76
   0  -2   3  881.21   41.64
   0  -2   3  867.67   41.46
   0   2  -3  867.84   41.34
   0   2  -2 9433.23  444.92
   0   2  -2 9430.51  445.13
   0  -2   2 8962.27  445.14
   0  -2   2 9611.16  445.14
   0  -2   2 9329.76  445.04
   0   2  -2 9697.42  445.04
   0   2  -2 9798.00  445.39
   0  -2   2 9999.00  445.40
   0  -2   1    2.53    0.42
   0   2  -1    3.08    0.41
   0  -2   1    2.72    0.31
   0  -2   1    3.25    0.45
   0   2  -1    2.35    0.46
   0  -2   1    2.34    0.48
   0   2  -1    2.21    0.72
   0   2  -1    2.38    0.57
   0  -2   1    2.81    0.55
   0   2  -1    2.48    0.31
   0   2   0  222.91   10.56
   0   2   0  212.90   10.65
   0   2   0  219.08   10.72
   0  -2   0  222.64   10.74
   0   2   0  234.32   10.97
   0   2   0  218.50   10.60
   0  -2   0  230.90   10.80
   0   2   0  218.59   10.77
   0  -2   0  216.56   10.80
   0   2   0  219.48   10.81
   0   2   0  222.86   10.77
   0   2   0  235.37   10.68
   0   2   1    4.84    0.46
   0   2   1    4.99    0.58
   0  -2  -1    4.87    0.51
   0   2   1    4.95    0.52
   0   2   1    5.78    0.52
   0  -2  -1    4.52    0.47
   0   2   1    4.72    0.47
   0  -2  -1    4.98    0.55
   0   2   1    5.74    0.55
   0   2   1    4.22    0.45
   0   2   1    4.59    0.49
   0   2   1    4.57    0.48
   0   2   1    5.33    0.63
   0   2   1    5.77    0.52
   0   2   2 7610.93  359.38
   0   2   2 7710.59  359.45
   0  -2  -2 7643.90  359.39
   0  -2  -2 7753.52  359.34
   0   2   2 7379.65  359.32
   0   2   2 7838.13  359.29
   0   2   2 8262.50  359.40
   0   2   2 7565.84  359.21
   0   2   2 7567.04  359.33
   0  -2  -2 7796.60  359.36
   0   2   2 7566.41  359.26
   0   2   2 7608.18  359.24
   0   2   2 7628.89  359.42
   0   2   2 8086.04  359.31
   0   2   2 7291.31  359.22
   0   2   3   14.26    0.99
   0  -2  -3   12.66    0.97
   0  -2  -3   13.86    1.03
   0  -2  -3   14.08    0.87
   0   2   3   13.48    0.86
   0   2   3   13.42    0.91
   0  -2  -3   15.26    0.93
   0   2   3   12.43    1.16
   0  -2  -3   11.53    1.10
   0   2   3   13.91    0.87
   0   2   3   14.38    0.91
   0  -2  -3   14.73    1.04
   0   2   3   14.14    0.91
   0   2   3   12.98    1.00
   0  -2  -3   12.52    0.99
   0   2   3   14.57    1.18
   0  -2  -3   13.74    0.89
   0  -2  -4  563.88   29.59
   0   2   4  615.99   29.60
   0  -2  -4  632.91   29.75
   0   2   4  618.95   30.09
   0  -2  -4  630.29   30.06
   0  -2  -4  661.97   29.61
   0  -2  -4  619.03   29.50
   0   2   4  700.10   29.69
   0  -2  -4  645.48   29.69
   0  -2  -4  617.32   29.74
   0   2   4  623.31   29.55
   0   2   4  608.46   29.52
   0  -2  -4  619.13   29.56
   0  -2  -4  638.10   29.76
   0   2   4  631.97   29.98
   0   2   4  621.88   29.49
   0  -2  -5 1046.26   50.01
   0   2   5 1035.75   50.03
   0  -2  -5 1081.28   50.24
   0   2   5 1104.98   50.07
   0   2   5 1044.52   49.88
   0  -2  -5 1039.95   50.09
   0   2   5 1045.71   49.95
   0  -2  -5 1079.17   49.91
   0  -2  -5 1051.80   50.07
   0   2   5  994.11   50.19
   0  -2  -5 1058.28   50.21
   0  -2  -5 1046.61   50.04
   0   2   5 1094.79   50.05
   0   2   5 1093.25   50.21
   0   2   5 1081.38   50.70
   0  -2  -5 1113.85   50.65
   0  -2  -5 1038.25   50.20
   0   2   5 1143.25   50.53
   0   2   6   76.41    4.87
   0  -2  -6   83.80    4.84
   0  -2  -6   79.70    4.26
   0  -2  -6   85.37    4.20
   0   2   6   84.81    4.20
   0   2   6   85.03    4.37
   0  -2  -6   81.20    4.39
   0   2   6   78.21    4.03
   0  -2  -6   80.07    4.01
   0   2   6   81.33    4.18
   0   2   6   79.10    4.35
   0  -2  -6   79.56    4.35
   0  -2  -6   79.08    4.33
   0  -2  -6   80.80    4.17
   0  -2  -6   80.29    4.16
   0   2   6   83.17    4.69
   0  -2  -7   20.95    1.60
   0   2   7   19.48    1.59
   0  -2  -7   22.74    1.72
   0   2   7   21.77    1.28
   0  -2  -7   19.01    1.42
   0   2   7   20.88    1.61
   0  -2  -7   23.84    1.67
   0   2   7   23.89    1.70
   0  -2  -7   24.71    1.51
   0  -2  -7   24.52    1.62
   0  -2  -7   23.01    1.27
   0   2   7   21.60    1.44
   0   2   7   23.34    2.26
   0  -2  -7   22.13    2.06
   0  -2  -7   19.95    1.36
   0  -2  -8   18.68    1.14
   0   2   8   19.62    1.34
   0  -2  -8   16.84    1.32
   0  -2  -8   16.59    1.18
   0  -2  -8   17.93    1.35
   0  -2  -8   19.11    2.02
   0   2   8   17.79    1.52
   0   2   8   19.13    1.53
   0  -2  -8   18.38    1.49
   0   2   8   19.65    1.10
   0  -2  -8   16.33    1.55
   0  -2  -9   44.41    3.36
   0   2   9   35.37    2.54
   0   2   9   41.14    2.08
   0  -2  -9   39.34    2.57
   0  -2  -9   42.13    2.45
   0   2   9   42.81    2.45
   0  -2  -9   41.44    2.74
   0  -2  -9   38.93    2.43
   0  -2  -9   35.20    2.17
   0  -2  -9   43.31    2.17
   0  -2 -10  102.23    5.59
   0  -2 -10   95.97    5.22
   0   2  10   99.61    5.25
   0  -2 -10  112.80    6.46
   0   2  10   92.19    5.38
   0  -2 -10   97.48    4.90
   0  -2 -10  102.18    5.27
   0  -2 -11   63.40    3.59
   0  -2 -11   59.87    3.19
   0   2  11   63.34    3.75
   0  -2 -11   66.15    3.64
   0  -2 -11   63.06    3.91
   0  -2 -11   63.67    4.66
   0   2  11   60.61    3.57
   0  -2 -12   80.93    4.17
   0  -2 -12   85.24    5.84
   0   2  12   80.69    4.76
   0   2  12   85.68    4.65
   0  -2 -12   84.12    5.01
   0  -2 -12   86.36    4.70
   0   2  13   12.59    1.30
   0  -2 -13   13.50    2.14
   0  -2 -13   12.14    1.36
   0  -2 -13   11.45    1.52
   0  -2 -13   10.68    0.84
   0   2  13   11.03    1.40
   0   2  14   79.69    4.58
   0  -2 -14   72.19    3.81
   0  -2 -14   82.22    4.89
   0  -2 -14   74.63    4.45
   0  -2 -14   81.82    5.82
   0   2  14   79.86    4.47
   0  -2 -15   17.07    1.69
   0  -2 -15   19.14    2.66
   0  -2 -15   10.87    0.84
   0  -2 -15   13.77    1.79
   0   2  15   12.82    1.54
   0   2  15   14.81    1.52
   0  -2 -16   16.03    2.05
   0  -2 -16   15.35    2.61
   0  -2 -16   20.55    1.91
   0   2  16   19.28    1.91
   0  -2 -17    4.54    1.77
   0   2  17    3.16    1.10
   0  -2 -17    5.67    1.46
   0  -2 -17    3.83    1.10
   0  -2 -18    2.39    1.69
   0  -2 -18    2.04    1.14
   0   2  18    0.30    1.00
   0  -2 -18    2.57    1.35
   0   2  19   10.21    2.87
   0   2  19   11.58    1.63
   0  -2 -19   12.23    2.54
   0  -2 -19   12.86    1.71
   0  -2 -19   13.07    2.02
   0  -2 -20    6.71    1.46
   0  -2 -20    9.77    2.45
   0  -2 -20    7.32    1.69
   0   2  20    6.61    2.51
   0  -3  18    1.11    1.99
   0   3 -18    0.85    1.69
   0  -3  17    4.79    2.21
   0   3 -17    3.64    1.89
   0  -3  16    2.14    1.26
   0  -3  16    1.00    1.73
   0   3 -16    4.20    1.72
   0  -3  15   30.32    4.07
   0   3 -15   27.08    3.48
   0  -3  15   32.08    2.95
   0   3 -14   86.00    5.42
   0  -3  14  105.06    6.26
   0  -3  14   99.42    7.79
   0  -3  13    5.42    1.45
   0   3 -13    4.03    1.73
   0  -3  13    6.16    2.04
   0   3 -13    2.58    0.96
   0  -3  12   35.35    3.14
   0   3 -12   34.42    2.55
   0  -3  12   41.47    4.29
   0  -3  11    1.06    1.10
   0   3 -11    0.25    0.63
   0  -3  11    0.67    0.40
   0   3 -11   -0.53    1.01
   0  -3  11   -0.67    1.11
   0   3 -10   76.93    4.99
   0  -3  10   71.63    4.39
   0   3 -10   55.47    3.53
   0  -3  10   72.58    3.19
   0   3 -10   49.03    3.15
   0  -3  10   85.12    5.67
   0   3  -9    0.22    0.38
   0   3  -9    0.65    0.82
   0   3  -9   -0.26    0.51
   0  -3   9    0.39    0.30
   0  -3   9    0.06    0.39
   0  -3   9    0.15    0.77
   0  -3   9   -0.29    0.87
   0   3  -8    0.12    0.38
   0   3  -8    0.58    0.75
   0   3  -8    0.06    0.46
   0  -3   8   -0.03    0.24
   0  -3   8    0.14    0.61
   0  -3   8    0.19    0.36
   0  -3   8    1.32    1.07
   0   3  -7    1.01    0.45
   0  -3   7    0.13    0.60
   0  -3   7    0.07    0.37
   0   3  -7    0.23    0.48
   0  -3   7    1.64    1.03
   0   3  -7    1.20    0.92
   0   3  -6   33.09    3.12
   0   3  -6   43.37    2.77
   0   3  -6   35.46    2.08
   0  -3   6   37.01    2.68
   0  -3   6   28.08    2.28
   0   3  -6   38.28    2.15
   0  -3   5    0.84    0.59
   0   3  -5   -0.19    0.60
   0  -3   5   -0.27    0.36
   0   3  -5    0.18    0.94
   0  -3   5   -0.18    0.73
   0   3  -5    0.51    0.72
   0  -3   5    0.81    0.81
   0   3  -5   -0.22    0.43
   0   3  -4    0.93    0.48
   0   3  -4    2.27    0.73
   0   3  -4    2.74    1.11
   0  -3   4    1.82    0.89
   0  -3   4    1.36    0.50
   0  -3   4    1.56    0.75
   0   3  -4    1.55    0.72
   0  -3   4    0.57    0.64
   0   3  -4    1.68    0.54
   0  -3   3   10.36    1.16
   0   3  -3    8.19    0.96
   0  -3   3    7.21    1.07
   0   3  -3    7.22    0.81
   0  -3   3    5.33    0.90
   0   3  -3    4.71    0.98
   0   3  -3    9.34    1.55
   0  -3   3   11.34    1.46
   0  -3   2    0.07    0.31
   0  -3   2   -0.04    0.22
   0   3  -2    0.18    0.18
   0  -3   2    0.08    0.41
   0   3  -2    0.04    0.33
   0   3  -2    0.45    0.38
   0  -3   2    0.20    0.43
   0   3  -2    0.18    0.37
   0   3  -2    0.31    0.61
   0  -3   2    0.11    0.52
   0  -3   1    0.77    0.42
   0   3  -1    0.69    0.38
   0   3  -1    0.89    0.53
   0   3  -1    1.17    0.82
   0  -3   1    2.15    0.98
   0  -3   1    1.27    0.30
   0  -3   1    1.66    0.73
   0   3  -1    1.45    0.74
   0  -3   1    0.68    0.42
   0  -3   1    0.62    0.49
   0   3  -1    1.18    0.36
   0  -3   1    1.06    0.33
   0  -3   1    2.40    0.52
   0   3  -1    0.50    0.27
   0  -3   0    0.38    0.27
   0  -3   0    0.62    0.36
   0   3   0    0.53    0.35
   0   3   0    0.34    0.47
   0  -3   0    1.41    0.68
   0   3   0    2.29    0.78
   0   3   0    1.82    0.50
   0  -3   0    0.89    0.34
   0   3   0    1.58    0.65
   0  -3   0    0.68    0.46
   0   3   0    0.42    0.32
   0   3   0    0.74    0.46
   0   3   1   86.61    3.70
   0   3   1   36.75    2.90
   0   3   1   48.62    2.90
   0   3   1   69.89    3.16
   0  -3  -1   49.27    3.17
   0   3   1   48.19    3.04
   0  -3  -1   61.03    2.86
   0  -3  -1   77.07    3.53
   0   3   1   42.23    2.99
   0   3   1   64.12    3.06
   0   3   1   46.66    2.88
   0   3   1   66.15    3.10
   0  -3  -2    9.16    0.89
   0   3   2    7.97    0.94
   0   3   2    8.44    0.97
   0   3   2   20.49    1.45
   0   3   2    6.94    0.95
   0   3   2   10.95    1.04
   0  -3  -2    9.76    1.04
   0   3   2    7.00    0.92
   0   3   2   15.82    1.07
   0   3   2    9.34    0.95
   0  -3  -2    9.12    1.14
   0   3   2   13.21    1.34
   0  -3  -2    4.06    0.89
   0   3   2    7.82    0.95
   0   3   2   16.98    1.12
   0  -3  -2   14.41    1.04
   0   3   3    1.85    0.53
   0   3   3    1.28    0.60
   0  -3  -3    1.54    0.54
   0   3   3    3.39    0.73
   0  -3  -3    1.93    0.57
   0   3   3    1.23    0.48
   0  -3  -3    2.27    0.48
   0   3   3    4.01    0.60
   0   3   3    1.79    0.49
   0   3   3    1.33    0.56
   0  -3  -3    3.79    0.55
   0   3   3    1.37    0.68
   0   3   3    3.83    0.54
   0  -3  -3    3.75    0.55
   0   3   3    1.83    0.49
   0   3   3    1.44    0.64
   0  -3  -3    1.31    0.64
   0  -3  -3    1.87    0.46
   0   3   3    2.64    0.48
   0  -3  -4   19.45    1.39
   0   3   4   27.76    1.45
   0   3   4   20.61    1.76
   0  -3  -4   19.60    1.69
   0   3   4   17.69    1.73
   0   3   4   17.08    1.41
   0  -3  -4   31.60    1.59
   0   3   4   32.78    1.63
   0  -3  -4   14.76    1.29
   0   3   4   15.53    1.31
   0   3   4   19.15    1.63
   0   3   4    6.73    1.68
   0  -3  -4    9.66    1.55
   0  -3  -4   14.75    1.51
   0   3   4   15.58    1.56
   0  -3  -4   24.17    1.68
   0  -3  -4   21.59    1.58
   0  -3  -5   28.67    2.52
   0  -3  -5   36.83    2.57
   0   3   5   29.35    2.68
   0   3   5   35.36    2.32
   0  -3  -5   40.28    2.41
   0   3   5   24.74    2.86
   0  -3  -5   39.14    2.76
   0  -3  -5   24.93    2.18
   0   3   5   28.10    2.28
   0   3   5   26.49    2.42
   0   3   5   34.09    2.71
   0  -3  -5   62.38    2.68
   0  -3  -5   43.28    2.60
   0   3   5   51.37    2.46
   0   3   5   54.92    2.46
   0   3   5   56.59    2.71
   0  -3  -5   51.74    2.69
   0   3   6   -0.03    0.31
   0  -3  -6    0.89    0.49
   0   3   6    0.27    0.38
   0  -3  -6    0.30    0.37
   0   3   6    0.94    0.42
   0  -3  -6   -0.24    0.58
   0   3   6    0.33    0.49
   0   3   6   -0.18    0.36
   0   3   6    0.15    0.55
   0   3   6    0.35    0.69
   0  -3  -6    0.14    0.40
   0   3   6    1.01    0.85
   0  -3  -6    0.52    0.62
   0   3   6    0.76    0.35
   0  -3  -6    0.22    0.34
   0  -3  -6    0.49    0.56
   0  -3  -6    0.59    0.52
   0  -3  -6    1.43    0.44
   0   3   7    0.17    0.66
   0  -3  -7   -0.21    0.39
   0  -3  -7    0.38    0.62
   0   3   7    0.54    0.48
   0  -3  -7    0.39    0.51
   0   3   7    0.28    0.42
   0   3   7    0.26    0.88
   0   3   7    0.03    0.40
   0  -3  -7    0.53    0.65
   0  -3  -7    0.68    0.68
   0   3   7    0.35    0.40
   0  -3  -7    0.83    0.44
   0  -3  -7    0.15    0.40
   0  -3  -7    0.51    0.71
   0   3   7    0.09    0.63
   0  -3  -7    1.21    0.94
   0   3   7   -0.34    1.02
   0  -3  -8   40.31    2.49
   0  -3  -8   51.34    2.75
   0  -3  -8   43.24    2.89
   0   3   8   37.45    2.36
   0   3   8   34.54    2.36
   0  -3  -8   32.58    2.42
   0  -3  -8   49.74    2.59
   0   3   8   45.75    2.81
   0  -3  -8   41.63    2.81
   0  -3  -8   32.90    2.16
   0  -3  -8   49.61    2.82
   0  -3  -8   44.94    3.38
   0   3   8   43.55    2.71
   0   3   8   33.34    2.21
   0   3   9    5.26    0.68
   0   3   9    5.57    1.17
   0  -3  -9    7.50    1.15
   0  -3  -9    4.58    0.62
   0  -3  -9    6.37    0.90
   0   3   9    4.53    0.76
   0  -3  -9    6.94    1.10
   0  -3  -9    7.58    0.91
   0  -3  -9    7.86    1.02
   0  -3  -9    4.87    0.77
   0  -3  -9    3.93    1.37
   0   3   9    3.80    0.70
   0  -3 -10    8.00    0.91
   0  -3 -10   10.60    1.77
   0  -3 -10   11.27    1.15
   0   3  10    8.24    0.96
   0  -3 -10   11.70    1.44
   0  -3 -10   13.19    1.13
   0   3  10    8.22    0.80
   0   3  10    9.58    1.27
   0  -3 -10    5.59    0.74
   0   3  11   89.73    4.43
   0  -3 -11   84.53    4.04
   0  -3 -11   87.77    3.99
   0  -3 -11   81.85    4.56
   0   3  11   66.56    3.42
   0   3  11   59.57    3.72
   0  -3 -11   58.97    3.36
   0  -3 -11  101.88    5.60
   0  -3 -12  145.58    6.66
   0   3  12  114.06    6.48
   0  -3 -12  155.34    6.73
   0  -3 -12  144.31    7.25
   0  -3 -12   99.15    5.99
   0   3  12  162.44    7.11
   0  -3 -12  156.23    8.43
   0   3  13    4.02    1.15
   0  -3 -13    4.38    0.55
   0   3  13    6.48    0.98
   0  -3 -13    5.77    1.73
   0  -3 -13    6.67    1.05
   0  -3 -13    6.09    1.33
   0  -3 -14   78.47    3.73
   0  -3 -14   88.72    5.57
   0  -3 -14   79.13    4.42
   0   3  14   75.84    3.96
   0   3  15   22.81    2.06
   0  -3 -15   23.74    2.14
   0  -3 -15   32.91    3.53
   0   3  15   31.96    2.56
   0  -3 -15   30.66    2.73
   0  -3 -16   21.80    2.40
   0   3  16   24.56    2.21
   0  -3 -16   21.19    2.92
   0  -3 -16   14.82    1.76
   0   3  17    5.74    1.34
   0  -3 -17    8.42    1.34
   0  -3 -17    7.11    1.99
   0  -3 -17    6.64    1.63
   0   3  18   12.54    1.73
   0  -3 -18    8.57    1.50
   0  -3 -18   14.61    2.63
   0  -3 -18   12.43    2.00
   0   3  19    5.96    1.50
   0  -3 -19    3.73    2.01
   0  -3 -19    8.80    1.78
   0  -3 -19    4.86    1.27
   0  -3 -20    2.63    1.97
   0  -3 -20    2.49    1.45
   0  -3 -20    4.12    1.33
   0  -4  18   -0.57    1.76
   0   4 -18    0.86    1.58
   0  -4  17    3.21    2.12
   0   4 -17    2.46    1.66
   0  -4  16   30.63    4.25
   0  -4  16   36.38    3.24
   0   4 -16   32.65    3.78
   0  -4  15   10.55    2.61
   0  -4  15   11.38    1.86
   0   4 -15   10.85    2.18
   0  -4  14    4.94    2.06
   0  -4  14    4.14    1.29
   0   4 -14    4.41    1.70
   0   4 -13   -0.55    0.72
   0   4 -13    3.45    1.63
   0  -4  13    1.26    1.70
   0  -4  13    0.21    0.94
   0   4 -12    6.93    0.94
   0   4 -12    6.99    1.72
   0   4 -12    4.01    0.55
   0  -4  12    6.62    1.89
   0  -4  12    7.74    1.47
   0  -4  11   22.17    2.15
   0  -4  11   18.04    2.67
   0   4 -11   20.02    2.44
   0  -4  11   14.84    1.32
   0   4 -11   23.04    1.54
   0   4 -11   16.60    1.20
   0   4 -10    2.92    1.14
   0  -4  10    3.95    0.67
   0  -4  10    4.26    1.11
   0   4 -10    3.11    0.67
   0  -4  10    5.32    1.58
   0   4 -10    4.32    0.61
   0   4  -9   59.12    3.17
   0   4  -9   59.47    3.20
   0  -4   9   59.91    3.98
   0   4  -9   61.03    4.33
   0  -4   9   54.36    3.40
   0  -4   9   56.51    4.69
   0  -4   8    6.05    0.85
   0   4  -8    6.33    1.28
   0   4  -8    6.54    0.70
   0   4  -8    5.65    0.72
   0  -4   8    6.57    1.11
   0  -4   8    5.79    1.46
   0  -4   7   11.53    1.13
   0   4  -7   11.99    0.99
   0   4  -7   11.33    0.87
   0   4  -7   10.34    1.43
   0  -4   7    8.04    1.23
   0  -4   7   13.37    1.88
   0   4  -6    7.14    1.18
   0   4  -6    7.64    0.67
   0   4  -6    7.41    0.83
   0  -4   6    7.08    1.44
   0  -4   6    9.80    1.25
   0  -4   6    6.78    0.90
   0   4  -5   38.23    2.30
   0  -4   5   39.01    3.14
   0  -4   5   37.07    2.89
   0   4  -5   39.66    2.81
   0  -4   5   36.55    2.69
   0  -4   5   41.00    2.54
   0  -4   4   88.07    4.94
   0  -4   4   90.90    6.18
   0  -4   4   93.66    5.55
   0  -4   4   89.29    5.16
   0   4  -4   88.54    4.72
   0  -4   4   89.81    4.39
   0   4  -4   90.65    5.09
   0   4  -4   96.38    5.09
   0  -4   4   90.64    5.14
   0   4  -4   90.46    4.93
   0  -4   3   18.32    2.17
   0  -4   3   13.81    1.30
   0   4  -3   14.05    1.27
   0  -4   3   15.32    0.94
   0  -4   3   16.51    1.43
   0  -4   3   15.59    1.42
   0   4  -3   16.86    1.38
   0   4  -3   14.46    0.89
   0  -4   3   12.16    1.49
   0   4  -3   17.17    1.70
   0   4  -3   16.23    1.20
   0   4  -2  455.44   21.07
   0  -4   2  442.11   21.11
   0  -4   2  426.02   20.61
   0  -4   2  390.48   21.29
   0   4  -2  449.87   21.40
   0  -4   2  428.28   20.86
   0   4  -2  438.62   20.83
   0  -4   2  423.44   21.87
   0  -4   2  427.03   21.13
   0   4  -2  422.39   20.90
   0  -4   2  472.97   21.00
   0   4  -2  434.79   20.53
   0   4  -1  507.83   24.84
   0  -4   1  510.71   24.90
   0   4  -1  520.93   25.07
   0   4  -1  524.22   24.49
   0  -4   1  521.82   24.48
   0   4  -1  502.13   25.44
   0  -4   1  502.49   24.58
   0   4  -1  503.26   24.55
   0  -4   1  516.84   25.41
   0  -4   1  546.25   24.70
   0   4  -1  507.73   24.63
   0   4  -1  512.89   24.96
   0  -4   1  515.42   24.40
   0  -4   1  486.72   24.90
   0   4  -1  527.91   24.83
   0   4  -1  520.26   24.38
   0   4   0  629.34   29.65
   0   4   0  630.52   29.11
   0  -4   0  610.16   29.13
   0   4   0  592.65   29.21
   0  -4   0  596.93   29.10
   0   4   0  616.32   29.56
   0  -4   0  618.32   29.21
   0  -4   0  632.10   29.88
   0   4   0  640.15   29.95
   0  -4   0  619.80   29.58
   0   4   0  588.77   29.33
   0   4   0  619.05   29.45
   0   4   0  648.42   29.35
   0   4   1    2.30    0.55
   0  -4  -1    2.98    0.53
   0   4   1    2.15    0.45
   0   4   1    1.52    0.47
   0   4   1    1.98    0.49
   0   4   1    2.92    0.57
   0   4   1    2.11    0.45
   0  -4  -1    3.09    0.47
   0  -4  -1    2.68    0.57
   0   4   1    2.41    0.52
   0   4   1    2.67    0.55
   0   4   1    1.40    0.58
   0  -4  -1    2.44    0.68
   0   4   1    2.79    0.81
   0   4   1    2.22    0.53
   0   4   2  315.23   15.33
   0  -4  -2  315.05   15.30
   0   4   2  304.75   15.01
   0   4   2  296.49   14.89
   0  -4  -2  314.25   14.92
   0   4   2  318.28   15.12
   0  -4  -2  319.17   15.08
   0   4   2  292.83   14.99
   0   4   2  319.76   14.96
   0   4   2  302.96   14.91
   0  -4  -2  303.92   14.93
   0   4   2  301.18   14.95
   0   4   2  313.53   15.19
   0   4   2  301.92   15.01
   0   4   2  339.85   15.26
   0   4   3  284.19   14.24
   0  -4  -3  281.88   14.10
   0   4   3  288.50   14.04
   0   4   3  286.53   14.13
   0   4   3  291.72   14.38
   0  -4  -3  301.99   14.39
   0   4   3  287.13   14.00
   0   4   3  292.55   14.14
   0  -4  -3  286.38   14.21
   0  -4  -3  299.27   14.13
   0   4   3  272.28   14.12
   0   4   3  281.87   14.05
   0   4   3  284.19   13.94
   0   4   3  284.24   13.96
   0  -4  -3  293.98   14.00
   0   4   3  305.60   14.05
   0   4   3  305.08   14.29
   0  -4  -4  216.75   11.30
   0   4   4  221.11   11.27
   0  -4  -4  231.32   11.02
   0   4   4  231.80   10.99
   0  -4  -4  233.16   11.12
   0  -4  -4  225.60   11.27
   0  -4  -4  224.61   11.01
   0   4   4  221.93   10.99
   0   4   4  202.99   11.31
   0  -4  -4  222.18   10.99
   0   4   4  217.94   10.95
   0   4   4  229.63   11.10
   0  -4  -4  222.45   11.25
   0  -4  -4  229.39   11.21
   0   4   4  226.14   11.21
   0  -4  -4  233.38   11.45
   0   4   4  240.15   11.47
   0   4   4  220.46   11.12
   0   4   4  224.16   11.05
   0  -4  -4  227.19   11.32
   0   4   4  237.37   11.28
   0   4   5   43.66    2.60
   0  -4  -5   44.12    2.58
   0   4   5   44.22    2.52
   0   4   5   43.54    2.86
   0  -4  -5   48.83    3.07
   0   4   5   48.45    3.06
   0  -4  -5   46.85    2.63
   0   4   5   49.62    2.62
   0   4   5   45.33    2.56
   0  -4  -5   46.68    2.58
   0  -4  -5   43.55    2.94
   0   4   5   50.97    3.13
   0  -4  -5   44.79    2.81
   0  -4  -5   49.10    2.88
   0  -4  -5   43.16    2.63
   0   4   5   44.06    2.65
   0  -4  -5   44.66    2.84
   0   4   5   45.90    2.80
   0   4   5   48.71    2.77
   0  -4  -6   29.25    1.88
   0   4   6   30.24    1.80
   0   4   6   31.23    2.25
   0   4   6   27.16    1.81
   0  -4  -6   29.16    1.83
   0   4   6   28.12    2.06
   0  -4  -6   30.83    1.94
   0   4   6   30.00    1.91
   0   4   6   30.91    1.93
   0  -4  -6   32.55    2.12
   0  -4  -6   33.05    2.41
   0   4   6   30.48    2.37
   0   4   6   29.16    2.12
   0  -4  -6   31.23    2.16
   0   4   6   31.22    1.90
   0   4   6   28.91    2.04
   0  -4  -6   31.79    2.18
   0   4   6   30.22    2.49
   0  -4  -6   27.85    2.27
   0  -4  -6   30.27    1.93
   0  -4  -6   30.98    2.13
   0   4   7  488.25   23.19
   0  -4  -7  478.42   22.99
   0   4   7  465.80   22.31
   0   4   7  475.41   22.23
   0   4   7  440.15   22.53
   0  -4  -7  459.76   22.55
   0  -4  -7  467.26   22.31
   0  -4  -7  449.48   22.25
   0   4   7  454.26   22.11
   0  -4  -7  468.76   22.52
   0   4   7  475.67   22.14
   0  -4  -7  465.47   22.32
   0  -4  -7  460.53   22.15
   0  -4  -7  470.27   22.60
   0  -4  -7  456.67   22.59
   0  -4  -8   12.48    1.26
   0   4   8   11.26    1.06
   0   4   8   14.51    1.13
   0  -4  -8   13.71    1.14
   0  -4  -8   11.65    1.18
   0  -4  -8   12.34    1.15
   0  -4  -8   15.48    1.48
   0   4   8   11.89    0.94
   0  -4  -8   13.40    1.43
   0   4   8   15.67    1.49
   0  -4  -8   11.56    0.97
   0  -4  -8   12.14    1.36
   0  -4  -8    9.55    1.51
   0   4   8   13.96    1.88
   0  -4  -9   19.40    1.49
   0  -4  -9   17.12    1.76
   0  -4  -9   22.73    2.27
   0  -4  -9   23.64    1.70
   0  -4  -9   17.41    1.74
   0   4   9   20.44    1.80
   0  -4  -9   18.06    1.32
   0   4   9   19.92    1.27
   0  -4  -9   20.63    1.53
   0  -4  -9   22.93    1.67
   0  -4  -9   20.61    1.81
   0   4   9   20.48    1.49
   0   4   9   20.01    1.42
   0   4   9   19.60    1.46
   0  -4 -10   62.54    4.03
   0  -4 -10   61.86    4.50
   0   4  10   63.78    4.00
   0  -4 -10   65.78    3.99
   0  -4 -10   61.62    3.70
   0   4  10   66.05    3.65
   0  -4 -10   63.17    3.38
   0   4  10   64.77    3.47
   0  -4 -10   63.70    3.66
   0  -4 -10   62.12    3.64
   0   4  10   69.92    3.64
   0   4  11    0.43    0.45
   0  -4 -11    1.18    0.84
   0  -4 -11    0.92    0.71
   0  -4 -11   -0.35    0.57
   0  -4 -11    0.27    0.44
   0  -4 -11    0.09    0.61
   0   4  11   -0.08    0.53
   0   4  11    0.67    0.79
   0  -4 -11    0.89    0.41
   0  -4 -11    1.20    0.86
   0  -4 -12  263.02   12.72
   0   4  12  267.79   13.56
   0  -4 -12  281.98   13.78
   0   4  12  266.37   12.81
   0  -4 -12  271.38   13.19
   0  -4 -12  233.68   13.08
   0   4  12  261.30   13.07
   0  -4 -12  279.24   14.55
   0  -4 -12  283.13   13.22
   0   4  13    4.16    0.78
   0  -4 -13    5.95    1.31
   0  -4 -13    3.63    0.54
   0  -4 -13    4.74    0.74
   0  -4 -13    4.82    1.40
   0  -4 -13    3.56    0.92
   0   4  13    4.59    1.15
   0   4  13    4.08    0.61
   0  -4 -14  201.01   10.74
   0  -4 -14  159.61    8.34
   0  -4 -14  192.14    9.12
   0   4  14  182.24    8.93
   0   4  14  197.13    9.51
   0  -4 -14  193.65    9.78
   0   4  15    7.62    1.43
   0  -4 -15    7.34    1.25
   0  -4 -15    9.21    1.66
   0  -4 -15   10.53    2.07
   0   4  15    8.99    1.13
   0  -4 -16   12.34    1.93
   0   4  16   12.15    1.70
   0  -4 -16   10.51    1.47
   0  -4 -16   13.30    2.41
   0   4  17   16.86    2.04
   0  -4 -17   20.74    3.00
   0  -4 -17   22.99    2.54
   0  -4 -17   18.25    1.89
   0  -4 -18    1.96    1.62
   0  -4 -18    0.75    0.99
   0  -4 -18   -1.90    1.38
   0   4  18    0.55    1.10
   0  -4 -19   -0.41    1.59
   0   4  19   -0.37    1.19
   0  -4 -19   -1.50    1.33
   0  -4 -19    2.38    1.06
   0  -4 -20    1.34    1.01
   0  -4 -20   -0.52    1.34
   0   4  20   -0.58    1.22
   0  -4 -20    1.71    1.73
   0   5 -17   31.62    3.95
   0  -5  17   32.73    4.48
   0   5 -16    3.89    1.81
   0  -5  16    0.52    1.95
   0  -5  16    2.33    1.35
   0   5 -15   11.64    2.45
   0  -5  15   17.04    3.31
   0  -5  15   12.28    2.14
   0  -5  14    0.46    1.77
   0  -5  14    2.89    1.45
   0   5 -14    5.13    1.87
   0  -5  13    2.60    1.80
   0  -5  13    1.39    1.19
   0   5 -13    5.08    1.80
   0  -5  12   56.93    5.42
   0   5 -12   57.58    4.95
   0  -5  12   63.47    4.63
   0  -5  11    0.75    1.29
   0  -5  11   -0.63    1.06
   0   5 -11    1.11    0.57
   0   5 -11    0.41    0.62
   0  -5  11   -0.20    0.53
   0   5 -11    0.27    1.15
   0   5 -10   76.94    5.05
   0  -5  10   65.63    3.92
   0   5 -10   56.02    3.38
   0  -5  10   67.23    5.67
   0   5 -10   63.66    3.61
   0  -5  10   74.02    4.90
   0   5  -9    7.10    0.93
   0   5  -9    4.91    0.69
   0   5  -9    7.40    1.56
   0  -5   9    5.24    0.99
   0  -5   9    4.55    1.28
   0  -5   9    5.39    1.73
   0   5  -8    1.33    0.62
   0  -5   8    1.03    0.64
   0   5  -8    0.60    0.76
   0   5  -8    1.11    0.43
   0  -5   8    2.87    0.98
   0  -5   8    1.16    1.15
   0   5  -7   12.91    1.79
   0   5  -7    8.17    0.76
   0  -5   7   13.67    1.83
   0   5  -7   12.36    1.20
   0  -5   7   10.55    1.96
   0  -5   7   11.28    1.35
   0   5  -6    7.25    1.39
   0  -5   6    5.54    1.29
   0   5  -6    6.77    0.92
   0  -5   6    7.19    1.59
   0  -5   6    6.59    1.95
   0  -5   6    5.81    1.08
   0  -5   5   83.75    4.93
   0   5  -5   72.44    4.09
   0  -5   5   99.66    4.51
   0  -5   5   69.38    5.54
   0  -5   5   70.64    3.94
   0   5  -5   90.91    3.64
   0   5  -4    1.47    0.76
   0   5  -4    1.53    0.70
   0  -5   4    1.67    0.88
   0  -5   4    0.23    0.64
   0  -5   4    0.61    1.18
   0   5  -4    0.52    0.34
   0  -5   4   -0.13    0.77
   0  -5   4    1.68    0.77
   0  -5   4    0.49    0.39
   0   5  -4    1.55    0.73
   0  -5   4    1.16    1.04
   0  -5   3   11.88    1.22
   0  -5   3    9.36    1.42
   0  -5   3    6.56    1.30
   0   5  -3    7.79    1.18
   0  -5   3   11.31    2.02
   0   5  -3    6.09    0.61
   0  -5   3    7.62    0.77
   0   5  -3    8.07    1.16
   0   5  -3    6.84    1.10
   0  -5   3    8.15    1.19
   0  -5   2   24.23    2.06
   0  -5   2   24.45    1.56
   0   5  -2   19.63    1.37
   0   5  -2   18.99    1.80
   0  -5   2   18.32    1.92
   0  -5   2   32.22    1.99
   0   5  -2   20.45    1.98
   0   5  -2   23.92    2.20
   0   5  -2   26.76    2.00
   0   5  -2   28.24    2.62
   0  -5   2   23.75    2.66
   0  -5   2   28.60    2.37
   0   5  -2   26.93    2.19
   0   5  -1   52.62    2.86
   0   5  -1   57.01    3.76
   0   5  -1   48.35    3.25
   0  -5   1   55.60    3.49
   0  -5   1   59.67    2.77
   0   5  -1   38.81    2.61
   0   5  -1   55.37    3.42
   0  -5   1   40.86    2.85
   0   5  -1   42.85    2.88
   0  -5   1   61.30    4.14
   0  -5   1   57.13    3.15
   0   5  -1   48.06    3.20
   0   5  -1   62.99    4.26
   0  -5   1   52.28    2.85
   0   5  -1   50.03    3.38
   0  -5   1   49.57    3.44
   0  -5   0   97.93    5.26
   0   5   0   87.61    5.45
   0   5   0   79.24    4.23
   0   5   0   57.31    4.50
   0   5   0  109.31    5.09
   0   5   0  100.63    4.69
   0   5   0   65.59    4.42
   0  -5   0   81.52    4.12
   0  -5   0   78.78    4.51
   0   5   0   87.89    4.41
   0  -5   0   70.97    3.99
   0   5   0   63.24    3.95
   0  -5   0   72.72    4.21
   0  -5   0   90.46    4.77
   0   5   1   27.30    2.12
   0   5   1   22.38    1.99
   0   5   1   26.11    1.66
   0  -5  -1   20.79    1.60
   0  -5  -1   20.46    1.32
   0   5   1   15.26    1.41
   0  -5  -1   25.68    1.59
   0   5   1   25.99    1.79
   0  -5  -1   23.60    1.95
   0   5   1   19.14    1.85
   0   5   1   16.82    1.70
   0   5   1   27.01    1.88
   0   5   1   18.78    1.79
   0  -5  -1   28.12    2.34
   0   5   1   32.02    2.49
   0   5   1   21.87    1.77
   0   5   2   28.40    2.22
   0   5   2   35.00    2.36
   0  -5  -2   35.03    2.16
   0   5   2   27.75    2.13
   0   5   2   33.07    2.28
   0   5   2   35.54    2.42
   0   5   2   27.31    2.35
   0  -5  -2   34.07    2.48
   0   5   2   40.06    2.29
   0   5   2   50.33    2.78
   0  -5  -2   33.73    2.69
   0   5   2   39.09    2.30
   0  -5  -2   33.59    2.22
   0   5   2   37.13    2.49
   0  -5  -2   34.71    2.45
   0   5   2   39.03    2.90
   0   5   3   42.53    2.47
   0  -5  -3   35.61    2.73
   0   5   3   34.98    2.79
   0  -5  -3   39.99    2.61
   0   5   3   41.34    2.69
   0   5   3   39.20    2.46
   0  -5  -3   30.00    2.36
   0  -5  -3   37.31    2.34
   0   5   3   34.00    2.44
   0  -5  -3   26.67    2.51
   0   5   3   35.23    2.25
   0  -5  -3   34.94    2.21
   0   5   3   41.46    2.42
   0  -5  -3   24.12    2.11
   0   5   3   51.93    2.37
   0   5   3   31.56    2.41
   0   5   3   31.91    2.24
   0   5   3   35.99    2.30
   0   5   3   28.67    2.15
   0   5   4  128.51    7.30
   0  -5  -4  158.06    7.58
   0   5   4  130.50    7.71
   0  -5  -4  123.53    7.59
   0  -5  -4  166.23    7.67
   0   5   4  158.56    7.61
   0  -5  -4  146.95    7.38
   0  -5  -4  136.55    7.27
   0  -5  -4  119.46    7.04
   0   5   4  139.60    7.09
   0   5   4  180.48    7.23
   0   5   4  115.34    7.07
   0   5   4  138.75    7.39
   0   5   4  152.53    7.27
   0  -5  -4  108.78    7.14
   0   5   4  135.45    7.18
   0   5   4  151.58    7.44
   0   5   4  160.57    7.24
   0   5   4  143.29    7.46
   0  -5  -4  129.23    7.46
   0   5   5  186.62    8.71
   0   5   5  201.26    8.66
   0  -5  -5  157.07    8.59
   0  -5  -5  182.49    8.81
   0   5   5  161.60    8.81
   0  -5  -5  155.86    8.83
   0   5   5  187.04    9.10
   0   5   5  154.56    9.16
   0  -5  -5  160.70    9.12
   0   5   5  220.94    8.73
   0  -5  -5  160.55    8.73
   0   5   5  190.64    8.72
   0  -5  -5  168.03    8.94
   0   5   5  152.70    8.81
   0  -5  -5  178.27    8.64
   0   5   5  141.99    8.63
   0  -5  -5  132.52    8.77
   0  -5  -5  181.14    9.06
   0   5   5  152.08    8.67
   0   5   5  195.65    8.84
   0  -5  -6    1.46    0.93
   0  -5  -6    1.78    0.69
   0   5   6    2.58    0.78
   0  -5  -6    1.24    0.67
   0   5   6    3.31    0.71
   0   5   6    3.67    0.72
   0   5   6    2.44    1.13
   0  -5  -6    0.30    0.93
   0   5   6    0.32    0.86
   0   5   6    0.58    1.02
   0  -5  -6    1.21    0.87
   0   5   6    1.85    0.74
   0  -5  -6    3.83    0.80
   0  -5  -6    0.29    0.88
   0  -5  -6    2.94    0.71
   0   5   6    3.82    0.72
   0  -5  -6    2.02    0.78
   0   5   6    2.31    0.73
   0   5   7  130.32    5.99
   0   5   7  112.03    6.21
   0  -5  -7  128.11    6.53
   0  -5  -7   92.88    6.57
   0  -5  -7  129.79    6.49
   0  -5  -7   95.30    5.97
   0  -5  -7  107.32    5.91
   0   5   7   94.00    5.92
   0  -5  -7  121.73    6.13
   0  -5  -7  114.76    6.72
   0  -5  -7  119.57    6.17
   0   5   7  138.36    6.10
   0   5   7  130.50    6.14
   0   5   7   83.24    6.56
   0  -5  -7  114.67    6.37
   0  -5  -7  118.65    6.43
   0   5   7  117.61    6.01
   0   5   8   20.84    2.55
   0   5   8   24.24    1.75
   0  -5  -8   17.70    1.68
   0  -5  -8   24.83    2.15
   0   5   8   17.65    1.62
   0  -5  -8   25.26    2.12
   0   5   8   23.56    2.05
   0  -5  -8   24.00    1.76
   0   5   8   22.47    1.68
   0   5   8   27.17    1.68
   0  -5  -8   22.42    1.94
   0  -5  -8   27.06    2.16
   0  -5  -8   28.06    1.92
   0  -5  -8   21.08    2.22
   0  -5  -8   20.82    1.63
   0  -5  -9    0.35    0.48
   0   5   9    0.59    0.44
   0  -5  -9   -0.14    0.73
   0  -5  -9    0.53    0.49
   0   5   9   -0.07    0.54
   0   5   9    0.13    0.80
   0  -5  -9    0.92    0.67
   0  -5  -9    0.84    0.56
   0  -5  -9    0.56    0.79
   0   5   9    0.72    0.50
   0  -5  -9   -0.40    0.66
   0  -5  -9    0.81    0.63
   0  -5 -10    1.78    0.95
   0   5  10    1.11    0.83
   0  -5 -10    2.89    1.13
   0  -5 -10    0.50    0.46
   0   5  10    0.69    0.50
   0   5  10    0.94    0.61
   0  -5 -10    0.48    0.59
   0   5  10    2.01    0.62
   0  -5 -10    1.08    0.58
   0  -5 -10    0.14    0.71
   0  -5 -10    1.30    0.67
   0   5  10    0.93    0.48
   0  -5 -11    0.65    0.64
   0  -5 -11    0.16    0.86
   0  -5 -11   -0.19    0.49
   0  -5 -11   -0.69    0.96
   0   5  11   -0.25    0.42
   0  -5 -11   -0.16    0.46
   0   5  11   -0.14    0.55
   0   5  11    0.25    0.50
   0   5  11   -0.44    0.88
   0   5  11    0.09    0.44
   0  -5 -11    0.15    0.74
   0  -5 -11   -0.12    0.50
   0  -5 -12   61.75    3.15
   0  -5 -12   74.89    4.33
   0  -5 -12   58.51    3.55
   0  -5 -12   76.90    4.99
   0   5  12   43.23    3.29
   0   5  12   70.80    4.20
   0  -5 -12   62.58    3.59
   0  -5 -12   44.99    3.54
   0   5  12   53.76    3.29
   0   5  12   50.89    3.40
   0  -5 -12   67.59    4.16
   0   5  13    3.73    1.27
   0  -5 -13    2.73    0.79
   0  -5 -13    5.00    1.35
   0  -5 -13    3.05    0.63
   0  -5 -13    2.26    0.90
   0   5  13    0.87    0.63
   0  -5 -13    4.33    1.13
   0  -5 -13    4.39    1.61
   0  -5 -14  151.56    7.56
   0  -5 -14  162.83    8.54
   0   5  14  149.12    7.19
   0   5  14  106.69    6.29
   0  -5 -14  130.99    6.61
   0  -5 -15    7.35    1.88
   0  -5 -15    2.74    1.37
   0  -5 -15    5.17    1.11
   0   5  15    3.72    1.28
   0  -5 -16  113.34    7.06
   0   5  16  118.18    6.78
   0  -5 -16  122.79    7.99
   0  -5 -16  103.99    6.25
   0  -5 -17    3.96    1.83
   0  -5 -17    4.35    1.14
   0   5  17    6.10    1.44
   0  -5 -17    4.03    1.46
   0  -5 -18    0.38    1.61
   0  -5 -18   -0.15    0.90
   0   5  18    0.79    1.22
   0  -5 -18    0.50    1.31
   0  -5 -19    5.61    1.90
   0  -5 -19    1.73    0.99
   0  -5 -19    3.15    1.59
   0   5  19    2.86    1.37
   0  -5 -20    3.36    1.85
   0   5  20    1.89    1.33
   0  -5 -20    0.27    1.43
   0   6 -16    1.56    1.47
   0  -6  16    1.41    1.34
   0  -6  16    1.06    1.83
   0   6 -15   10.32    2.30
   0  -6  15   12.32    2.07
   0  -6  15   12.55    2.93
   0   6 -14   12.74    2.28
   0  -6  14   15.91    2.22
   0  -6  14   11.85    2.70
   0   6 -13    1.61    1.39
   0  -6  13    1.02    1.12
   0  -6  13    0.45    1.59
   0  -6  12   -0.84    1.77
   0  -6  12   -2.20    1.22
   0   6 -12   -0.60    1.18
   0  -6  11    3.28    1.34
   0   6 -11    4.12    1.48
   0  -6  11    4.67    1.76
   0  -6  11    4.01    0.91
   0   6 -11    5.67    0.86
   0  -6  10   18.16    2.69
   0   6 -10   14.85    1.05
   0   6 -10   13.57    2.04
   0  -6  10   12.18    1.48
   0  -6  10   12.98    1.94
   0  -6   9   32.92    3.39
   0  -6   9   25.48    2.20
   0  -6   9   27.09    2.65
   0   6  -9   26.04    2.67
   0  -6   9   27.69    3.98
   0   6  -9   27.57    1.58
   0   6  -8   81.62    4.03
   0  -6   8   73.16    6.81
   0  -6   8   76.44    5.20
   0  -6   8   80.48    5.89
   0  -6   8   82.97    4.85
   0   6  -8   82.22    5.32
   0  -6   7    7.50    1.40
   0  -6   7    7.15    1.09
   0  -6   7    9.74    2.23
   0   6  -7    8.10    1.34
   0   6  -7    7.93    0.60
   0   6  -7    7.88    0.61
   0  -6   7    9.39    1.76
   0  -6   6   28.61    2.26
   0   6  -6   28.00    1.51
   0  -6   6   28.46    3.53
   0  -6   6   32.68    3.01
   0  -6   6   26.37    2.44
   0   6  -6   28.14    2.42
   0  -6   5   25.03    1.94
   0  -6   5   22.45    2.99
   0  -6   5   23.28    2.52
   0  -6   5   25.38    1.40
   0   6  -5   23.27    2.06
   0   6  -5   23.59    1.33
   0  -6   5   29.62    2.41
   0  -6   5   22.84    2.03
   0  -6   4    6.75    0.66
   0   6  -4    5.15    0.51
   0  -6   4    6.98    1.77
   0  -6   4    7.00    1.18
   0  -6   4    6.93    1.11
   0   6  -4    7.01    1.05
   0  -6   4    6.36    1.00
   0  -6   4    6.22    1.18
   0  -6   3  184.33   10.86
   0  -6   3  184.19    9.82
   0   6  -3  198.41    9.79
   0   6  -3  185.16    8.95
   0  -6   3  185.79    9.10
   0  -6   3  181.46    9.48
   0   6  -3  185.06    9.50
   0  -6   3  178.39    9.89
   0  -6   3  191.40    9.65
   0  -6   2  133.26    6.60
   0   6  -2  119.49    6.45
   0  -6   2  128.82    7.69
   0   6  -2  131.04    6.90
   0   6  -2  123.35    7.02
   0  -6   2  117.71    6.89
   0  -6   2  120.83    6.26
   0  -6   2  124.18    6.92
   0   6  -2  124.31    6.12
   0  -6   2  124.49    6.60
   0   6  -1   50.67    4.19
   0  -6   1   62.29    4.33
   0   6  -1   61.92    3.32
   0  -6   1   59.24    3.79
   0   6  -1   62.28    3.79
   0  -6   1   53.20    3.69
   0   6  -1   59.63    3.11
   0  -6   1   61.17    3.33
   0   6  -1   56.92    3.80
   0  -6   1   57.07    3.49
   0  -6   1   57.10    3.25
   0  -6   1   56.42    3.14
   0   6   0   92.77    4.93
   0  -6   0   90.50    4.79
   0   6   0   90.96    5.08
   0   6   0   92.27    5.86
   0  -6   0   96.03    5.78
   0   6   0   89.55    5.35
   0   6   0   94.63    4.76
   0  -6   0   92.27    4.74
   0  -6   0   89.68    4.89
   0  -6   0   95.45    5.13
   0  -6   0   91.97    5.40
   0  -6  -1   62.06    4.15
   0   6   1   59.55    4.20
   0  -6  -1   60.52    3.21
   0   6   1   64.95    3.91
   0   6   1   61.55    3.39
   0  -6  -1   61.65    3.44
   0   6   1   62.69    3.60
   0   6   1   62.76    3.55
   0  -6  -1   64.12    3.55
   0  -6  -1   61.13    3.70
   0  -6  -1   59.69    3.91
   0   6   1   63.54    3.67
   0  -6  -2  637.25   32.58
   0   6   2  681.36   31.90
   0  -6  -2  648.37   31.95
   0   6   2  687.08   32.70
   0   6   2  653.53   32.17
   0  -6  -2  699.54   32.08
   0   6   2  655.49   32.06
   0   6   2  646.19   32.38
   0  -6  -2  642.14   32.44
   0   6   2  697.17   32.04
   0  -6  -2  673.89   32.30
   0   6   2  664.79   32.35
   0   6   2  706.83   32.47
   0  -6  -2  665.29   32.50
   0  -6  -3    4.06    1.01
   0   6   3    3.57    1.17
   0   6   3    5.53    0.91
   0   6   3    6.14    1.17
   0   6   3    5.28    0.91
   0   6   3    3.70    0.82
   0   6   3    5.25    0.97
   0  -6  -3    3.98    0.87
   0  -6  -3    5.73    1.14
   0  -6  -3    4.20    0.72
   0   6   3    4.04    0.89
   0   6   3    4.92    0.76
   0   6   3    5.92    0.96
   0  -6  -3    5.25    0.96
   0   6   3    5.16    0.87
   0  -6  -3    4.56    0.84
   0  -6  -4    7.67    1.09
   0   6   4    9.42    1.11
   0   6   4    6.08    0.97
   0  -6  -4    9.59    1.05
   0  -6  -4    7.55    1.20
   0  -6  -4    8.53    1.04
   0   6   4    9.60    1.09
   0   6   4    8.59    1.20
   0   6   4   10.28    1.48
   0   6   4    8.52    1.12
   0  -6  -4    8.88    1.11
   0  -6  -4    9.11    1.31
   0   6   4    6.51    1.03
   0   6   4   10.35    1.27
   0   6   4    8.79    0.99
   0  -6  -4   11.33    1.47
   0  -6  -4    7.15    1.13
   0   6   5  226.14   11.55
   0  -6  -5  232.97   11.48
   0  -6  -5  219.55   11.46
   0  -6  -5  231.52   11.88
   0   6   5  235.61   11.95
   0   6   5  227.74   11.49
   0  -6  -5  231.26   11.46
   0   6   5  219.53   11.29
   0   6   5  232.00   11.68
   0   6   5  237.12   11.25
   0  -6  -5  220.21   11.28
   0   6   5  227.73   11.38
   0  -6  -5  218.60   11.72
   0  -6  -5  227.66   11.77
   0   6   5  220.75   11.23
   0  -6  -5  233.95   11.67
   0   6   6  122.25    6.50
   0   6   6  119.38    6.63
   0  -6  -6  128.71    7.15
   0  -6  -6  133.57    6.85
   0   6   6  131.18    6.91
   0  -6  -6  123.51    6.96
   0  -6  -6  116.10    6.49
   0   6   6  123.34    6.43
   0  -6  -6  123.84    6.64
   0  -6  -6  135.72    6.97
   0  -6  -6  129.42    6.54
   0   6   6  125.39    6.47
   0   6   6  119.83    6.55
   0  -6  -6  123.13    6.80
   0   6   6  133.56    6.88
   0  -6  -7   -0.09    0.66
   0  -6  -7    0.68    0.88
   0   6   7    0.86    0.68
   0  -6  -7    0.13    0.70
   0  -6  -7    0.20    0.53
   0   6   7    0.50    0.50
   0   6   7    0.24    0.57
   0   6   7    0.97    0.64
   0  -6  -7    0.17    0.60
   0   6   7    0.13    0.84
   0   6   7    0.67    0.58
   0  -6  -7   -0.14    0.76
   0  -6  -7    0.14    0.57
   0  -6  -8    1.10    0.92
   0  -6  -8    0.68    0.55
   0   6   8    1.03    0.62
   0   6   8    0.78    0.59
   0   6   8    0.14    0.61
   0   6   8    0.29    0.48
   0  -6  -8    0.57    0.71
   0  -6  -8   -0.09    0.64
   0  -6  -8    0.63    0.77
   0   6   8    1.16    1.04
   0  -6  -8    1.19    0.67
   0  -6  -8   -0.15    0.61
   0  -6  -9    4.82    0.95
   0  -6  -9    5.23    0.81
   0  -6  -9    6.31    1.12
   0   6   9    3.32    1.02
   0   6   9    5.29    0.77
   0  -6  -9    6.68    0.92
   0   6   9    6.57    0.89
   0  -6  -9    5.39    1.02
   0   6   9    6.28    0.82
   0  -6  -9    5.33    1.10
   0  -6  -9    4.85    0.82
   0   6  10    6.50    0.91
   0  -6 -10    8.44    1.47
   0  -6 -10    6.21    0.96
   0  -6 -10    5.39    1.02
   0  -6 -10    6.47    0.94
   0  -6 -10    7.87    1.30
   0   6  10    6.94    0.82
   0  -6 -10    6.50    1.18
   0   6  10    9.46    1.36
   0   6  11    3.74    0.77
   0   6  11    3.98    0.78
   0   6  11    3.31    0.70
   0  -6 -11    3.42    1.12
   0  -6 -11    5.16    1.18
   0  -6 -11    2.75    0.86
   0   6  11    5.30    1.22
   0  -6 -11    3.77    1.23
   0  -6 -11    3.67    0.86
   0   6  12  376.45   18.54
   0  -6 -12  382.86   18.64
   0   6  12  374.00   18.59
   0  -6 -12  383.42   19.29
   0   6  12  397.64   19.23
   0   6  12  370.92   18.18
   0  -6 -12  380.67   19.15
   0  -6 -12  405.09   19.87
   0  -6 -12  379.72   18.94
   0  -6 -13   63.39    4.74
   0   6  13   58.03    3.60
   0  -6 -13   62.58    3.92
   0   6  13   60.50    4.14
   0   6  13   55.83    3.50
   0  -6 -13   62.52    4.11
   0  -6 -13   62.97    4.30
   0  -6 -13   59.58    3.69
   0  -6 -14  115.52    7.38
   0   6  14  117.21    6.60
   0  -6 -14  111.11    6.71
   0  -6 -14  105.26    6.03
   0  -6 -14  122.34    6.64
   0  -6 -14  102.08    6.12
   0   6  14  102.49    5.82
   0  -6 -15    8.50    1.28
   0  -6 -15    4.52    1.00
   0  -6 -15    6.21    1.59
   0  -6 -15    9.60    2.11
   0   6  15    8.44    1.60
   0   6  16   28.50    2.76
   0  -6 -16   29.08    2.40
   0  -6 -16   32.34    3.48
   0  -6 -16   28.68    2.98
   0   6  17   31.98    3.06
   0  -6 -17   35.72    3.36
   0  -6 -17   34.91    2.73
   0  -6 -17   39.92    4.06
   0  -6 -18    3.59    1.09
   0   6  18    2.13    1.30
   0  -6 -18    0.37    1.44
   0  -6 -19    1.26    1.10
   0  -6 -19    0.27    1.40
   0   6  19   -0.44    1.43
   0  -6 -19    0.39    1.54
   0  -6 -20    0.58    1.45
   0   6  20   -0.68    1.36
   0  -6 -20    2.04    1.69
   0  -7  15   12.89    2.95
   0   7 -15   17.06    2.82
   0  -7  15   13.16    2.29
   0  -7  15    7.94    3.47
   0  -7  14   -0.49    1.69
   0   7 -14    0.35    1.34
   0  -7  14   -0.87    1.32
   0  -7  14   -2.49    2.38
   0  -7  13    0.92    1.49
   0   7 -13    1.63    1.49
   0  -7  13    0.28    1.26
   0  -7  13   -2.34    2.43
   0  -7  12   13.08    2.83
   0  -7  12   15.61    2.42
   0  -7  12   12.42    3.76
   0  -7  11    4.10    0.99
   0  -7  11    1.22    1.46
   0   7 -11    2.23    1.35
   0  -7  11    3.89    1.41
   0  -7  11    3.40    2.50
   0  -7  10   -0.32    0.75
   0  -7  10    0.38    1.28
   0   7 -10   -0.26    1.04
   0  -7  10   -0.50    1.20
   0  -7  10   -0.63    2.38
   0  -7   9   12.30    1.61
   0  -7   9   13.16    2.46
   0  -7   9   11.19    1.91
   0   7  -9   13.74    2.13
   0  -7   9    7.02    2.73
   0  -7   8    0.99    1.41
   0  -7   8    3.95    1.04
   0  -7   8    2.96    1.02
   0  -7   8    5.91    2.23
   0  -7   8    6.60    1.52
   0   7  -8    4.00    1.29
   0  -7   7   83.60    5.10
   0  -7   7  101.51    6.78
   0   7  -7   86.30    5.84
   0  -7   7   97.48    7.76
   0  -7   7   93.03    6.06
   0  -7   7   89.36    5.62
   0   7  -6    0.33    0.75
   0  -7   6   -0.85    1.18
   0  -7   6    0.12    0.69
   0  -7   6   -0.21    0.82
   0  -7   6   -0.44    1.49
   0  -7   6   -0.33    0.66
   0  -7   5   35.13    3.89
   0   7  -5   45.54    2.86
   0  -7   5   39.07    1.90
   0  -7   5   38.20    2.91
   0  -7   5   39.62    2.52
   0  -7   5   41.93    3.24
   0  -7   4   -0.19    0.74
   0  -7   4    0.46    0.72
   0  -7   4    0.70    1.29
   0  -7   4   -0.17    0.63
   0   7  -4    0.50    0.59
   0   7  -4    0.03    0.30
   0  -7   4    0.05    0.41
   0   7  -3  206.49    9.72
   0  -7   3  193.42    9.95
   0  -7   3  197.67    9.27
   0  -7   3  198.38   11.45
   0   7  -3  166.72    9.02
   0  -7   3  223.53   10.34
   0  -7   3  216.21   10.49
   0  -7   3  170.70    9.72
   0   7  -2   36.76    3.02
   0   7  -2   41.39    2.53
   0  -7   2   45.29    3.09
   0  -7   2   42.29    2.36
   0  -7   2   43.95    3.12
   0  -7   2   37.51    2.63
   0  -7   2   33.03    2.61
   0   7  -2   34.77    2.99
   0  -7   2   42.32    3.84
   0   7  -2   28.30    2.08
   0  -7   1   18.81    1.49
   0  -7   1   11.25    1.43
   0   7  -1   12.24    1.24
   0  -7   1   16.39    2.25
   0   7  -1   17.76    1.96
   0  -7   1   21.44    1.36
   0  -7   1   16.32    1.66
   0  -7   1   16.20    1.84
   0   7  -1   15.04    1.52
   0   7  -1   22.57    2.09
   0  -7   0   10.08    1.08
   0   7   0    9.18    1.49
   0  -7   0    9.86    1.00
   0   7   0    8.29    0.98
   0  -7   0   12.39    1.47
   0  -7   0   11.85    1.58
   0   7   0    7.10    1.21
   0  -7   0    9.58    1.15
   0   7   0   14.63    1.64
   0   7   0   10.26    1.98
   0  -7   0   12.21    1.86
   0   7   1    2.61    0.84
   0   7   1    8.11    1.70
   0  -7  -1    7.13    1.49
   0  -7  -1    5.47    0.65
   0  -7  -1    7.78    1.25
   0  -7  -1    8.38    1.00
   0  -7  -1    6.19    1.23
   0  -7  -1    6.82    1.44
   0  -7  -1    6.90    1.23
   0  -7  -1    5.56    1.04
   0   7   1    4.63    1.00
   0   7   1    7.89    1.25
   0   7   2    4.11    0.97
   0  -7  -2    3.11    1.16
   0  -7  -2    3.35    1.01
   0   7   2    4.74    1.46
   0  -7  -2    3.02    0.48
   0   7   2    5.21    1.11
   0  -7  -2    4.19    1.09
   0  -7  -2    3.42    0.86
   0   7   2    1.53    0.81
   0  -7  -2    2.90    1.16
   0   7   2    1.91    0.90
   0  -7  -2    2.74    0.92
   0  -7  -3   23.78    2.57
   0   7   3   27.72    2.13
   0  -7  -3   26.05    2.10
   0  -7  -3   16.11    1.67
   0   7   3   29.80    2.37
   0   7   3   21.99    2.14
   0   7   3   22.03    1.94
   0  -7  -3   30.84    2.11
   0  -7  -3   25.90    2.40
   0   7   3   30.58    2.73
   0   7   3   34.09    2.04
   0  -7  -4   68.74    5.14
   0   7   4   94.09    4.58
   0   7   4   83.41    4.84
   0  -7  -4   82.14    4.74
   0   7   4   76.56    4.69
   0   7   4   72.01    4.82
   0  -7  -4   73.83    4.97
   0   7   4   97.69    4.56
   0  -7  -4   74.93    4.61
   0  -7  -4   68.20    4.34
   0   7   5   48.24    3.22
   0  -7  -5   42.96    3.35
   0  -7  -5   46.74    3.13
   0   7   5   48.25    3.16
   0  -7  -5   43.05    3.52
   0   7   5   57.21    3.01
   0  -7  -5   42.04    2.90
   0   7   5   51.28    2.94
   0  -7  -5   44.02    3.44
   0  -7  -5   46.46    3.36
   0  -7  -5   37.10    2.85
   0   7   5   52.85    3.39
   0  -7  -6   72.09    4.50
   0   7   6   72.28    4.64
   0  -7  -6   68.49    4.80
   0  -7  -6   77.51    4.90
   0  -7  -6   79.53    4.73
   0  -7  -6   70.11    4.78
   0   7   6   78.45    4.51
   0   7   6   78.71    4.64
   0   7   6   87.09    4.89
   0   7   6   88.74    4.44
   0   7   6   90.03    4.41
   0  -7  -6   71.37    4.36
   0  -7  -6   68.12    4.93
   0   7   7  192.14    9.24
   0  -7  -7  178.96    9.29
   0   7   7  203.97    9.77
   0  -7  -7  154.10    9.89
   0  -7  -7  175.49    9.57
   0  -7  -7  158.67    9.17
   0   7   7  179.09    9.32
   0  -7  -7  175.74    9.58
   0   7   7  178.11    9.45
   0   7   7  177.98    9.61
   0   7   7  201.15    9.25
   0  -7  -7  177.91    9.82
   0  -7  -7  194.39    9.84
   0  -7  -8    2.36    1.02
   0   7   8    2.24    0.99
   0   7   8    1.74    0.66
   0   7   8    1.81    0.71
   0   7   8    2.22    0.71
   0  -7  -8    1.45    0.73
   0  -7  -8    1.30    0.75
   0  -7  -8    2.37    0.99
   0  -7  -8    1.94    0.87
   0   7   8    1.92    0.67
   0  -7  -8    2.57    0.88
   0  -7  -9   80.53    4.98
   0  -7  -9   76.85    4.93
   0  -7  -9   64.13    4.30
   0   7   9   86.92    4.47
   0  -7  -9   75.53    4.51
   0  -7  -9   77.28    4.96
   0   7   9   77.12    4.50
   0   7   9   77.41    4.32
   0  -7  -9   83.52    5.30
   0  -7 -10   18.75    2.03
   0  -7 -10   20.74    1.80
   0  -7 -10   19.80    2.27
   0   7  10   22.43    2.20
   0   7  10   22.06    1.82
   0   7  10   17.42    1.66
   0  -7 -10   24.40    2.25
   0  -7 -10   21.51    2.22
   0  -7 -11   76.64    4.69
   0  -7 -11   68.20    4.18
   0  -7 -11   75.63    5.03
   0   7  11   75.75    4.76
   0   7  11   72.85    4.23
   0   7  11   63.37    3.97
   0  -7 -11   66.48    4.76
   0  -7 -11   80.04    4.90
   0   7  12   25.06    2.05
   0   7  12   31.78    2.72
   0  -7 -12   29.28    2.67
   0  -7 -12   26.28    2.20
   0  -7 -12   31.83    2.82
   0  -7 -12   27.17    2.45
   0   7  12   18.71    1.92
   0  -7 -12   38.77    3.24
   0   7  13    2.94    0.81
   0   7  13    3.24    1.28
   0   7  13    0.95    0.70
   0  -7 -13    4.00    1.28
   0  -7 -13    1.18    0.84
   0  -7 -13    2.60    1.42
   0  -7 -13    1.29    0.84
   0  -7 -13    1.45    1.11
   0  -7 -14   92.72    5.99
   0   7  14  130.50    6.66
   0  -7 -14  125.37    7.34
   0  -7 -14  121.75    6.72
   0  -7 -14  119.30    6.50
   0   7  14   92.26    5.63
   0   7  14   81.91    5.46
   0  -7 -14  105.79    5.84
   0  -7 -15   20.39    2.24
   0  -7 -15   15.40    1.68
   0  -7 -15   11.99    1.63
   0   7  15   15.31    2.08
   0  -7 -15   17.71    2.29
   0  -7 -15   13.67    2.47
   0  -7 -16   25.88    3.09
   0  -7 -16   23.71    2.11
   0  -7 -16   23.88    2.65
   0   7  16   26.62    2.67
   0  -7 -17    1.82    1.35
   0  -7 -17    1.72    1.04
   0  -7 -17    2.04    1.53
   0   7  17    1.34    1.32
   0   7  18   37.29    3.27
   0  -7 -18   37.70    3.86
   0  -7 -18   31.72    3.31
   0  -7 -18   25.31    2.49
   0   7  19    6.41    1.69
   0  -7 -19    7.45    2.01
   0  -7 -19    7.57    2.09
   0  -8  15    3.74    2.22
   0   8 -15    1.49    1.58
   0  -8  15    4.54    1.69
   0   8 -15    5.84    1.92
   0  -8  15    3.63    2.94
   0  -8  14    0.51    1.70
   0   8 -14    2.09    1.45
   0  -8  14   -0.32    1.28
   0   8 -14    0.35    1.37
   0  -8  14    2.57    2.67
   0  -8  13    3.21    1.10
   0  -8  13    7.23    2.33
   0   8 -13    3.93    1.68
   0  -8  13    4.58    1.61
   0   8 -13    1.37    1.19
   0  -8  13    3.21    2.78
   0  -8  12    4.63    1.18
   0  -8  12    6.79    2.26
   0   8 -12    6.09    1.68
   0  -8  12    2.66    1.41
   0   8 -12    3.96    1.52
   0  -8  12    5.29    2.70
   0   8 -11    4.79    1.45
   0  -8  11    2.12    2.04
   0  -8  11    6.00    2.04
   0  -8  11    3.57    1.07
   0  -8  11    4.28    1.51
   0  -8  10   69.41    5.66
   0  -8  10   70.32    5.00
   0  -8  10   54.08    3.91
   0  -8  10   64.15    4.33
   0  -8  10   74.92    7.09
   0   8 -10   64.29    4.77
   0  -8   9    3.69    1.36
   0  -8   9    1.82    1.83
   0  -8   9    5.48    1.18
   0  -8   9    5.68    1.86
   0   8  -9    4.71    1.37
   0  -8   9    3.61    1.14
   0   8  -8   -0.28    1.14
   0  -8   8    1.26    1.07
   0  -8   8    1.12    1.81
   0  -8   8    0.41    0.89
   0  -8   8    3.54    1.56
   0  -8   8    1.52    0.94
   0   8  -8    0.21    0.94
   0  -8   7    1.54    1.55
   0  -8   7    3.07    1.08
   0  -8   7    2.91    1.15
   0  -8   7    2.97    0.97
   0   8  -7    2.94    1.23
   0  -8   7    1.32    1.43
   0   8  -7    1.73    0.99
   0  -8   6    2.80    1.71
   0   8  -6    1.02    1.06
   0  -8   6    0.23    0.88
   0  -8   6    1.35    0.86
   0  -8   6    0.27    0.75
   0   8  -6    0.34    0.83
   0  -8   5  128.72    6.73
   0  -8   5  138.78    7.10
   0  -8   5  125.73    6.20
   0   8  -5  124.10    6.34
   0  -8   5  127.02    8.26
   0  -8   4   19.50    2.80
   0   8  -4   20.00    1.26
   0  -8   4   26.78    2.49
   0  -8   4   20.65    1.49
   0   8  -4   24.65    1.98
   0  -8   4   21.82    1.93
   0  -8   4   24.09    2.27
   0   8  -3    0.33    0.54
   0  -8   3    1.17    0.75
   0  -8   3    1.16    0.82
   0  -8   3    0.81    0.53
   0  -8   3   -0.26    0.71
   0  -8   3    1.34    1.30
   0   8  -3    0.52    0.38
   0  -8   3    0.81    0.77
   0   8  -3    0.88    0.85
   0  -8   2  273.68   14.44
   0  -8   2  277.72   14.00
   0  -8   2  289.70   13.86
   0  -8   2  269.06   15.20
   0  -8   2  273.16   14.47
   0   8  -2  272.35   14.58
   0   8  -2  272.83   13.34
   0  -8   2  277.14   13.56
   0  -8   1  133.60    6.79
   0   8  -1  127.61    7.58
   0  -8   1  127.51    8.05
   0  -8   1  129.27    7.13
   0  -8   1  135.46    6.82
   0  -8   1  124.87    6.60
   0   8  -1  131.92    6.56
   0  -8   1  123.71    7.49
   0  -8   0  195.22   10.55
   0  -8   0  183.69   10.07
   0   8   0  186.48   10.09
   0  -8   0  181.83    9.11
   0   8   0  176.43    9.34
   0  -8   0  174.67   10.11
   0  -8   0  186.23    9.33
   0   8   0  185.22    9.11
   0  -8   0  184.20    9.66
   0  -8   0  180.97    9.19
   0  -8  -1   18.15    1.53
   0  -8  -1   11.46    1.72
   0  -8  -1   10.02    1.81
   0  -8  -1   16.07    1.82
   0   8   1   13.16    1.46
   0  -8  -1   16.40    1.67
   0   8   1   15.11    1.76
   0  -8  -1   19.36    1.97
   0  -8  -1   16.24    1.37
   0  -8  -1   14.50    1.09
   0   8   1   14.36    1.32
   0  -8  -2   60.11    3.98
   0   8   2   60.77    3.79
   0  -8  -2   60.24    3.23
   0  -8  -2   65.09    3.69
   0  -8  -2   58.50    3.73
   0  -8  -2   71.39    4.45
   0  -8  -2   59.35    4.38
   0  -8  -2   70.86    4.41
   0   8   2   63.87    3.61
   0   8   2   63.48    4.19
   0  -8  -3   20.77    1.81
   0   8   3   16.01    1.85
   0  -8  -3   23.19    2.22
   0   8   3   20.28    1.84
   0  -8  -3   18.71    1.21
   0  -8  -3   22.81    2.30
   0  -8  -3   22.27    1.76
   0  -8  -4   41.40    3.34
   0   8   4   46.29    3.15
   0   8   4   45.23    2.90
   0  -8  -4   46.02    2.77
   0  -8  -4   45.69    3.54
   0  -8  -4   47.56    3.06
   0   8   4   48.56    3.30
   0  -8  -5   37.21    2.96
   0   8   5   38.51    2.44
   0  -8  -5   31.34    2.29
   0   8   5   35.71    2.69
   0  -8  -5   37.33    3.02
   0   8   5   35.71    2.70
   0  -8  -5   36.03    2.92
   0  -8  -5   35.53    2.59
   0   8   6   27.99    2.08
   0  -8  -6   30.32    2.60
   0  -8  -6   29.77    2.50
   0  -8  -6   30.42    2.38
   0   8   6   31.43    2.49
   0  -8  -6   29.15    2.65
   0  -8  -6   31.16    2.19
   0   8   6   28.58    2.36
   0  -8  -6   25.21    2.54
   0  -8  -6   32.05    2.27
   0   8   7    0.39    0.66
   0  -8  -7    0.43    0.74
   0   8   7   -0.46    0.78
   0   8   7    0.70    0.59
   0  -8  -7    0.17    0.81
   0  -8  -7    0.24    0.64
   0  -8  -7    0.79    0.76
   0  -8  -7    1.84    1.00
   0  -8  -7   -0.43    0.71
   0   8   8  104.13    5.85
   0  -8  -8  110.37    6.57
   0  -8  -8  109.87    6.49
   0  -8  -8  107.29    6.28
   0   8   8  109.39    6.13
   0  -8  -8  112.32    6.70
   0  -8  -8  106.55    5.95
   0   8   8  108.59    6.36
   0  -8  -8  111.19    6.22
   0  -8  -9    1.45    1.05
   0  -8  -9    1.34    1.06
   0  -8  -9    2.79    1.02
   0  -8  -9    1.10    0.79
   0  -8  -9    1.61    0.94
   0   8   9    2.77    0.80
   0   8   9    2.49    0.81
   0   8   9    1.72    1.07
   0   8  10    7.25    1.07
   0  -8 -10    7.17    1.33
   0  -8 -10    7.63    1.57
   0  -8 -10    8.65    1.46
   0   8  10    7.16    1.08
   0  -8 -10    7.10    1.17
   0  -8 -10    9.34    1.50
   0  -8 -11   82.62    4.91
   0  -8 -11   78.86    5.37
   0   8  11   89.94    5.03
   0  -8 -11   86.55    5.53
   0  -8 -11   95.89    5.70
   0   8  11   82.00    5.41
   0   8  12   22.07    2.32
   0  -8 -12   21.32    2.30
   0  -8 -12   20.89    2.29
   0  -8 -12   19.05    2.12
   0   8  12   17.01    1.70
   0  -8 -12   22.42    2.47
   0  -8 -12   18.53    1.79
   0  -8 -13   41.69    2.85
   0   8  13   33.29    2.62
   0  -8 -13   38.82    3.38
   0  -8 -13   40.42    3.16
   0   8  13   40.07    3.30
   0  -8 -13   43.72    3.68
   0  -8 -13   37.88    3.31
   0   8  13   34.79    2.66
   0   8  14   80.51    5.02
   0  -8 -14  102.48    6.39
   0   8  14   87.25    5.77
   0  -8 -14   93.76    5.74
   0  -8 -14   82.58    5.14
   0  -8 -14   94.77    5.97
   0   8  14   88.37    5.13
   0  -8 -14   99.70    5.93
   0  -8 -15   51.38    4.16
   0  -8 -15   34.94    3.22
   0  -8 -15   53.05    3.75
   0  -8 -15   41.69    3.02
   0  -8 -15   40.57    3.64
   0   8  15   38.55    2.86
   0   8  15   47.27    3.72
   0   8  16   18.63    2.35
   0  -8 -16   17.43    2.28
   0  -8 -16   16.91    2.04
   0  -8 -16   18.82    2.49
   0  -8 -16   14.98    1.76
   0  -8 -16   19.43    2.63
   0   8  17   14.05    2.19
   0  -8 -17   15.49    2.33
   0  -8 -17   16.30    1.85
   0  -8 -17   19.01    2.69
   0   8  18    1.72    1.46
   0  -8 -18    1.71    1.60
   0  -8 -18    1.95    1.06
   0  -8 -18    1.39    1.56
   0   8  19    2.28    1.65
   0  -8 -19    5.86    1.96
   0  -8 -19    4.18    1.74
   0   9 -14   12.64    2.36
   0  -9  14   13.66    2.39
   0   9 -14    9.11    2.21
   0  -9  14    6.95    3.39
   0  -9  14    7.90    2.62
   0   9 -13   24.08    3.00
   0  -9  13   22.94    2.99
   0   9 -13   16.58    2.80
   0  -9  13   19.95    3.49
   0  -9  12    0.95    1.93
   0   9 -12    3.07    1.51
   0  -9  12    1.94    1.45
   0  -9  12    1.54    1.03
   0  -9  12    1.54    2.40
   0   9 -12    5.35    1.83
   0  -9  11    0.45    1.45
   0  -9  11    0.72    1.98
   0   9 -11   -0.34    1.30
   0  -9  11    0.62    1.29
   0  -9  11   -0.92    1.00
   0   9 -11   -0.28    1.13
   0  -9  10    5.96    1.99
   0  -9  10    4.82    1.68
   0  -9  10    3.79    1.25
   0  -9  10    3.63    1.13
   0   9 -10    6.02    1.58
   0  -9  10    4.04    2.34
   0   9 -10    2.99    1.42
   0  -9   9   31.81    2.98
   0  -9   9   26.82    4.32
   0  -9   9   18.82    2.23
   0  -9   9   28.75    3.20
   0  -9   9   27.65    3.59
   0   9  -9   26.21    3.18
   0   9  -9   32.86    3.08
   0  -9   8   14.76    2.05
   0  -9   8   12.58    2.22
   0  -9   8   19.60    3.62
   0   9  -8   14.13    2.38
   0  -9   8   11.48    1.73
   0   9  -8   16.10    2.06
   0  -9   8   17.33    2.86
   0  -9   7   74.11    4.76
   0   9  -7   67.40    4.48
   0  -9   7   68.04    5.02
   0  -9   7   48.91    3.89
   0  -9   7   54.25    5.94
   0   9  -7   68.12    5.18
   0  -9   6   14.28    2.22
   0  -9   6   13.41    1.72
   0   9  -6   18.04    1.96
   0  -9   6   16.24    2.04
   0   9  -6   15.54    2.30
   0  -9   6   14.04    3.18
   0  -9   5   40.97    4.34
   0   9  -5   30.18    2.56
   0  -9   5   26.19    2.51
   0  -9   5   34.60    3.12
   0  -9   5   34.86    3.35
   0  -9   4  171.29    8.96
   0   9  -4  167.29    8.27
   0   9  -4  137.72    7.30
   0  -9   4  164.61    8.32
   0  -9   4  174.47    9.19
   0  -9   4  148.23    9.92
   0  -9   4  150.74    7.64
   0  -9   3   82.36    4.26
   0   9  -3   73.03    5.24
   0  -9   3   73.80    4.70
   0   9  -3   69.37    3.91
   0  -9   3   77.58    5.22
   0  -9   3   77.86    6.07
   0  -9   3   71.71    4.76
   0  -9   2   77.44    5.20
   0   9  -2   68.23    3.97
   0  -9   2   80.65    4.30
   0  -9   2   80.44    4.80
   0  -9   2   85.22    5.35
   0  -9   2   80.82    5.93
   0   9  -2   72.75    5.20
   0  -9   2   72.57    4.49
   0  -9   1   33.96    3.06
   0  -9   1   31.60    2.61
   0   9  -1   32.95    3.09
   0   9  -1   29.73    2.04
   0  -9   1   31.32    2.31
   0  -9   1   34.89    3.21
   0  -9   1   30.35    2.24
   0  -9   1   33.70    2.15
   0  -9   1   29.84    3.31
   0   9   0    0.93    0.65
   0   9   0    0.22    0.79
   0  -9   0    1.11    0.71
   0  -9   0    1.84    0.94
   0   9   0    1.78    0.86
   0  -9   0    1.89    1.06
   0  -9   0    0.81    1.19
   0  -9   0    0.92    0.58
   0  -9   0    0.66    0.79
   0  -9   0    2.25    0.68
   0  -9  -1   -0.22    0.79
   0  -9  -1   -2.50    1.22
   0  -9  -1    0.22    0.72
   0  -9  -1   -0.19    0.62
   0  -9  -1   -0.16    0.82
   0   9   1   -0.24    0.70
   0  -9  -1   -0.06    0.42
   0  -9  -1   -0.39    0.85
   0   9   1   -0.12    0.67
   0  -9  -1   -0.45    0.85
   0   9   1    0.62    0.79
   0   9   2    0.79    0.87
   0  -9  -2   -0.64    0.81
   0   9   2   -0.64    0.76
   0  -9  -2    0.31    0.57
   0  -9  -2    0.22    0.66
   0  -9  -2    0.09    0.31
   0  -9  -2   -0.24    1.06
   0  -9  -2   -0.22    0.84
   0  -9  -3   23.48    2.53
   0  -9  -3   24.69    1.90
   0  -9  -3   22.03    2.38
   0  -9  -3   17.23    1.26
   0   9   3   24.48    2.33
   0  -9  -3   19.94    2.21
   0   9   3   24.03    2.07
   0  -9  -3   23.71    2.45
   0  -9  -4   -0.21    0.83
   0   9   4   -0.29    0.85
   0  -9  -4   -1.27    0.72
   0  -9  -4    1.09    1.15
   0  -9  -4   -0.37    0.75
   0   9   4   -0.11    0.66
   0   9   4   -0.36    0.80
   0   9   5    0.52    0.74
   0  -9  -5    1.47    0.87
   0   9   5    0.30    0.84
   0  -9  -5    0.39    0.52
   0  -9  -5    0.21    0.85
   0  -9  -5   -0.22    0.92
   0  -9  -5   -0.45    0.72
   0   9   5    1.50    0.71
   0   9   6   19.00    1.88
   0  -9  -6   12.90    1.95
   0  -9  -6   14.63    1.48
   0   9   6   16.57    1.55
   0  -9  -6   13.45    1.89
   0  -9  -6   17.53    1.98
   0   9   6   12.80    1.86
   0  -9  -6   14.18    1.74
   0  -9  -6   19.69    2.20
   0  -9  -7    3.89    0.91
   0  -9  -7    6.97    1.43
   0  -9  -7    5.05    1.25
   0  -9  -7    4.20    1.15
   0  -9  -7    5.60    1.05
   0   9   7    4.04    0.97
   0  -9  -7    5.36    1.36
   0   9   7    3.88    0.97
   0   9   7    4.21    1.23
   0  -9  -7    2.68    1.14
   0   9   8   31.34    2.88
   0  -9  -8   38.36    3.11
   0   9   8   33.23    2.43
   0  -9  -8   30.70    3.05
   0  -9  -8   36.10    2.90
   0  -9  -8   35.11    2.57
   0  -9  -8   31.56    2.63
   0  -9  -8   35.16    3.24
   0   9   8   36.32    2.76
   0   9   9   51.07    3.69
   0  -9  -9   45.28    3.62
   0   9   9   45.89    3.04
   0  -9  -9   48.72    3.77
   0  -9  -9   45.93    3.53
   0  -9  -9   43.68    3.09
   0  -9  -9   44.09    3.36
   0  -9  -9   48.54    3.97
   0   9   9   46.99    3.28
   0   9  10   39.46    3.50
   0  -9 -10   44.88    3.57
   0   9  10   42.75    2.92
   0  -9 -10   44.90    3.42
   0  -9 -10   37.26    2.96
   0   9  10   46.99    3.18
   0  -9 -10   46.07    3.67
   0  -9 -10   45.83    3.49
   0  -9 -10   42.13    3.72
   0  -9 -11    3.01    1.05
   0  -9 -11    1.91    1.13
   0   9  11    1.16    0.74
   0  -9 -11    2.51    1.14
   0  -9 -11    2.04    1.19
   0   9  11    2.81    0.91
   0  -9 -12   26.42    2.75
   0   9  12   27.00    2.26
   0  -9 -12   29.52    2.83
   0   9  12   25.21    2.72
   0  -9 -12   22.92    2.19
   0  -9 -12   27.61    2.81
   0  -9 -13   21.36    2.62
   0  -9 -13   25.23    2.78
   0   9  13   23.23    2.07
   0  -9 -13   23.01    2.72
   0   9  13   25.78    2.70
   0  -9 -13   19.93    2.09
   0  -9 -13   27.43    2.63
   0  -9 -14   57.63    4.21
   0  -9 -14   47.32    3.43
   0  -9 -14   46.52    3.93
   0   9  14   49.87    4.05
   0   9  14   48.66    3.38
   0  -9 -14   53.73    4.31
   0  -9 -14   56.05    4.25
   0  -9 -15    4.40    1.21
   0   9  15    4.03    1.53
   0  -9 -15    5.26    1.61
   0  -9 -15    2.90    1.13
   0  -9 -15    3.58    1.56
   0  -9 -15    3.30    1.35
   0  -9 -16    3.19    1.19
   0  -9 -16    8.30    1.90
   0   9  16    4.92    1.72
   0  -9 -16    7.03    1.69
   0  -9 -16    6.68    1.29
   0  -9 -16    3.77    1.49
   0  -9 -17    2.52    1.61
   0   9  17    0.25    1.39
   0  -9 -17    2.49    1.40
   0  -9 -17    1.17    0.95
   0  -9 -17    0.57    1.34
   0  -9 -18    1.78    1.59
   0   9  18    2.62    1.52
   0  -9 -18    3.01    1.71
   0  -9 -19    0.62    1.42
   0   9  19    1.35    1.46
   0  -9 -19    0.35    1.36
   0 -10  12    0.78    2.54
   0 -10  12   -0.35    1.42
   0  10 -12    0.77    1.33
   0  10 -12    1.54    1.31
   0 -10  12    6.47    2.32
   0  10 -11    8.92    2.11
   0 -10  11    8.06    3.06
   0 -10  11    8.62    1.49
   0 -10  11    8.83    2.07
   0  10 -11    6.59    1.72
   0 -10  11    7.07    2.41
   0  10 -10    5.39    1.82
   0  10 -10    2.65    1.33
   0 -10  10    2.05    2.13
   0 -10  10    4.88    1.31
   0 -10  10    3.60    1.91
   0 -10  10    7.25    1.90
   0 -10   9   13.84    1.81
   0  10  -9   17.71    2.53
   0  10  -9   18.19    2.28
   0 -10   9   18.79    2.27
   0 -10   9   19.28    3.59
   0 -10   9   13.07    2.31
   0 -10   8   95.00    6.12
   0 -10   8  119.04    9.03
   0  10  -8  111.19    6.69
   0 -10   8  113.93    6.87
   0 -10   8  110.00    7.24
   0  10  -8   97.39    7.19
   0 -10   7   19.51    2.05
   0  10  -7   19.67    2.66
   0  10  -7   19.23    2.17
   0 -10   7   23.53    3.65
   0 -10   7   16.95    2.51
   0 -10   7   18.41    2.30
   0 -10   6   31.63    2.98
   0  10  -6   35.00    2.77
   0 -10   6   23.05    3.64
   0  10  -6   34.10    3.41
   0 -10   6   33.24    3.30
   0 -10   6   25.68    2.50
   0 -10   5   24.28    2.30
   0 -10   5   19.74    2.47
   0 -10   5   20.66    3.38
   0 -10   5   26.04    2.87
   0  10  -5   25.96    2.26
   0 -10   4   85.81    5.85
   0 -10   4   86.10    5.71
   0 -10   4   83.45    6.77
   0 -10   4   79.43    5.11
   0 -10   3   20.71    2.69
   0 -10   3   16.82    2.27
   0 -10   3   18.45    1.62
   0 -10   3   27.26    2.72
   0 -10   3   20.29    2.06
   0  10  -3   18.66    2.43
   0 -10   3   20.51    3.04
   0 -10   2   35.63    2.89
   0  10  -2   37.11    3.40
   0  10  -2   32.93    2.16
   0 -10   2   39.51    3.42
   0 -10   2   38.19    2.52
   0 -10   2   36.81    3.52
   0 -10   2   36.94    2.67
   0 -10   2   39.17    3.91
   0  10  -1    0.50    0.81
   0 -10   1    0.34    0.96
   0 -10   1   -0.21    0.89
   0  10  -1    0.20    0.62
   0 -10   1    0.50    0.91
   0 -10   1    0.32    1.14
   0 -10   1    0.56    0.61
   0 -10   1    0.83    0.65
   0 -10   1    0.28    1.01
   0  10   0   12.08    1.78
   0 -10   0    8.75    1.51
   0  10   0   10.04    1.12
   0 -10   0   11.70    1.79
   0 -10   0    7.82    1.60
   0 -10   0   11.26    1.12
   0 -10   0    8.65    1.81
   0 -10   0   11.10    1.21
   0 -10   0   10.57    1.93
   0  10   1    1.62    0.95
   0 -10  -1    0.92    0.69
   0 -10  -1    3.51    1.03
   0 -10  -1    2.73    1.08
   0 -10  -1    3.30    1.26
   0  10   1    1.86    0.96
   0 -10  -1    2.54    0.61
   0 -10  -1    1.11    1.20
   0 -10  -2   24.40    1.93
   0 -10  -2   26.41    2.63
   0 -10  -2   21.84    2.51
   0  10   2   23.17    2.47
   0  10   2   27.49    2.22
   0 -10  -2   24.55    2.37
   0 -10  -2   20.48    1.44
   0 -10  -2   23.68    2.69
   0  10   3    1.07    0.83
   0 -10  -3    0.64    0.34
   0 -10  -3    1.86    0.76
   0 -10  -3    1.00    0.89
   0 -10  -3   -0.55    1.02
   0 -10  -3   -0.79    0.78
   0 -10  -3    3.35    1.15
   0  10   3   -0.15    0.87
   0 -10  -3    1.01    1.17
   0 -10  -4   22.02    2.52
   0 -10  -4   18.52    1.47
   0 -10  -4   29.19    2.47
   0 -10  -4   30.61    2.17
   0  10   4   22.84    2.18
   0 -10  -4   19.50    1.28
   0  10   4   24.18    1.97
   0 -10  -4   27.14    2.62
   0  10   4   21.83    2.27
   0 -10  -5   11.58    1.07
   0  10   5   11.93    1.67
   0 -10  -5   11.73    1.83
   0  10   5   10.44    1.64
   0 -10  -5   10.36    1.78
   0  10   5   12.92    1.41
   0 -10  -5   12.69    1.58
   0 -10  -6    2.27    1.14
   0 -10  -6    4.66    1.12
   0  10   6    7.12    1.32
   0 -10  -6    3.98    1.29
   0 -10  -6    3.84    1.32
   0 -10  -6    2.86    0.75
   0  10   6    2.09    1.16
   0  10   6    3.06    0.88
   0 -10  -7    3.70    1.22
   0 -10  -7    4.05    1.31
   0 -10  -7    5.49    1.27
   0 -10  -7    2.90    0.78
   0  10   7    6.28    1.08
   0  10   7    3.29    1.33
   0 -10  -7    3.15    1.27
   0  10   7    4.42    1.15
   0 -10  -7    3.55    1.29
   0  10   8    9.90    1.30
   0 -10  -8    9.23    1.70
   0 -10  -8    8.74    1.52
   0 -10  -8    7.55    1.17
   0 -10  -8    6.34    1.57
   0  10   8    6.61    1.24
   0  10   8    8.03    1.63
   0 -10  -8    7.86    1.56
   0  10   9   11.61    1.84
   0  10   9    8.47    1.46
   0  10   9   13.25    1.45
   0 -10  -9    9.89    1.73
   0 -10  -9   12.64    1.56
   0 -10  -9   11.13    1.53
   0 -10  -9   12.47    1.86
   0 -10  -9   11.31    1.89
   0 -10  -9   11.98    1.86
   0 -10 -10   32.19    3.22
   0 -10 -10   39.91    3.28
   0  10  10   34.21    2.74
   0  10  10   30.24    2.41
   0 -10 -10   36.19    2.80
   0 -10 -10   29.50    2.48
   0 -10 -10   30.60    3.09
   0 -10 -10   29.90    2.93
   0  10  10   33.43    3.05
   0  10  11    7.84    1.29
   0 -10 -11    6.81    1.41
   0  10  11   11.76    1.94
   0 -10 -11    5.93    1.24
   0  10  11    5.72    1.17
   0 -10 -11    6.91    1.62
   0 -10 -11    5.35    1.45
   0 -10 -11    8.37    1.65
   0 -10 -11    6.40    1.65
   0 -10 -12   24.09    2.68
   0 -10 -12   27.90    2.81
   0 -10 -12   26.61    2.62
   0 -10 -12   24.01    2.21
   0  10  12   23.12    2.19
   0 -10 -13    2.04    1.13
   0  10  13    2.33    0.97
   0 -10 -13    3.88    1.41
   0 -10 -13    0.83    0.96
   0  10  13    0.94    1.44
   0 -10 -13    2.67    1.17
   0  10  14   75.82    4.80
   0 -10 -14   80.00    5.52
   0 -10 -14   80.23    4.82
   0  10  14   73.93    5.42
   0 -10 -14   85.39    5.63
   0 -10 -14   72.32    5.44
   0 -10 -15   12.44    2.08
   0  10  15   14.69    2.32
   0 -10 -15   13.75    2.14
   0 -10 -15   14.02    1.75
   0 -10 -15   15.26    2.24
   0 -10 -15   19.53    2.39
   0 -10 -16    4.45    1.51
   0  10  16    2.09    1.44
   0 -10 -16    4.39    1.31
   0 -10 -16    3.66    1.61
   0 -10 -16    3.69    1.11
   0 -10 -16    6.23    1.61
   0 -10 -17    0.27    1.21
   0 -10 -17    0.30    1.38
   0 -10 -17    0.59    1.12
   0  10  17    0.54    1.44
   0 -10 -18    3.26    1.54
   0 -10 -18    0.31    1.44
   0 -10 -18   -0.32    1.25
   0  10  18   -1.40    1.56
   0  11 -11    1.20    1.50
   0 -11  11    0.73    1.68
   0  11 -11    2.60    1.41
   0 -11  11    4.95    2.42
   0 -11  11    0.75    2.23
   0 -11  10    2.86    1.66
   0  11 -10    3.09    1.61
   0  11 -10    4.27    1.48
   0 -11  10    2.09    2.26
   0 -11  10    1.04    1.08
   0 -11   9    1.73    1.56
   0 -11   9   -0.54    0.95
   0  11  -9   -0.75    1.25
   0  11  -9   -0.74    1.18
   0 -11   9   -1.30    2.03
   0 -11   9    0.18    1.05
   0 -11   8    3.02    1.54
   0 -11   8    4.06    1.41
   0  11  -8    3.26    1.54
   0  11  -8    2.69    1.23
   0 -11   8    2.43    2.17
   0 -11   8    2.64    1.15
   0 -11   7    0.98    1.35
   0 -11   7    0.55    1.03
   0  11  -7   -1.05    1.63
   0  11  -7   -0.41    0.93
   0 -11   7    0.35    1.08
   0 -11   7   -0.56    2.00
   0 -11   6   43.48    3.85
   0  11  -6   38.85    3.93
   0 -11   6   46.57    5.26
   0 -11   6   39.75    3.91
   0  11  -6   43.47    3.35
   0 -11   6   34.41    3.16
   0 -11   5    7.35    1.53
   0 -11   5   12.09    1.99
   0 -11   5    8.84    2.03
   0 -11   5   10.61    2.57
   0 -11   4   48.49    4.12
   0 -11   4   52.58    4.29
   0 -11   4   38.66    3.40
   0 -11   4   46.17    4.40
   0 -11   4   39.54    4.63
   0 -11   3    1.42    1.13
   0 -11   3   -0.41    1.49
   0 -11   3   -1.33    1.41
   0 -11   3    0.28    0.86
   0 -11   3    0.18    1.03
   0  11  -3    0.60    1.14
   0  11  -2   73.39    5.28
   0 -11   2   68.36    5.34
   0 -11   2   65.36    4.26
   0 -11   2   63.29    4.54
   0 -11   2   63.89    5.62
   0 -11   2   61.77    4.03
   0 -11   1    0.94    1.15
   0 -11   1    3.66    1.56
   0 -11   1    4.89    1.71
   0 -11   1    0.83    1.02
   0  11  -1    3.35    1.21
   0 -11   1    2.00    0.85
   0 -11   0    7.50    2.03
   0 -11   0    5.95    1.03
   0  11   0    6.45    1.54
   0 -11   0    4.98    1.58
   0 -11   0    4.74    0.91
   0 -11   0    1.90    1.21
   0 -11   0    5.83    1.63
   0 -11  -1   26.80    2.56
   0  11   1   27.98    2.85
   0 -11  -1   27.39    2.95
   0 -11  -1   23.49    2.95
   0 -11  -1   19.91    1.67
   0 -11  -1   27.70    2.09
   0 -11  -1   24.94    2.87
   0 -11  -2    0.49    0.88
   0 -11  -2    1.09    1.23
   0  11   2    0.46    1.06
   0  11   2    0.75    0.96
   0 -11  -2    0.88    0.44
   0 -11  -2   -0.87    1.56
   0 -11  -2    0.59    1.10
   0 -11  -2    0.56    0.96
   0 -11  -3   41.55    2.56
   0  11   3   46.97    3.38
   0 -11  -3   38.11    2.94
   0  11   3   37.80    2.73
   0 -11  -3   39.78    3.32
   0 -11  -3   36.21    3.29
   0 -11  -3   40.94    3.43
   0 -11  -4   -1.08    1.45
   0  11   4   -0.23    0.96
   0 -11  -4   -0.56    0.47
   0 -11  -4    0.29    0.86
   0  11   4   -0.17    1.04
   0 -11  -4    0.79    1.18
   0 -11  -4   -0.52    0.31
   0  11   4   -0.27    0.96
   0 -11  -4   -0.21    1.25
   0  11   5   42.32    3.16
   0 -11  -5   39.52    3.37
   0  11   5   41.70    2.58
   0 -11  -5   35.09    3.02
   0 -11  -5   38.98    2.74
   0 -11  -5   39.62    3.30
   0  11   5   41.57    3.00
   0  11   6    1.08    1.01
   0  11   6    1.55    0.87
   0  11   6    3.40    1.36
   0 -11  -6    1.56    1.19
   0 -11  -6   -0.17    1.05
   0 -11  -6    1.18    0.54
   0 -11  -6    1.84    1.36
   0 -11  -6    0.84    1.03
   0  11   7    4.54    1.46
   0 -11  -7    4.18    1.39
   0 -11  -7    1.58    1.20
   0 -11  -7    3.38    1.28
   0 -11  -7    6.74    1.38
   0  11   7    4.31    1.01
   0 -11  -7    3.79    0.80
   0  11   7    4.37    1.25
   0  11   8    7.65    1.40
   0 -11  -8    7.64    1.76
   0 -11  -8    6.97    1.71
   0 -11  -8    8.28    1.72
   0  11   8    5.16    1.54
   0  11   8    7.59    1.29
   0 -11  -8    7.19    1.57
   0 -11  -8    7.50    1.09
   0  11   9    8.62    1.30
   0 -11  -9    7.66    1.53
   0 -11  -9    6.82    1.64
   0 -11  -9    9.61    1.31
   0 -11  -9    6.38    1.68
   0  11   9   11.32    1.64
   0 -11  -9   10.43    2.04
   0  11   9    8.62    1.74
   0  11  10   28.43    2.60
   0 -11 -10   25.07    2.45
   0 -11 -10   36.11    3.11
   0 -11 -10   30.76    2.56
   0 -11 -10   28.76    3.16
   0 -11 -10   32.68    3.34
   0  11  10   29.07    2.97
   0 -11 -10   30.87    3.09
   0  11  10   31.99    2.44
   0 -11 -11   14.27    2.10
   0 -11 -11    8.72    1.84
   0  11  11   13.02    1.58
   0 -11 -11   12.12    1.60
   0 -11 -11   13.42    1.77
   0  11  11   11.44    2.01
   0 -11 -11   11.67    2.22
   0 -11 -11   13.41    2.13
   0  11  11   13.73    1.69
   0 -11 -12    4.30    1.54
   0  11  12    8.00    1.82
   0 -11 -12    4.66    1.23
   0  11  12    8.35    1.39
   0 -11 -12    7.12    1.77
   0  11  12    9.26    1.40
   0 -11 -12    7.65    1.86
   0 -11 -12    9.03    1.56
   0 -11 -13   20.16    2.58
   0 -11 -13   15.39    2.38
   0 -11 -13   17.63    2.14
   0 -11 -13   16.92    1.92
   0  11  13   15.20    1.88
   0 -11 -13   17.67    2.49
   0 -11 -14    3.41    1.41
   0  11  14    2.34    1.58
   0 -11 -14    3.47    1.55
   0 -11 -14    2.08    1.01
   0  11  14    1.33    0.88
   0 -11 -14    3.16    1.33
   0  11  15   -1.08    1.42
   0 -11 -15    0.60    0.92
   0 -11 -15    0.55    1.20
   0 -11 -15   -0.28    1.03
   0 -11 -15   -1.96    1.23
   0 -11 -16   14.48    2.16
   0 -11 -16    8.05    1.87
   0 -11 -16   10.59    2.13
   0 -11 -16    5.77    1.71
   0  11  16   15.84    2.42
   0 -11 -17    0.56    1.14
   0 -11 -17    0.62    1.36
   0 -11 -17    0.57    1.58
   0  11  17    0.57    1.57
   0 -11 -17   -0.27    0.98
   0 -12  10   16.62    2.91
   0  12 -10   19.85    3.07
   0 -12   9    2.26    1.69
   0 -12   9    1.13    1.18
   0 -12   9    1.98    2.13
   0  12  -9    2.41    1.52
   0 -12   8   21.10    2.37
   0 -12   8   26.69    3.31
   0 -12   8   24.47    2.88
   0  12  -8   19.89    3.04
   0 -12   8   20.39    3.84
   0 -12   7   -0.35    1.26
   0 -12   7    0.90    1.17
   0 -12   7    0.58    1.11
   0  12  -7    0.38    1.39
   0 -12   7   -1.16    2.45
   0 -12   6   13.38    1.88
   0 -12   6   15.79    2.38
   0 -12   6   13.39    2.97
   0 -12   6   18.23    2.73
   0 -12   5   23.30    2.50
   0 -12   5   29.41    3.34
   0 -12   5   28.14    3.90
   0 -12   5   27.36    3.50
   0 -12   5   24.57    3.01
   0  12  -4    0.68    1.48
   0 -12   4   -0.93    1.66
   0 -12   4    1.29    1.40
   0 -12   4   -1.89    1.54
   0 -12   4    0.99    1.07
   0 -12   4    0.61    1.05
   0 -12   3   47.58    4.53
   0 -12   3   48.66    4.18
   0 -12   3   46.03    3.64
   0 -12   3   44.62    4.71
   0 -12   3   46.74    4.20
   0  12  -3   48.77    4.35
   0 -12   2    1.62    1.19
   0 -12   2    0.92    1.18
   0 -12   2   -0.35    1.35
   0 -12   2    2.81    1.59
   0  12  -2    0.95    1.17
   0 -12   1    1.44    1.18
   0 -12   1    1.34    1.36
   0  12  -1   -0.61    1.06
   0 -12   1    0.61    1.06
   0 -12   1    1.87    1.51
   0 -12   0   97.67    7.08
   0 -12   0  100.94    7.18
   0 -12   0  109.76    5.90
   0 -12   0  112.08    6.74
   0  12   0  107.08    7.17
   0 -12   0  108.64    7.53
   0 -12  -1    2.32    1.68
   0 -12  -1    5.60    1.73
   0 -12  -1    3.62    0.76
   0  12   1    5.72    1.54
   0 -12  -1    4.93    1.47
   0 -12  -1    2.77    1.43
   0 -12  -1    5.33    1.07
   0 -12  -2    4.31    1.12
   0 -12  -2    4.61    1.49
   0 -12  -2    3.53    0.58
   0  12   2    6.35    1.47
   0 -12  -2    6.74    1.61
   0  12   2    6.05    1.41
   0 -12  -2    5.14    1.66
   0 -12  -2    5.07    1.79
   0 -12  -3    8.77    2.10
   0 -12  -3   10.21    1.85
   0 -12  -3    8.32    1.86
   0 -12  -3    7.27    1.37
   0 -12  -3    9.16    1.87
   0  12   3    8.25    1.74
   0  12   3   13.65    1.79
   0  12   4   66.37    4.31
   0 -12  -4   73.91    4.99
   0 -12  -4   72.25    4.43
   0 -12  -4   67.59    5.26
   0  12   4   66.31    4.55
   0  12   4   69.87    5.03
   0 -12  -4   57.04    4.99
   0 -12  -4   62.26    5.05
   0 -12  -5   17.86    2.42
   0 -12  -5   18.62    2.53
   0  12   5   19.32    2.23
   0 -12  -5   17.39    2.03
   0  12   5   22.45    2.50
   0  12   5   21.52    2.01
   0 -12  -5   16.97    2.47
   0 -12  -6   -0.18    1.07
   0 -12  -6   -0.24    1.25
   0  12   6    0.41    1.34
   0 -12  -6    0.86    1.21
   0 -12  -6    0.28    1.23
   0 -12  -6    0.62    1.01
   0  12   6   -0.24    0.98
   0  12   6    0.14    0.86
   0  12   7   10.22    1.72
   0  12   7   11.55    1.44
   0 -12  -7   11.53    2.05
   0  12   7   11.30    1.91
   0 -12  -7   15.17    2.22
   0 -12  -7   10.14    1.68
   0 -12  -7   11.95    2.11
   0 -12  -7    8.42    0.90
   0  12   8  104.59    7.01
   0 -12  -8  113.07    7.52
   0  12   8  124.17    6.62
   0 -12  -8  106.28    7.46
   0 -12  -8  120.71    7.09
   0 -12  -8  114.85    6.10
   0  12   8  128.01    7.35
   0 -12  -8  125.55    7.89
   0  12   9   34.14    3.18
   0 -12  -9   34.23    3.36
   0 -12  -9   36.28    3.14
   0 -12  -9   30.86    2.37
   0 -12  -9   36.26    3.53
   0  12   9   37.53    2.71
   0 -12  -9   31.60    3.41
   0  12   9   37.93    3.19
   0 -12 -10   -0.94    1.24
   0 -12 -10    1.13    1.21
   0 -12 -10   -0.30    1.15
   0 -12 -10    0.12    0.68
   0 -12 -10   -0.79    1.18
   0  12  10   -0.72    1.36
   0  12  10   -0.41    0.91
   0  12  10    0.21    0.95
   0 -12 -11   11.94    2.18
   0  12  11    9.14    1.57
   0 -12 -11   13.32    2.08
   0 -12 -11   14.40    2.27
   0 -12 -11   12.86    2.13
   0  12  11    9.30    1.41
   0 -12 -11   10.92    1.52
   0  12  11    8.97    1.96
   0 -12 -12   13.06    2.23
   0  12  12   12.82    1.87
   0 -12 -12   24.67    2.81
   0 -12 -12   18.23    2.61
   0  12  12   19.11    1.91
   0 -12 -12   16.90    2.58
   0 -12 -12   19.17    2.00
   0  12  12   16.53    2.44
   0  12  13    0.95    0.90
   0 -12 -13    0.26    1.29
   0  12  13    0.27    1.58
   0 -12 -13   -0.31    0.97
   0 -12 -13    0.28    1.26
   0 -12 -13    0.63    1.05
   0 -12 -13   -0.36    0.85
   0 -12 -14   12.07    1.81
   0 -12 -14    9.84    1.61
   0 -12 -14   13.13    2.27
   0 -12 -14   10.99    2.06
   0 -12 -14   10.58    2.13
   0 -12 -15    1.46    1.41
   0 -12 -15   -0.22    1.02
   0 -12 -15    0.31    1.07
   0  12  15   -0.57    1.44
   0 -12 -15   -0.29    1.28
   0 -12 -15    0.31    0.96
   0 -12 -16   12.45    2.30
   0  12  16   12.08    2.37
   0 -12 -16   13.75    2.23
   0 -13   8    2.53    2.19
   0 -13   8    0.39    1.48
   0 -13   8    0.33    1.29
   0 -13   8   -0.20    1.13
   0  13  -8   -0.42    1.40
   0 -13   7   12.51    3.20
   0 -13   7   10.73    2.48
   0  13  -7   10.14    2.26
   0 -13   7   13.20    2.31
   0 -13   7    6.40    1.67
   0 -13   7   11.09    2.75
   0 -13   6    0.55    1.91
   0 -13   6    0.66    1.18
   0 -13   6    2.24    1.68
   0 -13   6   -0.42    1.16
   0 -13   6    2.22    1.84
   0 -13   5    2.57    2.27
   0 -13   5   -0.73    1.47
   0 -13   5    1.33    1.22
   0 -13   5   -0.21    1.13
   0 -13   5   -0.85    1.72
   0 -13   4   19.73    3.36
   0 -13   4   22.53    3.16
   0  13  -4   28.83    3.31
   0 -13   4   17.43    2.66
   0 -13   4   19.55    2.45
   0 -13   4   19.61    3.29
   0 -13   3    2.70    1.79
   0 -13   3    3.07    1.73
   0 -13   3    5.49    1.89
   0 -13   3    3.69    1.54
   0 -13   3    2.40    1.27
   0  13  -3    4.65    1.61
   0  13  -2   27.71    3.26
   0 -13   2   26.80    3.54
   0 -13   2   25.82    3.60
   0 -13   2   21.23    2.57
   0 -13   2   30.21    3.31
   0 -13   1    0.79    1.49
   0  13  -1   -0.34    1.16
   0 -13   1    0.34    1.23
   0 -13   1   -1.12    1.15
   0 -13   1    0.36    1.26
   0  13   0    9.42    1.98
   0 -13   0    8.28    2.19
   0 -13   0    8.43    2.03
   0 -13   0    8.69    1.75
   0 -13   0    6.11    1.13
   0 -13   0    8.08    2.09
   0 -13  -1   14.26    1.66
   0 -13  -1   12.79    2.16
   0  13   1   19.75    2.65
   0 -13  -1   11.23    2.40
   0 -13  -1   13.53    2.40
   0 -13  -1   19.28    2.86
   0 -13  -2    0.66    1.31
   0 -13  -2    1.01    1.09
   0 -13  -2   -0.47    1.40
   0  13   2    0.30    1.23
   0 -13  -2    0.34    1.47
   0 -13  -2    0.41    0.89
   0 -13  -3   14.91    2.56
   0  13   3   14.08    2.30
   0 -13  -3   17.60    2.62
   0  13   3   17.54    2.18
   0 -13  -3   17.86    2.34
   0 -13  -3   19.06    2.64
   0 -13  -3   16.12    1.89
   0 -13  -4    5.43    1.87
   0  13   4    1.42    1.13
   0 -13  -4    6.11    1.66
   0  13   4    3.41    1.32
   0  13   4    1.62    1.11
   0 -13  -4    2.46    1.31
   0 -13  -4    0.32    1.35
   0 -13  -4   -0.33    1.16
   0  13   5   11.02    1.90
   0 -13  -5    4.39    1.41
   0  13   5    6.09    1.59
   0  13   5    6.88    1.36
   0 -13  -5    7.29    1.81
   0 -13  -5   12.69    2.20
   0 -13  -5    4.10    1.69
   0 -13  -6    0.62    1.35
   0 -13  -6    0.26    1.35
   0 -13  -6    0.38    1.11
   0  13   6   -0.44    1.23
   0 -13  -6   -1.03    1.18
   0  13   6    1.87    1.22
   0 -13  -6   -0.31    1.32
   0  13   6    0.60    0.95
   0  13   7   12.62    1.66
   0  13   7   13.23    2.15
   0 -13  -7   13.69    2.41
   0 -13  -7   15.22    2.41
   0  13   7   13.92    2.08
   0 -13  -7   12.17    2.28
   0 -13  -7   15.52    2.04
   0 -13  -8   17.08    2.31
   0  13   8   11.88    2.14
   0  13   8   16.12    1.85
   0 -13  -8   18.07    2.57
   0 -13  -8   21.31    2.82
   0 -13  -8   17.54    2.59
   0  13   8   17.66    2.24
   0 -13  -9    2.75    1.44
   0 -13  -9    3.79    1.45
   0  13   9    4.61    1.21
   0  13   9    5.06    1.35
   0  13   9    7.14    1.74
   0 -13  -9    5.26    1.66
   0 -13 -10   22.76    2.94
   0 -13 -10   17.93    2.73
   0  13  10   21.83    2.09
   0 -13 -10   20.03    2.44
   0 -13 -10   18.55    2.58
   0  13  10   21.49    2.72
   0  13  10   17.23    2.28
   0 -13 -11   12.36    2.19
   0 -13 -11   15.45    2.43
   0 -13 -11   10.72    2.19
   0 -13 -11   15.44    2.21
   0  13  11    9.92    1.78
   0  13  11   13.53    2.27
   0  13  11   13.52    1.69
   0 -13 -12   29.05    3.53
   0 -13 -12   32.13    3.56
   0  13  12   32.39    3.45
   0  13  12   33.24    3.02
   0  13  12   33.59    2.73
   0 -13 -12   39.84    3.71
   0 -13 -12   34.38    3.39
   0  13  13    5.11    1.82
   0 -13 -13    6.26    1.80
   0  13  13    6.00    1.30
   0 -13 -13    4.15    1.57
   0  13  13    4.84    1.34
   0 -13 -13    4.41    1.63
   0 -13 -14   24.66    3.06
   0 -13 -14   22.86    2.95
   0  13  14   24.88    3.07
   0 -13 -14   24.77    3.11
   0 -13 -15    0.30    1.53
   0 -13 -15    3.41    1.47
   0 -13 -15    2.17    1.61
   0 -14   6    4.25    2.04
   0 -14   6    3.82    1.42
   0 -14   6    2.28    1.84
   0 -14   6    2.53    1.47
   0 -14   6    0.40    1.48
   0 -14   5   22.17    3.00
   0 -14   5   25.38    3.66
   0 -14   5   21.23    2.58
   0 -14   5   22.91    3.80
   0 -14   4    0.50    1.73
   0 -14   4   -0.36    1.30
   0 -14   4   -0.46    1.30
   0 -14   4    0.44    1.73
   0  14  -4    2.39    1.57
   0 -14   3   16.91    3.17
   0 -14   3   24.85    3.11
   0 -14   3   18.88    2.49
   0 -14   3   22.39    3.30
   0  14  -3   26.26    3.30
   0 -14   2   11.74    2.04
   0 -14   2   16.29    2.82
   0 -14   2   12.41    2.62
   0 -14   2   13.17    2.47
   0  14  -2   15.38    2.53
   0  14  -1   65.14    5.53
   0 -14   1   61.74    5.78
   0 -14   1   67.93    5.01
   0 -14   1   71.37    5.74
   0 -14   1   74.77    5.97
   0 -14   0    9.52    2.11
   0 -14   0   12.33    2.50
   0 -14   0    9.92    2.14
   0  14   0   11.28    2.12
   0 -14   0    9.90    1.85
   0 -14  -1   23.66    2.65
   0 -14  -1   19.20    2.87
   0 -14  -1   14.13    2.62
   0 -14  -1   22.86    3.00
   0  14   1   17.05    2.60
   0 -14  -1   18.26    1.88
   0 -14  -2    2.96    1.61
   0 -14  -2    3.24    1.57
   0 -14  -2    0.36    1.49
   0 -14  -2    4.19    1.18
   0  14   2    3.30    1.46
   0 -14  -2    6.40    1.71
   0  14   3    1.25    1.03
   0 -14  -3    0.37    1.19
   0 -14  -3    1.06    1.43
   0 -14  -3   -0.70    1.45
   0 -14  -3    0.95    0.96
   0  14   3    0.32    1.14
   0 -14  -3    0.52    1.27
   0  14   4    0.17    1.04
   0 -14  -4   -1.11    1.15
   0 -14  -4   -0.35    1.34
   0 -14  -4    1.36    1.53
   0 -14  -4   -0.80    1.36
   0  14   4    1.25    1.17
   0 -14  -4    0.68    1.10
   0  14   5   14.78    2.13
   0 -14  -5    8.95    1.97
   0  14   5    7.56    1.50
   0 -14  -5   11.30    2.21
   0  14   5    8.16    1.88
   0 -14  -5    9.77    1.60
   0 -14  -5    6.87    1.97
   0 -14  -6   42.89    4.24
   0  14   6   38.97    3.57
   0 -14  -6   35.27    3.83
   0 -14  -6   44.29    3.95
   0 -14  -6   38.38    3.88
   0  14   6   42.52    3.79
   0 -14  -6   36.10    3.24
   0  14   6   38.67    3.08
   0 -14  -7   32.80    3.39
   0 -14  -7   32.90    2.99
   0 -14  -7   26.40    3.30
   0 -14  -7   32.09    3.51
   0  14   7   28.29    3.06
   0  14   7   29.62    2.60
   0 -14  -7   33.97    3.76
   0  14   7   32.86    3.15
   0 -14  -8    1.49    1.37
   0  14   8    2.46    1.18
   0 -14  -8    0.34    1.40
   0 -14  -8   -0.67    1.27
   0  14   8   -0.31    0.97
   0  14   8    2.02    1.41
   0 -14  -8   -0.65    1.32
   0  14   9   19.86    2.47
   0  14   9   23.26    2.17
   0 -14  -9   20.63    2.57
   0  14   9   18.63    2.64
   0 -14  -9   23.36    2.96
   0 -14  -9   23.26    3.09
   0 -14 -10    3.01    1.63
   0 -14 -10    5.41    1.81
   0 -14 -10    3.95    1.41
   0  14  10    3.33    1.28
   0  14  10    2.27    1.03
   0  14  10    1.90    1.54
   0 -14 -10    4.31    1.68
   0  14  11    3.70    1.34
   0  14  11    2.53    1.69
   0 -14 -11    3.02    1.62
   0 -14 -11    0.92    1.46
   0 -14 -11    1.50    1.38
   0 -14 -11    4.17    1.60
   0  14  12    9.75    1.75
   0 -14 -12   13.15    2.48
   0  14  12   11.03    2.33
   0 -14 -12   12.02    2.19
   0 -14 -12    9.67    2.21
   0 -14 -12    9.66    2.15
   0  14  13    3.89    1.84
   0 -14 -13    4.50    1.78
   0 -14 -13    0.29    1.65
   0 -14 -13    5.41    1.81
   0 -14 -14    1.50    1.37
   0 -14 -14    1.29    1.53
   0 -14 -14    1.50    1.45
   0 -15   4    5.22    1.75
   0 -15   4    7.47    2.44
   0 -15   4    6.19    2.58
   0  15  -4    6.82    2.23
   0 -15   4    7.89    2.01
   0 -15   3    9.01    2.49
   0 -15   3   11.19    2.69
   0 -15   3    5.56    1.64
   0  15  -3   11.20    2.38
   0 -15   3    8.70    2.17
   0 -15   2   35.51    4.38
   0 -15   2   36.02    4.09
   0 -15   2   41.06    4.47
   0 -15   2   38.30    3.61
   0  15  -2   39.89    4.31
   0 -15   1   -0.85    1.83
   0 -15   1    1.20    1.50
   0 -15   1   -0.26    1.26
   0  15  -1   -0.39    1.35
   0 -15   1   -2.20    2.12
   0 -15   0   34.57    3.37
   0 -15   0   31.14    4.03
   0 -15   0   35.44    3.92
   0  15   0   31.89    3.74
   0 -15   0   29.94    3.93
   0 -15  -1    1.62    1.44
   0 -15  -1    0.80    1.59
   0 -15  -1    1.20    1.47
   0 -15  -1    3.19    1.62
   0  15   1   -0.37    1.35
   0 -15  -2    5.07    2.01
   0 -15  -2    5.22    1.64
   0 -15  -2    4.49    1.27
   0  15   2    3.22    1.56
   0 -15  -2    3.48    1.69
   0 -15  -2    8.43    2.12
   0  15   3   -0.70    1.09
   0 -15  -3   -0.40    1.47
   0 -15  -3    1.12    1.39
   0  15   3   -0.19    1.03
   0 -15  -3    1.48    1.03
   0 -15  -3    0.74    1.33
   0 -15  -3    1.91    1.62
   0  15   4    1.01    1.24
   0 -15  -4    0.40    1.34
   0 -15  -4    2.28    1.52
   0 -15  -4    0.71    1.03
   0 -15  -4   -0.36    1.49
   0 -15  -4    0.75    1.53
   0  15   4    0.37    1.00
   0  15   5   -0.53    1.04
   0 -15  -5   -0.37    1.40
   0 -15  -5   -0.87    1.35
   0 -15  -5   -1.34    1.12
   0 -15  -5   -0.71    1.50
   0  15   5    0.33    1.14
   0  15   6    3.10    1.17
   0 -15  -6    2.43    1.53
   0 -15  -6    1.47    1.62
   0  15   6    1.24    1.48
   0 -15  -6    1.48    1.43
   0  15   6    3.18    1.53
   0 -15  -6    2.26    1.27
   0 -15  -7    1.31    1.33
   0 -15  -7    2.42    1.48
   0  15   7    1.29    1.53
   0 -15  -7    4.46    1.79
   0  15   7    4.30    1.53
   0 -15  -7    1.72    1.46
   0 -15  -7    1.83    1.79
   0 -15  -8   32.81    3.85
   0 -15  -8   27.41    2.95
   0  15   8   29.74    3.22
   0 -15  -8   32.33    3.45
   0 -15  -8   30.50    3.58
   0  15   8   26.45    3.17
   0 -15  -8   27.70    3.48
   0 -15  -9    6.38    1.67
   0  15   9    7.21    2.00
   0 -15  -9    3.46    1.74
   0  15   9    8.94    1.81
   0 -15  -9    9.36    2.22
   0  15  10   64.32    5.04
   0 -15 -10   67.04    5.67
   0 -15 -10   64.14    5.31
   0  15  10   49.60    4.50
   0 -15 -10   61.49    4.75
   0  15  11   -0.27    1.12
   0 -15 -11    2.46    1.55
   0  15  11   -0.30    1.56
   0 -15 -11    0.41    1.45
   0 -15 -11   -1.30    1.52
   0 -15 -11    1.35    1.48
   0 -15 -12   63.22    5.46
   0  15  12   49.22    4.37
   0 -15 -12   52.92    5.02
   0  15  12   58.99    4.98
   0 -15 -12   58.40    4.79
   0 -15 -12   67.85    5.31
   0 -16   0   -1.31    1.85
   0 -16   0   -0.57    1.43
   0 -16   0   -1.29    1.57
   0 -16   0    0.88    1.65
   0 -16  -1    9.91    2.39
   0 -16  -1   11.37    2.58
   0 -16  -1   11.25    2.10
   0  16   1    3.96    1.76
   0 -16  -1   13.71    2.70
   0 -16  -2    0.43    1.45
   0 -16  -2    0.41    1.57
   0 -16  -2    0.59    1.41
   0  16   2    1.16    1.41
   0 -16  -2   -0.42    1.62
   0 -16  -3    0.43    1.45
   0 -16  -3    0.82    1.51
   0 -16  -3   -0.39    1.44
   0 -16  -3   -0.60    1.46
   0  16   3    1.50    1.41
   0 -16  -4   -0.87    1.36
   0 -16  -4   -0.40    1.48
   0 -16  -4   -0.37    1.04
   0 -16  -4    0.38    1.62
   0 -16  -4    0.30    1.29
   0  16   4    1.10    1.37
   0 -16  -5   -0.44    1.46
   0 -16  -5   -0.40    1.72
   0 -16  -5    0.99    1.11
   0 -16  -5    0.74    1.57
   0  16   5   -0.36    1.15
   0 -16  -5   -0.31    1.34
   0 -16  -6    0.39    1.52
   0 -16  -6    0.42    1.19
   0 -16  -6    1.82    1.54
   0 -16  -6    2.21    1.44
   0  16   6    1.72    1.43
   0 -16  -7   10.06    2.34
   0 -16  -7   10.98    2.39
   0 -16  -7    8.38    1.78
   0 -16  -7    7.61    2.07
   0  16   7   10.30    2.08
   0 -16  -7    9.31    2.18
   0 -16  -8    0.87    1.46
   0 -16  -8   -0.24    1.28
   0  16   8    1.12    1.44
   0 -16  -8    0.72    1.52
   0 -16  -8   -0.33    1.49
   0  16   8   -0.32    1.18
   0 -16  -8   -0.78    1.43
   0 -16  -9    1.27    1.38
   0 -16  -9    1.81    1.54
   0  16   9    4.96    1.87
   0 -16  -9    4.00    1.80
   0 -16  -9    4.39    1.90
   0  16   9    4.68    1.56
   1 -16  -7    4.85    1.51
   1 -16  -7    5.64    2.02
   1 -16  -7    5.45    1.92
  -1  16   7    7.65    1.95
   1 -16  -7    6.95    1.81
   1 -16  -7    3.63    1.94
  -1  16   7    7.69    1.84
   1 -16  -6    6.99    1.94
   1 -16  -6   12.87    2.35
  -1  16   6   10.52    2.10
   1 -16  -6    9.08    2.22
  -1  16   6   10.35    2.11
   1 -16  -6   10.76    1.94
   1 -16  -5    0.22    1.10
   1 -16  -5   -2.30    1.78
   1 -16  -5   -1.28    1.46
   1 -16  -5    0.31    1.27
  -1  16   5    0.50    1.30
  -1  16   5    0.63    1.20
  -1  16   5   -0.35    1.19
   1 -16  -4    0.90    1.56
   1 -16  -4    3.03    1.28
   1 -16  -4    1.56    1.65
   1 -16  -4    2.29    1.61
   1 -16  -4    1.50    1.59
  -1  16   4    3.85    1.53
  -1  16   4    4.60    1.46
  -1  16   4    1.78    1.51
   1 -16  -3   -0.45    1.40
   1 -16  -3   -0.68    1.54
   1 -16  -3   -1.19    1.64
   1 -16  -3    0.88    1.37
  -1  16   3    0.37    1.27
  -1  16   3   -2.48    1.38
   1 -16  -3   -0.38    1.13
  -1  16   2   -0.46    1.29
   1 -16  -2   -0.40    1.64
   1 -16  -2    0.45    1.50
  -1  16   2   -1.52    1.57
   1 -16  -2    1.15    1.39
   1 -16  -2    2.45    1.51
   1 -16  -1    0.83    1.64
   1 -16  -1    2.18    1.63
   1 -16  -1    0.56    1.27
   1 -16  -1    0.45    1.60
  -1  16   1    0.39    1.44
  -1  15  11    2.98    1.66
   1 -15 -11    3.37    1.75
   1 -15 -11    1.27    1.51
   1 -15 -11    3.45    1.79
   1 -15 -10    4.02    1.55
  -1  15  10    3.87    1.32
  -1  15  10    3.14    1.30
   1 -15 -10    5.49    1.97
  -1  15  10    5.77    1.86
   1 -15 -10    5.48    1.80
   1 -15  -9   10.68    2.20
  -1  15   9   15.34    2.00
   1 -15  -9   19.24    2.70
  -1  15   9   14.54    2.41
   1 -15  -9   19.46    3.04
  -1  15   9   10.92    2.00
   1 -15  -9   14.94    2.35
   1 -15  -8    2.41    1.54
  -1  15   8    1.51    1.23
   1 -15  -8    2.53    1.67
   1 -15  -8    3.22    1.53
   1 -15  -8    0.31    1.39
   1 -15  -8   -0.35    1.63
  -1  15   8    1.62    1.61
  -1  15   8    2.56    1.30
   1 -15  -7    5.71    1.77
   1 -15  -7   12.67    2.46
   1 -15  -7    7.50    1.84
   1 -15  -7   11.20    2.28
   1 -15  -7   10.27    2.21
  -1  15   7   10.19    1.69
  -1  15   7   10.62    2.08
  -1  15   7    7.42    1.70
   1 -15  -6    1.06    1.64
   1 -15  -6    1.99    1.30
  -1  15   6    1.37    1.12
   1 -15  -6   -0.84    1.67
  -1  15   6    1.23    1.30
   1 -15  -6    0.30    1.35
   1 -15  -6   -0.60    1.38
  -1  15   6   -0.50    1.43
   1 -15  -5   20.66    2.35
  -1  15   5   14.31    2.07
   1 -15  -5   19.08    2.70
   1 -15  -5   16.17    2.54
  -1  15   5   23.45    2.67
  -1  15   5   19.79    2.75
   1 -15  -5   17.80    2.78
   1 -15  -4   -0.57    1.22
   1 -15  -4    0.72    1.43
  -1  15   4   -0.84    1.26
   1 -15  -4    1.76    1.18
   1 -15  -4   -1.87    1.64
  -1  15   4    1.60    1.38
   1 -15  -4    0.42    1.30
  -1  15   4   -0.33    1.21
   1 -15  -3   13.00    2.17
   1 -15  -3   11.43    2.32
  -1  15   3   10.89    1.85
  -1  15   3    8.87    2.10
   1 -15  -3    5.77    1.96
   1 -15  -3   10.84    2.49
  -1  15   3   10.03    1.88
   1 -15  -3   10.05    1.70
   1 -15  -2    3.74    1.86
   1 -15  -2    6.77    2.03
   1 -15  -2    6.49    1.78
  -1  15   2    7.41    1.93
   1 -15  -2    9.46    1.51
   1 -15  -2    8.99    2.00
  -1  15   1   -1.46    1.61
   1 -15  -1    2.50    1.53
   1 -15  -1    1.16    1.45
   1 -15  -1   -1.04    1.53
   1 -15  -1   -0.26    1.50
  -1  15   0    1.51    1.60
   1 -15   0   -0.40    1.68
   1 -15   0    3.32    1.76
   1 -15   0    0.36    1.47
   1 -15   0    2.07    1.41
   1 -15   1   30.33    3.80
  -1  15  -1   32.39    3.72
   1 -15   1   28.03    3.61
   1 -15   1   35.13    3.94
   1 -15   1   28.30    3.11
   1 -15   2    0.42    1.60
   1 -15   2    0.74    1.21
   1 -15   2    0.82    1.65
   1 -15   2    1.65    1.47
  -1  15  -2   -0.80    1.30
   1 -15   3   12.27    2.72
  -1  15  -3    9.12    2.26
   1 -15   3    8.19    2.46
   1 -15   3   11.88    2.50
   1 -15   3    9.65    1.89
   1 -15   3   13.09    2.54
   1 -15   4   -0.47    1.27
   1 -15   4    0.46    1.73
   1 -15   4   -0.45    1.84
  -1  15  -4   -0.43    1.43
   1 -15   4    1.22    1.41
  -1  14  13    2.71    1.27
   1 -14 -13    0.30    1.61
  -1  14  13    0.60    1.67
   1 -14 -13    1.16    1.34
   1 -14 -13    0.64    1.55
  -1  14  12   28.13    3.34
  -1  14  12   34.73    2.92
   1 -14 -12   34.23    3.89
   1 -14 -12   38.25    3.79
   1 -14 -12   26.65    3.32
  -1  14  11    0.69    1.03
   1 -14 -11   -0.39    1.31
   1 -14 -11    0.62    1.51
   1 -14 -11    1.23    1.32
  -1  14  11    4.08    1.32
   1 -14 -11    1.11    1.49
  -1  14  11   -0.28    1.47
  -1  14  10   23.45    2.63
   1 -14 -10   25.08    3.38
  -1  14  10   22.17    2.92
  -1  14  10   25.64    2.44
   1 -14 -10   22.15    2.75
   1 -14 -10   24.65    3.00
  -1  14   9    0.50    0.91
   1 -14  -9   -0.39    1.22
  -1  14   9    0.53    1.01
   1 -14  -9   -0.50    1.32
   1 -14  -9   -0.29    1.26
  -1  14   9   -0.26    1.41
   1 -14  -8   35.96    3.67
   1 -14  -8   37.21    4.08
  -1  14   8   40.59    3.52
   1 -14  -8   39.99    3.45
  -1  14   8   36.06    3.48
   1 -14  -8   31.76    3.58
   1 -14  -8   30.90    3.38
  -1  14   8   36.88    3.04
   1 -14  -7    3.16    1.26
  -1  14   7    0.91    1.09
   1 -14  -7    1.71    1.33
   1 -14  -7    2.27    1.45
  -1  14   7    1.22    1.31
   1 -14  -7    2.92    1.43
  -1  14   7    0.27    1.05
   1 -14  -7    1.17    1.30
   1 -14  -6   22.77    3.09
  -1  14   6   29.57    3.03
   1 -14  -6   32.29    3.68
   1 -14  -6   26.96    3.13
  -1  14   6   26.49    2.62
   1 -14  -6   33.74    3.34
   1 -14  -6   32.33    2.99
  -1  14   6   32.81    3.26
   1 -14  -5   -1.72    1.46
   1 -14  -5    0.33    1.36
   1 -14  -5   -1.20    1.32
  -1  14   5    0.45    1.23
  -1  14   5    0.29    1.13
  -1  14   5   -0.38    1.09
   1 -14  -5    0.27    1.24
   1 -14  -4    1.75    1.41
   1 -14  -4    1.34    1.39
  -1  14   4    2.80    1.42
   1 -14  -4    2.64    1.37
   1 -14  -4    1.13    1.12
  -1  14   4    2.75    1.23
   1 -14  -4    1.16    1.29
  -1  14   4    3.03    1.29
  -1  14   3    2.20    1.36
   1 -14  -3    1.55    1.28
  -1  14   3    0.20    1.11
  -1  14   3    0.21    1.19
   1 -14  -3    0.60    1.31
   1 -14  -3    0.34    1.31
   1 -14  -3    1.92    1.60
   1 -14  -3    1.41    1.00
   1 -14  -2    0.31    1.24
   1 -14  -2    1.04    1.50
   1 -14  -2    0.39    1.42
  -1  14   2    0.33    1.44
   1 -14  -2    1.76    1.43
  -1  14   2    1.36    1.21
   1 -14  -2    0.98    0.95
   1 -14  -1    0.98    1.36
   1 -14  -1   -1.43    1.51
  -1  14   1    0.68    1.17
   1 -14  -1   -0.60    0.91
  -1  14   1   -1.47    1.18
   1 -14  -1    0.77    1.29
   1 -14  -1   -0.49    1.26
   1 -14   0    0.37    1.35
   1 -14   0   -0.77    1.37
  -1  14   0   -0.70    1.28
   1 -14   0    0.35    1.37
   1 -14   0   -0.72    1.38
   1 -14   1   -0.69    1.34
   1 -14   1    0.38    1.51
  -1  14  -1    0.36    1.25
   1 -14   1    0.24    1.17
   1 -14   1   -0.73    1.65
   1 -14   1    0.38    1.36
  -1  14  -2   51.27    4.76
   1 -14   2   52.90    4.80
   1 -14   2   39.50    4.66
   1 -14   2   54.30    4.93
   1 -14   2   44.59    3.89
   1 -14   2   49.83    4.76
   1 -14   3    2.91    1.77
   1 -14   3    2.92    1.42
   1 -14   3    3.44    1.62
  -1  14  -3    3.87    1.65
   1 -14   3    4.11    1.98
   1 -14   4   32.79    4.18
   1 -14   4   32.37    4.12
   1 -14   4   33.70    3.80
   1 -14   4   32.76    3.13
  -1  14  -4   31.22    3.75
  -1  14  -5   17.33    2.81
   1 -14   5   11.38    1.98
   1 -14   5   19.46    3.29
   1 -14   5   11.97    2.81
   1 -14   5   12.13    2.48
   1 -14   5   16.18    2.68
   1 -14   6   29.54    4.19
  -1  14  -6   35.36    4.13
   1 -14   6   27.65    2.96
   1 -14   6   40.31    4.05
   1 -14   6   38.94    4.22
   1 -14   6   35.52    4.52
   1 -13 -15   -0.70    1.42
   1 -13 -15    1.90    1.42
   1 -13 -15    0.97    1.16
   1 -13 -15    0.32    1.39
   1 -13 -14   14.89    2.07
  -1  13  14   11.25    1.76
   1 -13 -14   12.43    2.35
   1 -13 -14   19.15    2.71
  -1  13  14   16.29    2.62
   1 -13 -14   13.63    2.38
   1 -13 -13    3.49    1.40
  -1  13  13    3.52    1.21
   1 -13 -13    2.85    1.55
   1 -13 -13    3.19    1.57
  -1  13  13    6.03    1.88
   1 -13 -13    2.44    1.54
   1 -13 -12   18.46    2.26
  -1  13  12   19.72    2.12
  -1  13  12   18.06    2.67
   1 -13 -12   17.73    2.48
   1 -13 -12   19.74    2.90
   1 -13 -12   25.86    3.03
   1 -13 -11   15.47    2.58
  -1  13  11   19.77    2.21
   1 -13 -11   18.81    2.51
  -1  13  11   16.63    2.54
  -1  13  11   16.30    1.99
   1 -13 -11   19.20    2.68
  -1  13  10    2.84    1.54
  -1  13  10    3.02    1.21
   1 -13 -10    3.53    1.50
   1 -13 -10    1.13    1.37
   1 -13 -10    2.88    1.62
  -1  13  10    2.17    1.08
  -1  13   9    4.98    1.61
   1 -13  -9    5.24    1.65
  -1  13   9    4.71    1.28
   1 -13  -9    1.68    1.39
  -1  13   9    6.79    1.44
   1 -13  -9    5.05    1.69
   1 -13  -8   13.29    2.15
   1 -13  -8    8.65    1.76
  -1  13   8   12.69    2.02
   1 -13  -8    9.34    2.07
   1 -13  -8    7.79    1.84
  -1  13   8    6.14    1.48
   1 -13  -8    8.40    1.84
  -1  13   8    6.44    1.37
   1 -13  -7   67.21    4.90
   1 -13  -7   74.90    5.31
  -1  13   7   77.43    5.18
   1 -13  -7   67.18    5.16
   1 -13  -7   75.50    5.52
  -1  13   7   69.49    5.05
  -1  13   7   64.41    4.54
   1 -13  -7   78.69    5.95
  -1  13   6   -0.77    1.17
  -1  13   6    1.04    1.12
   1 -13  -6    0.81    1.11
   1 -13  -6    2.06    1.32
   1 -13  -6    2.12    1.30
  -1  13   6    0.44    1.20
   1 -13  -6   -0.36    1.38
   1 -13  -6    0.90    1.18
   1 -13  -5   11.19    1.96
  -1  13   5   12.00    1.99
  -1  13   5   11.04    1.71
   1 -13  -5   10.33    1.73
   1 -13  -5   13.25    2.18
   1 -13  -5   11.56    2.01
  -1  13   5   13.28    1.91
   1 -13  -4    4.91    1.62
  -1  13   4    9.39    1.67
   1 -13  -4    9.47    1.95
  -1  13   4    5.81    1.59
  -1  13   4    7.45    1.62
   1 -13  -4    7.11    1.70
   1 -13  -4    8.62    1.53
   1 -13  -3   87.63    5.29
  -1  13   3   84.12    5.42
  -1  13   3   78.76    5.86
   1 -13  -3   80.35    6.04
   1 -13  -3   90.39    5.82
  -1  13   3   82.27    5.34
   1 -13  -3   74.59    5.80
   1 -13  -3   87.38    6.52
   1 -13  -2   34.27    2.74
   1 -13  -2   29.64    3.37
   1 -13  -2   32.25    3.64
   1 -13  -2   26.03    3.31
   1 -13  -2   38.24    3.36
  -1  13   2   38.28    3.53
  -1  13   2   30.79    2.86
   1 -13  -1    5.06    1.15
   1 -13  -1    2.95    1.57
   1 -13  -1    3.53    1.60
   1 -13  -1    6.42    1.97
  -1  13   1    5.86    1.50
  -1  13   1    6.53    1.63
   1 -13  -1    5.24    1.45
   1 -13   0    5.43    1.87
   1 -13   0    2.82    1.54
   1 -13   0    7.42    1.93
  -1  13   0    4.52    1.29
   1 -13   0    3.78    1.35
  -1  13   0    7.73    1.88
   1 -13   0    6.47    1.74
   1 -13   1    0.35    1.36
   1 -13   1    0.34    1.36
   1 -13   1    2.47    1.49
   1 -13   1    0.22    1.10
   1 -13   1    0.64    1.32
  -1  13  -1    1.34    1.38
   1 -13   2    5.50    1.75
   1 -13   2    1.84    1.54
   1 -13   2    5.62    1.70
   1 -13   2    4.68    1.40
  -1  13  -2    4.50    1.62
   1 -13   2    3.95    1.57
   1 -13   3   48.44    3.75
   1 -13   3   38.86    4.21
   1 -13   3   45.68    4.57
   1 -13   3   41.15    4.17
  -1  13  -3   46.71    4.47
   1 -13   4    2.64    1.23
   1 -13   4    2.10    1.32
  -1  13  -4    1.49    1.33
   1 -13   4    1.70    1.69
   1 -13   4    1.19    1.69
   1 -13   5   25.07    3.69
  -1  13  -5   27.37    3.44
   1 -13   5   29.16    3.61
   1 -13   5   23.64    3.06
   1 -13   5   24.68    2.57
   1 -13   5   23.85    3.19
   1 -13   6   -0.49    1.66
   1 -13   6    3.47    1.99
   1 -13   6    3.69    1.33
  -1  13  -6    1.59    1.58
   1 -13   6    1.73    1.43
   1 -13   6    4.10    1.74
   1 -13   7   14.61    2.59
   1 -13   7   17.63    3.14
   1 -13   7   16.45    2.60
   1 -13   7   13.37    3.18
   1 -13   7   15.94    2.05
   1 -13   8    1.97    1.53
   1 -13   8    2.36    1.87
   1 -13   8    2.77    1.14
   1 -13   8    3.72    1.41
   1 -13   8    2.89    2.24
   1 -12 -16    3.77    1.35
  -1  12  16    1.19    1.49
   1 -12 -16   -0.32    1.09
   1 -12 -16    4.57    1.71
   1 -12 -15    0.93    1.07
   1 -12 -15    0.30    1.43
   1 -12 -15   -2.56    1.30
  -1  12  15   -1.45    1.62
   1 -12 -14   11.68    1.78
   1 -12 -14    9.36    2.09
   1 -12 -14    8.44    1.94
   1 -12 -14   10.75    2.25
   1 -12 -13   13.44    2.21
   1 -12 -13    9.14    1.96
   1 -12 -13   11.79    1.82
   1 -12 -13    8.16    2.02
  -1  12  13   10.91    1.68
  -1  12  13   10.35    2.10
   1 -12 -12    9.79    2.00
  -1  12  12    7.10    1.42
   1 -12 -12    6.35    1.83
   1 -12 -12    6.41    1.43
  -1  12  12    7.10    1.77
   1 -12 -12    4.93    1.78
   1 -12 -11    7.35    1.85
   1 -12 -11    4.78    1.70
   1 -12 -11   12.78    1.83
  -1  12  11    9.39    1.52
  -1  12  11    9.40    1.47
  -1  12  11    7.61    1.90
   1 -12 -11    7.26    1.80
   1 -12 -10   23.92    2.79
   1 -12 -10   18.48    2.91
  -1  12  10   19.41    2.24
   1 -12 -10   24.15    2.47
  -1  12  10   23.27    2.25
   1 -12 -10   26.99    2.89
  -1  12  10   26.14    2.83
   1 -12 -10   24.95    2.72
  -1  12   9    2.69    1.12
   1 -12  -9    4.93    1.61
   1 -12  -9    1.30    1.19
  -1  12   9    0.23    1.30
   1 -12  -9    2.76    1.15
  -1  12   9    3.45    1.10
   1 -12  -9    3.41    1.42
  -1  12   8   94.46    6.12
  -1  12   8   98.27    5.62
   1 -12  -8  108.02    6.94
   1 -12  -8   92.20    5.99
  -1  12   8   90.08    5.87
  -1  12   7   28.71    2.83
   1 -12  -7   30.13    3.41
  -1  12   7   27.92    2.75
   1 -12  -7   28.07    3.14
   1 -12  -7   33.70    3.18
   1 -12  -7   25.41    2.76
  -1  12   7   29.82    2.56
   1 -12  -7   28.88    3.05
   1 -12  -6   15.66    2.02
  -1  12   6   15.45    1.89
  -1  12   6   15.04    2.08
   1 -12  -6   14.97    2.33
  -1  12   6   16.94    2.17
   1 -12  -6   14.81    2.20
   1 -12  -6   14.08    2.19
   1 -12  -6   18.00    2.63
  -1  12   5   11.23    1.84
   1 -12  -5   13.27    1.96
   1 -12  -5   13.16    2.12
  -1  12   5    8.19    1.61
   1 -12  -5    9.85    1.81
  -1  12   5    8.18    1.53
   1 -12  -5    8.18    1.56
   1 -12  -4   17.71    2.10
  -1  12   4   22.77    2.53
  -1  12   4   19.30    2.22
   1 -12  -4   20.56    2.65
   1 -12  -4   20.15    2.42
  -1  12   4   20.18    2.13
   1 -12  -4   16.07    2.36
   1 -12  -3    2.33    1.42
   1 -12  -3    1.91    1.12
  -1  12   3    3.03    1.25
   1 -12  -3    1.54    1.19
  -1  12   3    2.09    1.34
   1 -12  -3    2.27    1.43
  -1  12   3    0.17    1.05
   1 -12  -3   -0.85    1.25
   1 -12  -2   35.34    2.81
   1 -12  -2   35.07    3.49
  -1  12   2   36.75    3.48
   1 -12  -2   37.66    3.67
   1 -12  -2   34.55    3.17
  -1  12   2   34.25    2.97
   1 -12  -2   33.28    3.66
   1 -12  -1   10.78    2.16
   1 -12  -1   10.67    1.98
   1 -12  -1    9.90    2.11
   1 -12  -1   14.18    2.40
   1 -12  -1   18.13    2.37
  -1  12   1   11.18    1.72
  -1  12   1   16.99    2.40
   1 -12  -1   10.71    1.52
  -1  12   0    9.72    1.95
   1 -12   0    6.84    1.82
  -1  12   0    8.67    1.50
   1 -12   0    6.16    1.73
   1 -12   0    8.03    1.88
   1 -12   0    8.16    1.63
   1 -12   0    6.34    1.82
   1 -12   1    8.37    1.62
  -1  12  -1   13.20    2.15
  -1  12  -1   12.36    1.61
   1 -12   1   15.86    2.48
   1 -12   1   10.62    2.28
   1 -12   1    9.87    1.98
   1 -12   1   10.31    2.15
   1 -12   2    7.21    1.57
   1 -12   2   11.13    2.28
  -1  12  -2    7.98    2.02
   1 -12   2   13.54    2.42
   1 -12   2    9.91    1.99
   1 -12   2    9.94    2.12
   1 -12   3   13.91    1.90
   1 -12   3   12.69    2.48
   1 -12   3   11.32    2.37
   1 -12   3   14.77    2.47
  -1  12  -3   14.27    2.43
   1 -12   4   34.99    4.03
  -1  12  -4   35.51    3.66
   1 -12   4   30.51    3.53
   1 -12   4   28.35    2.82
   1 -12   4   32.19    3.76
   1 -12   5   13.91    2.71
   1 -12   5   13.33    2.40
   1 -12   5   17.84    3.03
  -1  12  -5   13.25    2.39
   1 -12   5   12.97    1.88
   1 -12   5   16.64    2.62
   1 -12   6   19.87    3.18
   1 -12   6   20.35    2.83
   1 -12   6   15.75    2.11
   1 -12   6   23.27    3.53
   1 -12   7   -0.42    1.68
   1 -12   7   -1.58    2.04
   1 -12   7   -0.32    1.09
   1 -12   7    0.17    0.95
   1 -12   7   -0.36    1.37
   1 -12   8   18.70    3.23
   1 -12   8   16.13    2.77
   1 -12   8   15.83    3.39
  -1  12  -8   15.89    2.82
   1 -12   8   14.69    1.99
   1 -12   8   15.23    2.43
   1 -12   9    2.80    2.03
   1 -12   9    3.78    1.83
   1 -12   9    1.23    2.13
  -1  12  -9    8.61    2.28
   1 -12   9    5.00    1.36
   1 -12   9    5.23    1.71
   1 -12  10    3.94    2.48
  -1  12 -10    5.50    2.01
   1 -12  10    3.89    2.05
   1 -12  10    3.91    2.36
  -1  11  17    2.63    1.71
   1 -11 -17    0.32    1.61
   1 -11 -17    2.31    1.35
   1 -11 -17    0.30    1.30
   1 -11 -16    1.44    1.45
   1 -11 -16    1.71    1.16
  -1  11  16    3.12    1.65
   1 -11 -16   -1.53    1.73
   1 -11 -16    1.29    1.14
   1 -11 -16    3.29    1.33
   1 -11 -15    0.84    1.24
  -1  11  15   -0.55    1.54
   1 -11 -15   -0.29    1.03
   1 -11 -15    0.88    1.43
   1 -11 -15   -0.64    1.00
   1 -11 -15   -0.18    1.13
   1 -11 -14   16.16    2.59
   1 -11 -14   19.07    2.19
  -1  11  14   20.51    2.72
   1 -11 -14   19.79    2.20
   1 -11 -14   24.70    2.83
   1 -11 -13   13.97    2.20
   1 -11 -13   12.48    2.10
  -1  11  13    9.77    1.61
   1 -11 -13   11.59    1.65
   1 -11 -13   10.01    1.69
   1 -11 -12    7.26    1.31
   1 -11 -12    5.38    1.69
   1 -11 -12    8.32    1.78
  -1  11  12    7.32    1.37
  -1  11  12    8.25    1.31
  -1  11  12    8.44    1.84
   1 -11 -12    6.54    1.74
   1 -11 -12    9.86    1.62
   1 -11 -11    4.63    1.36
   1 -11 -11    4.52    1.02
  -1  11  11    4.07    1.58
   1 -11 -11   10.20    1.96
  -1  11  11    7.01    1.24
  -1  11  11    4.94    1.25
   1 -11 -11    4.55    1.60
   1 -11 -11    4.58    1.51
  -1  11  10    1.37    0.84
   1 -11 -10    2.14    0.75
   1 -11 -10    0.26    1.11
  -1  11  10    1.61    1.45
   1 -11 -10    0.74    1.26
   1 -11 -10   -0.23    1.21
  -1  11  10    0.45    0.93
   1 -11 -10    0.30    0.97
   1 -11 -10   -0.17    1.02
  -1  11   9    2.33    0.97
   1 -11  -9    2.48    0.70
   1 -11  -9    2.95    1.37
  -1  11   9    3.54    1.40
   1 -11  -9    6.02    1.56
   1 -11  -9    4.74    1.45
  -1  11   9    5.82    1.16
   1 -11  -9    0.90    1.27
   1 -11  -9    2.37    1.10
   1 -11  -8    9.24    1.91
   1 -11  -8    8.57    1.68
   1 -11  -8    7.27    0.81
  -1  11   8    8.46    1.44
  -1  11   8    9.41    1.51
  -1  11   8    8.47    1.68
   1 -11  -8   10.89    1.68
   1 -11  -8    8.05    1.69
  -1  11   7    0.20    0.82
  -1  11   7    0.81    1.17
   1 -11  -7    0.23    1.02
   1 -11  -7    0.77    1.09
   1 -11  -7    0.30    1.15
  -1  11   7   -0.30    0.93
   1 -11  -7    0.74    1.21
   1 -11  -6    5.91    1.43
  -1  11   6    1.86    1.00
   1 -11  -6    4.19    1.38
  -1  11   6    3.63    1.07
   1 -11  -6    2.55    1.15
   1 -11  -6    4.94    1.53
   1 -11  -6    2.07    1.18
  -1  11   6    4.44    1.35
   1 -11  -5  125.46    7.96
   1 -11  -5  128.95    7.49
  -1  11   5  121.94    7.38
   1 -11  -5  122.02    7.49
  -1  11   5  125.68    7.00
   1 -11  -5  117.44    7.53
  -1  11   5  113.45    7.09
   1 -11  -5  129.70    7.18
   1 -11  -4   13.30    1.99
  -1  11   4   10.45    1.67
  -1  11   4   12.94    1.66
  -1  11   4    9.65    1.71
   1 -11  -4   11.91    1.90
   1 -11  -4   11.78    2.16
   1 -11  -4   10.60    1.67
   1 -11  -3  132.21    8.00
  -1  11   3  120.69    7.70
   1 -11  -3  124.13    7.20
   1 -11  -3  124.06    7.80
   1 -11  -3  136.12    7.67
  -1  11   3  131.43    7.39
   1 -11  -3  132.26    8.23
  -1  11   3  131.55    7.32
   1 -11  -2   79.30    5.92
   1 -11  -2   73.65    5.60
   1 -11  -2   86.22    5.48
   1 -11  -2   86.55    5.08
  -1  11   2   82.99    5.16
   1 -11  -2   89.00    5.72
   1 -11  -2   81.57    5.77
  -1  11   2   95.21    5.93
   1 -11  -1  132.99    8.04
   1 -11  -1  102.11    7.46
   1 -11  -1  130.19    7.31
   1 -11  -1  130.00    7.69
  -1  11   1  117.31    7.57
   1 -11  -1  121.38    6.77
  -1  11   1  126.26    6.95
   1 -11  -1  123.62    7.76
  -1  11   0  118.18    6.52
   1 -11   0  114.45    6.31
   1 -11   0  116.75    6.88
   1 -11   0  110.17    7.34
   1 -11   0  117.94    7.46
  -1  11   0  111.72    7.27
   1 -11   0  117.28    7.28
   1 -11   0  105.40    7.36
  -1  11  -1   -0.13    0.87
  -1  11  -1    1.40    1.11
   1 -11   1    1.05    1.09
   1 -11   1    0.62    0.68
   1 -11   1    0.29    1.07
   1 -11   1   -0.88    1.32
   1 -11   1   -0.30    1.10
   1 -11   1    0.72    1.04
   1 -11   2   31.59    3.43
   1 -11   2   38.30    3.63
   1 -11   2   31.23    2.56
   1 -11   2   39.31    3.86
  -1  11  -2   31.84    3.33
   1 -11   2   38.39    3.01
   1 -11   3    0.36    1.19
   1 -11   3    0.76    0.94
   1 -11   3   -0.65    1.25
   1 -11   3    2.33    1.35
  -1  11  -3    0.91    1.15
   1 -11   3   -1.73    1.20
   1 -11   4    9.15    1.48
   1 -11   4    8.21    2.17
   1 -11   4    5.11    1.76
   1 -11   4    9.96    1.98
  -1  11  -4    7.93    1.77
   1 -11   4    7.28    1.73
   1 -11   5    0.87    1.23
   1 -11   5    0.50    0.95
   1 -11   5    1.30    1.59
   1 -11   5    1.43    1.52
   1 -11   5    1.83    1.29
  -1  11  -5    1.32    1.34
  -1  11  -5   -0.14    0.73
   1 -11   6   -0.47    1.96
   1 -11   6    1.14    0.98
  -1  11  -6   -0.65    0.90
   1 -11   6   -0.58    1.06
   1 -11   6    1.89    1.49
   1 -11   6    0.38    1.46
  -1  11  -7   67.10    4.36
   1 -11   7   69.42    5.26
   1 -11   7   54.05    5.86
   1 -11   7   61.28    5.43
   1 -11   7   57.72    4.08
   1 -11   7   60.27    4.90
   1 -11   8    3.44    1.09
   1 -11   8    2.23    1.86
   1 -11   8    2.02    1.40
   1 -11   8    0.42    1.70
  -1  11  -8    1.85    1.43
  -1  11  -8    2.26    1.05
   1 -11   8    1.71    1.18
  -1  11  -9   32.24    3.04
   1 -11   9   33.55    4.65
   1 -11   9   34.18    3.63
   1 -11   9   42.40    4.40
   1 -11   9   30.52    3.30
   1 -11   9   28.96    2.61
  -1  11  -9   35.57    3.87
   1 -11  10    7.09    2.56
   1 -11  10    3.60    1.75
   1 -11  10    3.26    1.86
  -1  11 -10    8.46    1.65
  -1  11 -10    3.56    1.69
   1 -11  11   -2.07    2.53
  -1  11 -11   -1.36    1.15
  -1  11 -11   -0.41    1.22
   1 -11  11    1.11    1.50
   1 -11  11   -1.47    1.94
   1 -10 -17    9.82    2.16
  -1  10  17   10.79    2.11
   1 -10 -17   10.76    2.01
   1 -10 -17    6.88    1.53
   1 -10 -16   -1.27    1.18
   1 -10 -16   -0.89    1.04
   1 -10 -16   -0.88    1.43
  -1  10  16   -1.07    1.39
   1 -10 -16   -0.25    1.12
   1 -10 -16   -0.54    1.27
   1 -10 -15    2.34    1.27
   1 -10 -15    3.30    1.28
   1 -10 -15    5.31    1.70
  -1  10  15    6.24    1.74
   1 -10 -15    3.95    1.38
   1 -10 -15    6.87    1.72
   1 -10 -14   -0.79    1.05
   1 -10 -14    2.21    1.11
   1 -10 -14    2.40    1.49
   1 -10 -14    0.26    1.18
   1 -10 -14    0.21    0.97
  -1  10  14    0.50    1.38
   1 -10 -13   -0.17    1.07
   1 -10 -13   -0.53    1.18
   1 -10 -13    0.76    0.97
  -1  10  13   -0.24    1.36
   1 -10 -13   -0.25    1.23
  -1  10  12   55.39    3.62
   1 -10 -12   55.34    4.26
   1 -10 -12   48.30    4.29
  -1  10  12   43.59    3.32
   1 -10 -12   53.55    3.72
   1 -10 -12   51.79    3.67
   1 -10 -11   25.07    2.16
  -1  10  11   20.75    2.49
  -1  10  11   25.11    2.22
  -1  10  11   18.57    1.93
   1 -10 -11   23.24    2.27
   1 -10 -11   19.20    2.61
   1 -10 -11   22.75    2.60
   1 -10 -10   57.72    4.33
   1 -10 -10   49.52    3.77
   1 -10 -10   58.50    3.65
   1 -10 -10   62.61    4.65
   1 -10 -10   53.84    4.21
  -1  10  10   53.38    3.72
  -1  10  10   51.38    3.66
  -1  10  10   67.12    4.44
   1 -10  -9  149.25    8.40
   1 -10  -9  147.15    8.53
   1 -10  -9  142.41    7.99
   1 -10  -9  143.45    7.53
   1 -10  -9  138.89    8.73
   1 -10  -9  147.12    8.55
  -1  10   9  130.87    7.85
  -1  10   9  142.59    7.83
  -1  10   9  154.10    8.44
   1 -10  -8   51.00    3.67
   1 -10  -8   45.81    3.76
   1 -10  -8   46.47    3.41
   1 -10  -8   45.03    2.81
   1 -10  -8   47.36    4.00
  -1  10   8   50.06    3.31
  -1  10   8   43.64    3.30
   1 -10  -8   50.03    3.82
  -1  10   8   44.01    3.62
   1 -10  -7   71.02    4.95
   1 -10  -7   69.99    4.95
   1 -10  -7   67.06    4.49
   1 -10  -7   69.26    3.73
  -1  10   7   74.40    4.66
  -1  10   7   77.91    4.88
  -1  10   7   73.63    4.44
   1 -10  -7   73.94    4.75
   1 -10  -7   66.10    5.14
   1 -10  -6   44.43    3.82
   1 -10  -6   40.20    3.49
  -1  10   6   47.77    3.40
  -1  10   6   44.19    3.08
  -1  10   6   37.79    3.28
   1 -10  -6   46.88    3.36
   1 -10  -6   39.74    3.16
   1 -10  -6   41.35    3.50
   1 -10  -5   86.30    5.65
   1 -10  -5   87.09    5.81
   1 -10  -5   90.04    5.45
  -1  10   5   96.17    5.61
   1 -10  -5   90.93    6.14
   1 -10  -5   80.00    5.68
  -1  10   5   96.21    5.35
  -1  10   5   82.41    5.52
  -1  10   4   23.89    2.36
   1 -10  -4   22.81    2.56
  -1  10   4   29.42    2.63
  -1  10   4   32.40    2.44
   1 -10  -4   23.77    2.28
   1 -10  -4   22.62    2.61
   1 -10  -4   30.13    2.71
   1 -10  -3    1.06    1.04
   1 -10  -3    3.45    1.32
  -1  10   3    3.95    1.13
  -1  10   3    2.34    1.00
   1 -10  -3    2.38    0.87
   1 -10  -3    2.38    1.03
  -1  10   3    1.46    0.93
   1 -10  -3    1.59    1.10
  -1  10   2    4.57    1.14
   1 -10  -2    5.15    1.28
   1 -10  -2    5.02    1.33
   1 -10  -2    3.95    1.36
   1 -10  -2    4.38    1.23
   1 -10  -2    5.21    1.07
  -1  10   2    8.32    1.45
   1 -10  -2    1.87    1.21
   1 -10  -1   22.67    1.96
  -1  10   1   26.44    2.21
  -1  10   1   23.88    2.57
   1 -10  -1   22.60    2.59
   1 -10  -1   18.42    2.20
   1 -10  -1   16.10    2.31
   1 -10  -1   20.65    2.44
   1 -10  -1   18.73    2.41
   1 -10   0   57.83    4.06
  -1  10   0   55.36    3.39
   1 -10   0   58.96    3.67
   1 -10   0   63.12    3.32
   1 -10   0   57.41    4.24
  -1  10   0   70.66    4.41
   1 -10   0   61.85    4.38
   1 -10   0   56.59    4.27
   1 -10   1   30.14    2.47
   1 -10   1   22.61    2.74
   1 -10   1   22.43    2.72
  -1  10  -1   23.53    2.65
   1 -10   1   23.81    1.96
   1 -10   1   26.13    2.68
  -1  10  -1   23.29    2.10
   1 -10   1   26.06    2.90
   1 -10   2    8.12    1.91
   1 -10   2    5.52    1.47
   1 -10   2    7.15    1.40
  -1  10  -2    7.08    1.17
  -1  10  -2    6.89    1.55
   1 -10   2    5.50    1.12
   1 -10   2    5.43    1.71
   1 -10   3   76.90    5.42
   1 -10   3   70.99    5.73
   1 -10   3   79.26    5.65
  -1  10  -3   67.05    5.29
   1 -10   3   71.35    4.66
   1 -10   3   76.35    4.71
  -1  10  -4    8.97    1.86
   1 -10   4    7.64    1.73
   1 -10   4   11.25    2.18
   1 -10   4    7.28    1.41
   1 -10   4    9.04    1.83
  -1  10  -4    7.32    1.18
   1 -10   4    8.23    2.06
  -1  10  -5    9.07    1.90
  -1  10  -5   11.28    1.50
   1 -10   5    8.96    2.12
   1 -10   5    9.66    1.89
   1 -10   5   11.16    1.53
   1 -10   5    6.58    2.24
   1 -10   5    7.91    1.78
  -1  10  -6   11.10    1.54
   1 -10   6   11.28    1.97
   1 -10   6    9.83    2.16
   1 -10   6   10.40    2.61
   1 -10   6    9.07    1.54
   1 -10   6   13.79    2.21
   1 -10   7   31.31    4.04
   1 -10   7   20.62    2.18
   1 -10   7   27.84    3.02
   1 -10   7   27.88    3.42
  -1  10  -7   23.57    2.46
   1 -10   7   32.77    3.34
  -1  10  -8    3.07    1.16
  -1  10  -8    1.02    1.32
   1 -10   8    0.77    0.97
   1 -10   8    3.82    2.00
   1 -10   8    2.77    1.64
   1 -10   8    1.28    0.89
   1 -10   8    2.48    1.44
  -1  10  -9    5.69    1.49
   1 -10   9    2.95    2.12
   1 -10   9    5.33    1.47
   1 -10   9    3.77    1.17
   1 -10   9    5.46    2.16
   1 -10   9    4.17    1.61
  -1  10  -9    6.39    1.93
  -1  10 -10   25.71    2.85
   1 -10  10   33.23    4.71
   1 -10  10   37.20    3.72
   1 -10  10   22.02    2.19
  -1  10 -10   28.00    3.48
   1 -10  10   23.49    2.90
   1 -10  11    0.69    1.27
   1 -10  11    7.58    3.10
  -1  10 -11    4.10    1.62
  -1  10 -11    6.11    1.87
   1 -10  12   -0.36    1.65
  -1  10 -12    0.39    1.32
   1 -10  12   -1.48    2.31
  -1  10 -12   -0.59    1.38
  -1  10 -13   -0.81    1.45
   1 -10  13    3.13    2.79
  -1  10 -13    0.63    1.28
   1 -10  13   -0.73    1.41
  -1   9  18    0.54    1.39
   1  -9 -18    1.27    1.22
   1  -9 -18    0.94    1.21
   1  -9 -18   -0.62    1.43
  -1   9  17    0.78    1.36
   1  -9 -17    1.47    1.42
   1  -9 -17    1.41    1.08
   1  -9 -17    0.88    1.32
  -1   9  16   -0.76    1.38
   1  -9 -16   -0.66    0.92
   1  -9 -16    0.28    1.39
   1  -9 -16    1.03    1.05
   1  -9 -16   -1.35    1.21
  -1   9  15    0.25    1.34
   1  -9 -15    0.92    0.86
   1  -9 -15   -0.80    1.41
   1  -9 -15   -1.00    1.29
   1  -9 -15    1.00    1.03
   1  -9 -15    0.75    1.25
  -1   9  14    0.24    1.33
   1  -9 -14   -0.25    1.26
   1  -9 -14    3.05    1.20
   1  -9 -14    0.68    1.08
   1  -9 -14    1.78    1.12
   1  -9 -14    0.24    1.18
  -1   9  13    0.23    1.20
   1  -9 -13   -0.97    1.41
  -1   9  13    0.45    0.61
   1  -9 -13    0.48    0.92
   1  -9 -13    1.84    1.07
   1  -9 -13   -0.23    1.08
   1  -9 -13   -0.47    1.09
  -1   9  12   10.86    1.57
  -1   9  12   12.37    2.04
   1  -9 -12   14.16    2.01
  -1   9  12    9.58    1.28
   1  -9 -12   11.55    1.86
   1  -9 -12   16.68    2.23
   1  -9 -12   10.17    1.57
   1  -9 -12   11.86    1.64
   1  -9 -11   10.41    1.46
   1  -9 -11   11.76    1.61
   1  -9 -11   14.31    1.96
   1  -9 -11    8.47    1.68
   1  -9 -11    9.53    1.46
  -1   9  11   13.14    1.51
  -1   9  11    9.02    1.24
  -1   9  10   48.40    3.51
   1  -9 -10   53.91    3.61
   1  -9 -10   52.41    3.65
  -1   9  10   57.15    3.53
   1  -9 -10   53.03    3.60
  -1   9  10   57.66    4.13
   1  -9 -10   54.46    4.21
   1  -9 -10   60.44    4.19
  -1   9   9   22.54    2.35
   1  -9  -9   21.67    2.30
  -1   9   9   18.17    1.80
   1  -9  -9   22.12    2.05
   1  -9  -9   16.91    2.23
   1  -9  -9   24.98    2.08
  -1   9   9   21.56    1.96
   1  -9  -9   21.54    2.32
   1  -9  -9   18.36    1.81
   1  -9  -8    1.08    1.01
   1  -9  -8   -0.40    1.00
  -1   9   8   -0.13    0.80
   1  -9  -8    1.58    0.95
   1  -9  -8    1.69    0.98
  -1   9   8    1.99    0.73
   1  -9  -8    0.62    0.98
  -1   9   8    0.19    1.14
   1  -9  -8   -0.09    0.55
  -1   9   7    0.53    1.02
   1  -9  -7   -0.59    0.96
   1  -9  -7    1.52    1.02
   1  -9  -7    1.15    1.09
  -1   9   7    0.60    0.66
   1  -9  -7   -0.14    0.78
   1  -9  -7    0.27    0.48
   1  -9  -7    0.96    0.97
  -1   9   7    1.41    0.88
   1  -9  -6   22.10    2.30
   1  -9  -6   24.68    2.54
  -1   9   6   21.75    2.21
  -1   9   6   24.43    2.16
   1  -9  -6   26.30    2.17
   1  -9  -6   21.71    1.47
  -1   9   6   24.35    2.04
   1  -9  -6   25.74    2.26
   1  -9  -6   24.86    2.38
   1  -9  -5   10.64    1.56
   1  -9  -5    7.62    1.51
  -1   9   5    8.49    1.20
   1  -9  -5    9.15    1.34
   1  -9  -5    9.24    1.47
   1  -9  -5    8.97    1.29
  -1   9   5    6.49    1.31
  -1   9   5    6.94    1.19
  -1   9   4   39.56    2.81
  -1   9   4   39.69    3.05
   1  -9  -4   35.83    3.06
  -1   9   4   39.23    2.93
   1  -9  -4   42.90    3.16
   1  -9  -4   41.81    3.25
   1  -9  -4   40.05    2.91
  -1   9   3    5.14    1.10
  -1   9   3    3.31    0.96
   1  -9  -3    3.32    1.00
   1  -9  -3    2.79    1.10
   1  -9  -3    4.79    1.11
  -1   9   3    4.05    1.00
   1  -9  -3    5.02    1.17
   1  -9  -3    5.73    1.10
   1  -9  -2   27.34    2.14
   1  -9  -2   26.76    2.43
   1  -9  -2   25.43    2.63
  -1   9   2   29.11    2.27
   1  -9  -2   28.92    2.64
  -1   9   2   29.94    2.58
   1  -9  -2   26.48    2.34
   1  -9  -2   23.05    2.48
   1  -9  -1    7.25    1.25
   1  -9  -1    5.41    1.42
   1  -9  -1    7.99    1.44
   1  -9  -1    5.37    1.29
  -1   9   1    7.88    1.20
   1  -9  -1    6.68    1.04
   1  -9  -1    7.10    1.40
  -1   9   1    6.33    1.29
   1  -9   0  255.05   13.19
   1  -9   0  276.11   13.64
  -1   9   0  271.96   13.70
   1  -9   0  282.66   14.60
   1  -9   0  279.23   14.67
   1  -9   0  271.07   13.99
   1  -9   0  282.17   14.66
  -1   9   0  293.50   14.61
   1  -9   0  309.12   14.56
   1  -9   1   -0.29    0.81
  -1   9  -1    0.31    0.68
   1  -9   1    1.17    0.86
   1  -9   1    0.17    0.55
   1  -9   1    0.25    0.96
   1  -9   1   -0.42    0.87
   1  -9   1   -0.24    0.94
  -1   9  -1    0.23    0.73
  -1   9  -1   -0.16    0.65
  -1   9  -2  262.45   14.31
  -1   9  -2  259.80   13.07
   1  -9   2  265.91   14.30
  -1   9  -2  270.13   13.24
   1  -9   2  275.81   14.71
   1  -9   2  269.11   13.39
   1  -9   2  288.85   14.56
   1  -9   2  253.35   13.56
   1  -9   3    0.23    0.73
  -1   9  -3    0.25    0.92
   1  -9   3    2.89    0.94
   1  -9   3    1.11    0.80
   1  -9   3    1.87    1.16
  -1   9  -3    1.71    0.63
   1  -9   3    0.31    1.21
  -1   9  -3    1.68    0.69
  -1   9  -3    1.25    0.62
   1  -9   4  105.63    6.86
   1  -9   4  118.84    7.06
  -1   9  -4  107.23    5.69
   1  -9   4  109.27    7.63
   1  -9   4  113.33    6.52
   1  -9   4  110.18    6.24
  -1   9  -4  112.06    6.11
   1  -9   4  119.61    7.40
  -1   9  -4  107.35    7.06
   1  -9   5   51.35    4.12
   1  -9   5   50.41    3.45
   1  -9   5   52.27    4.88
  -1   9  -5   44.83    4.13
   1  -9   5   57.26    4.15
   1  -9   5   52.79    4.43
  -1   9  -5   55.39    3.53
   1  -9   6   10.16    1.88
   1  -9   6    9.65    1.39
   1  -9   6    8.44    1.98
   1  -9   6   11.32    2.43
  -1   9  -6   12.01    1.52
   1  -9   6    8.90    1.69
   1  -9   7   73.44    5.37
   1  -9   7   82.94    6.01
  -1   9  -7   74.47    4.88
   1  -9   7   75.16    5.17
   1  -9   7   71.13    4.48
   1  -9   7   80.59    6.74
   1  -9   8   21.44    2.43
  -1   9  -8   21.45    2.31
   1  -9   8   24.56    3.86
   1  -9   8   24.58    2.80
   1  -9   8   25.65    3.28
   1  -9   8   20.56    1.97
   1  -9   9    5.23    2.16
  -1   9  -9    7.28    1.51
   1  -9   9    8.23    1.31
   1  -9   9    6.60    1.45
   1  -9   9   10.58    1.97
   1  -9  10   13.23    3.08
  -1   9 -10   16.01    2.21
   1  -9  10   17.81    1.76
   1  -9  10   15.66    2.06
   1  -9  10   20.83    2.70
   1  -9  11   17.67    3.80
   1  -9  11   20.83    1.97
   1  -9  11   21.91    2.86
  -1   9 -11   24.56    2.75
   1  -9  12    1.45    2.17
   1  -9  12   -1.64    1.33
  -1   9 -12   -0.30    1.08
   1  -9  13    5.45    2.94
   1  -9  13    6.44    1.85
  -1   9 -13    6.06    1.85
   1  -9  14    1.65    2.57
   1  -9  14   -0.35    1.35
  -1   9 -14   -0.34    1.38
   1  -8 -18   11.36    1.73
   1  -8 -18   15.64    2.46
  -1   8  18    8.35    1.95
   1  -8 -18    9.84    2.11
   1  -8 -17    2.26    1.11
   1  -8 -17    3.99    1.48
   1  -8 -17    2.26    1.47
  -1   8  17    1.97    1.43
   1  -8 -16    0.75    0.99
   1  -8 -16    0.34    1.02
   1  -8 -16   -1.14    1.23
   1  -8 -16    1.34    1.39
  -1   8  16   -0.96    1.32
   1  -8 -15    0.79    0.94
   1  -8 -15    0.16    1.01
  -1   8  15    0.69    1.23
   1  -8 -15   -0.51    1.34
   1  -8 -15    1.31    1.18
   1  -8 -14   22.33    2.47
   1  -8 -14   18.39    1.77
   1  -8 -14   19.88    2.09
   1  -8 -14   19.85    2.47
   1  -8 -14   25.90    2.64
   1  -8 -14   14.18    2.03
  -1   8  14   23.20    2.58
   1  -8 -13   -0.23    1.20
  -1   8  13    1.18    0.63
   1  -8 -13    0.63    0.91
   1  -8 -13    0.22    1.03
   1  -8 -13    1.10    1.01
  -1   8  13    0.22    1.28
   1  -8 -13    0.43    0.78
   1  -8 -13   -0.45    0.95
   1  -8 -12   70.44    4.57
   1  -8 -12   64.07    4.95
   1  -8 -12   79.16    5.06
   1  -8 -12   81.87    5.16
  -1   8  12   81.13    5.17
  -1   8  12   64.93    4.15
   1  -8 -12   79.26    4.40
   1  -8 -12   70.22    4.97
   1  -8 -11   33.75    2.53
  -1   8  11   37.13    2.65
   1  -8 -11   32.94    2.65
   1  -8 -11   39.38    3.19
  -1   8  11   29.65    2.32
   1  -8 -11   34.42    2.93
   1  -8 -11   32.62    2.97
  -1   8  11   33.70    3.02
   1  -8 -11   27.58    2.82
   1  -8 -10   12.15    1.80
   1  -8 -10   16.59    1.61
   1  -8 -10   10.63    1.62
  -1   8  10   14.55    1.45
   1  -8 -10   17.18    1.80
  -1   8  10   16.64    1.68
   1  -8 -10   16.94    2.06
  -1   8  10   12.34    1.34
  -1   8   9    3.08    0.74
   1  -8  -9    1.89    0.97
   1  -8  -9    1.17    0.78
  -1   8   9    1.99    0.84
  -1   8   9    1.16    0.64
   1  -8  -9    2.36    1.05
  -1   8   9    2.34    1.16
   1  -8  -9    2.80    0.93
  -1   8   9    2.53    1.22
   1  -8  -9    2.04    0.92
  -1   8   8   68.29    4.64
  -1   8   8   89.08    5.35
   1  -8  -8   82.35    4.96
  -1   8   8   96.22    4.98
   1  -8  -8   82.64    5.43
   1  -8  -8   83.13    5.47
  -1   8   8   83.09    4.89
   1  -8  -8   92.15    5.45
   1  -8  -8   84.08    4.98
   1  -8  -8   87.52    4.83
  -1   8   7   19.61    2.01
   1  -8  -7   18.14    1.83
  -1   8   7   19.62    1.74
   1  -8  -7   16.90    1.94
   1  -8  -7   19.41    2.14
  -1   8   7   16.81    1.66
   1  -8  -7   18.96    1.98
   1  -8  -7   16.76    1.98
   1  -8  -7   17.02    1.49
   1  -8  -7   19.04    1.89
  -1   8   6   37.54    2.79
   1  -8  -6   42.17    2.95
   1  -8  -6   37.59    2.83
   1  -8  -6   36.90    3.24
   1  -8  -6   42.98    3.02
  -1   8   6   40.33    3.03
   1  -8  -6   33.33    2.99
   1  -8  -6   37.57    3.13
   1  -8  -6   39.85    2.36
  -1   8   6   47.29    2.86
  -1   8   5    0.82    0.62
   1  -8  -5    0.24    0.29
   1  -8  -5    1.40    0.78
   1  -8  -5    0.35    0.85
   1  -8  -5    0.55    0.68
   1  -8  -5    0.99    0.79
  -1   8   5    0.56    0.59
  -1   8   5    0.15    0.72
   1  -8  -5    0.14    0.71
   1  -8  -5    1.30    0.74
   1  -8  -5    0.63    0.81
  -1   8   4    9.71    1.38
  -1   8   4    8.61    1.21
   1  -8  -4    9.66    1.32
  -1   8   4    9.58    1.59
   1  -8  -4    8.07    1.39
   1  -8  -4    7.44    1.41
  -1   8   4    9.56    1.31
   1  -8  -4    7.24    1.38
   1  -8  -4   10.42    1.37
  -1   8   3   19.77    1.79
  -1   8   3   19.96    1.96
   1  -8  -3   18.67    1.79
  -1   8   3   19.44    1.88
  -1   8   3   18.91    2.19
   1  -8  -3   13.44    1.88
   1  -8  -3   22.55    2.03
   1  -8  -3   18.34    2.05
   1  -8  -3   20.98    2.05
   1  -8  -2    6.23    1.36
   1  -8  -2    9.47    1.31
   1  -8  -2    8.51    1.36
  -1   8   2    9.57    1.37
  -1   8   2    8.68    1.25
  -1   8   2    7.40    1.51
   1  -8  -2    7.71    1.38
   1  -8  -2    7.94    1.32
   1  -8  -2    9.70    1.46
   1  -8  -2    6.19    1.10
   1  -8  -1   38.93    3.44
  -1   8   1   50.35    3.61
   1  -8  -1   47.32    3.32
   1  -8  -1   47.87    3.46
   1  -8  -1   50.74    3.78
  -1   8   1   45.04    3.14
   1  -8  -1   50.04    3.67
  -1   8   1   49.77    3.90
   1  -8  -1   52.46    3.45
   1  -8  -1   42.32    3.04
   1  -8   0    0.92    0.75
  -1   8   0    1.00    0.71
   1  -8   0    0.21    0.70
  -1   8   0    1.33    0.77
  -1   8   0    0.72    1.14
   1  -8   0    0.59    0.86
   1  -8   0    1.37    0.86
   1  -8   0    0.45    0.41
   1  -8   0    1.05    0.88
   1  -8   0    1.19    0.89
  -1   8   0    0.16    0.62
   1  -8   0    0.75    0.63
  -1   8  -1   70.67    4.04
  -1   8  -1   72.76    4.81
  -1   8  -1   70.67    3.90
   1  -8   1   77.05    4.35
   1  -8   1   71.16    4.92
   1  -8   1   74.51    5.00
   1  -8   1   81.99    4.06
   1  -8   1   66.35    4.84
  -1   8  -2    0.98    0.58
   1  -8   2   -1.79    1.03
   1  -8   2    0.49    0.76
   1  -8   2   -0.51    1.08
   1  -8   2    0.21    0.74
  -1   8  -2   -0.21    0.71
  -1   8  -2    0.74    0.61
   1  -8   2   -0.32    0.69
  -1   8  -2    0.50    0.45
   1  -8   3    2.29    1.02
  -1   8  -3    0.22    0.68
   1  -8   3    2.64    1.10
   1  -8   3   -0.48    0.83
  -1   8  -3    1.29    0.64
  -1   8  -3    2.03    0.75
   1  -8   3    1.20    1.04
   1  -8   3    0.40    0.82
   1  -8   3    0.58    1.18
   1  -8   4    8.82    1.72
   1  -8   4    8.35    1.36
   1  -8   4   13.32    1.81
   1  -8   4   13.50    2.32
  -1   8  -4   12.42    1.50
   1  -8   4   11.13    2.05
  -1   8  -4   11.58    1.08
   1  -8   4   15.37    2.05
  -1   8  -5    2.32    0.93
   1  -8   5    3.36    1.15
   1  -8   5    3.12    1.07
   1  -8   5    1.49    1.41
   1  -8   5    0.84    1.13
   1  -8   5    1.04    0.77
  -1   8  -5    0.95    0.52
   1  -8   6   44.49    4.54
   1  -8   6   42.77    3.57
  -1   8  -6   42.78    3.03
  -1   8  -6   31.18    2.15
   1  -8   6   38.61    3.31
   1  -8   6   43.16    4.01
   1  -8   6   37.36    2.67
   1  -8   7    8.86    2.38
   1  -8   7    8.07    1.57
   1  -8   7    5.70    1.13
  -1   8  -7    8.15    1.47
   1  -8   7    8.84    1.78
  -1   8  -8   57.13    4.00
   1  -8   8   47.12    3.79
   1  -8   8   55.00    4.27
   1  -8   8   39.80    3.05
   1  -8   8   52.20    5.50
   1  -8   9    9.46    1.68
   1  -8   9    9.43    1.38
   1  -8   9   15.30    2.28
  -1   8  -9   15.46    2.16
   1  -8   9   14.10    3.17
   1  -8  10   -0.60    0.84
   1  -8  10   -0.45    0.80
   1  -8  10   -0.56    1.16
  -1   8 -10   -0.50    1.04
   1  -8  10    0.61    1.91
   1  -8  11    6.94    1.52
  -1   8 -11    7.66    1.86
   1  -8  11   11.67    2.18
   1  -8  11   10.61    3.16
   1  -8  11    6.35    1.14
   1  -8  12   29.68    3.23
  -1   8 -12   27.14    3.16
   1  -8  12   18.02    1.88
   1  -8  12   27.72    4.94
  -1   8 -13    2.55    1.38
   1  -8  13    2.20    1.36
   1  -8  13    1.52    1.98
   1  -8  14    0.51    1.69
   1  -8  14    0.81    2.32
  -1   8 -14   -1.03    1.48
   1  -8  14   -0.65    1.48
   1  -8  15    2.13    2.16
   1  -8  15   -1.34    1.56
   1  -8  15    0.86    2.47
  -1   8 -15    0.36    1.54
  -1   7  19    7.08    1.73
   1  -7 -19    5.94    1.45
   1  -7 -19    4.02    1.80
   1  -7 -19    3.25    1.73
  -1   7  18    0.24    1.32
   1  -7 -18   -0.89    1.00
   1  -7 -18    0.34    1.26
   1  -7 -18   -0.57    1.32
  -1   7  17    0.69    1.28
   1  -7 -17    1.71    1.07
   1  -7 -17    0.32    1.20
   1  -7 -17    0.27    1.38
  -1   7  16    6.27    1.73
   1  -7 -16    7.69    1.38
   1  -7 -16    7.74    1.94
   1  -7 -16    8.46    1.78
   1  -7 -15    1.94    1.34
   1  -7 -15    4.06    0.87
  -1   7  15    4.12    1.52
   1  -7 -15    3.61    1.15
   1  -7 -15    5.79    1.63
   1  -7 -14    0.26    1.10
   1  -7 -14   -0.27    0.71
   1  -7 -14    1.38    1.32
  -1   7  14   -0.42    1.25
   1  -7 -14    0.15    0.94
   1  -7 -14    0.17    0.78
   1  -7 -13   17.00    1.94
   1  -7 -13   15.13    1.46
   1  -7 -13   18.30    2.26
   1  -7 -13   12.60    2.00
   1  -7 -13   19.04    2.13
  -1   7  13   14.09    2.04
  -1   7  13   17.86    1.44
   1  -7 -13   17.69    1.58
   1  -7 -13   16.93    1.81
  -1   7  12  144.70    7.97
  -1   7  12  133.64    7.08
   1  -7 -12  136.71    7.97
   1  -7 -12  130.26    7.45
   1  -7 -12  130.94    7.80
   1  -7 -12  136.99    7.20
   1  -7 -12  142.82    7.95
   1  -7 -12  145.51    8.12
  -1   7  12  135.26    6.99
   1  -7 -12  135.67    7.16
   1  -7 -11   37.70    3.04
   1  -7 -11   34.24    3.01
  -1   7  11   38.55    2.42
   1  -7 -11   33.74    2.90
   1  -7 -11   40.07    2.77
  -1   7  11   33.04    2.28
   1  -7 -11   35.89    2.49
   1  -7 -11   34.94    2.43
   1  -7 -11   38.55    3.08
  -1   7  11   41.99    3.14
  -1   7  10    1.59    1.02
   1  -7 -10   -0.18    0.92
   1  -7 -10    0.17    0.76
  -1   7  10   -0.12    0.72
   1  -7 -10    0.51    0.73
   1  -7 -10   -0.10    0.55
   1  -7 -10   -0.10    0.64
   1  -7 -10    0.19    0.72
   1  -7 -10    0.72    0.97
  -1   7  10   -0.27    0.52
  -1   7  10    0.15    0.51
   1  -7  -9    2.76    1.01
   1  -7  -9    2.54    1.06
   1  -7  -9    3.76    0.77
   1  -7  -9    3.48    0.88
  -1   7   9    3.70    0.71
   1  -7  -9    3.29    0.97
   1  -7  -9    3.76    1.04
  -1   7   9    3.15    0.72
   1  -7  -9    3.16    0.89
  -1   7   9    3.15    0.90
   1  -7  -8   84.90    4.82
  -1   7   8   82.60    4.62
  -1   7   8   88.28    4.86
   1  -7  -8   90.56    5.40
   1  -7  -8   86.41    4.91
   1  -7  -8   89.45    4.96
   1  -7  -8   91.09    5.30
  -1   7   8   83.34    5.17
   1  -7  -8   77.52    4.70
  -1   7   8   87.57    5.36
  -1   7   8   77.87    4.69
  -1   7   7   21.57    2.03
   1  -7  -7   20.66    2.15
  -1   7   7   23.49    1.74
   1  -7  -7   21.82    2.13
  -1   7   7   22.26    1.76
   1  -7  -7   29.25    2.05
   1  -7  -7   22.69    2.16
  -1   7   7   25.15    2.15
  -1   7   7   19.72    2.02
   1  -7  -7   23.42    1.78
   1  -7  -7   20.63    1.87
   1  -7  -7   23.09    1.87
  -1   7   7   24.06    1.87
   1  -7  -7   18.35    1.70
   1  -7  -6   27.51    2.31
   1  -7  -6   27.33    1.84
  -1   7   6   27.42    2.04
   1  -7  -6   29.08    2.30
  -1   7   6   27.33    2.29
   1  -7  -6   26.87    2.05
   1  -7  -6   26.24    2.07
   1  -7  -6   26.45    2.10
   1  -7  -6   26.83    2.31
   1  -7  -6   28.51    2.51
  -1   7   6   25.25    2.26
  -1   7   6   26.21    2.02
  -1   7   6   24.75    1.92
   1  -7  -6   25.67    2.10
   1  -7  -5   36.95    2.83
  -1   7   5   40.62    2.81
   1  -7  -5   38.01    2.20
  -1   7   5   38.14    2.63
   1  -7  -5   38.35    2.67
   1  -7  -5   36.15    2.61
  -1   7   5   36.67    2.50
  -1   7   5   37.30    2.55
  -1   7   5   35.07    2.82
   1  -7  -5   39.75    3.05
   1  -7  -5   36.37    2.68
  -1   7   5   37.04    2.91
   1  -7  -5   43.77    2.93
   1  -7  -5   36.89    2.62
   1  -7  -4   77.38    4.67
  -1   7   4   80.56    4.98
   1  -7  -4   79.77    3.98
   1  -7  -4   80.23    4.69
   1  -7  -4   85.41    4.73
   1  -7  -4   89.43    5.00
  -1   7   4   81.88    4.97
   1  -7  -4   76.09    5.06
   1  -7  -4   78.95    4.83
  -1   7   4   79.20    4.73
   1  -7  -4   78.32    4.67
  -1   7   4   81.10    4.72
  -1   7   4   83.52    4.63
  -1   7   4   78.78    4.59
  -1   7   3  100.34    5.69
  -1   7   3  102.95    5.65
   1  -7  -3  104.68    5.98
   1  -7  -3  100.81    5.81
   1  -7  -3   99.76    5.86
   1  -7  -3  108.89    5.77
   1  -7  -3  100.78    5.77
  -1   7   3   97.96    5.98
  -1   7   3  110.09    5.89
   1  -7  -3   98.04    5.66
  -1   7   3  103.20    6.04
   1  -7  -3  101.00    5.67
   1  -7  -2   52.15    3.31
   1  -7  -2   49.53    3.51
  -1   7   2   47.73    3.39
   1  -7  -2   50.96    3.34
  -1   7   2   53.01    3.24
   1  -7  -2   49.46    3.43
   1  -7  -2   45.43    3.13
   1  -7  -2   53.76    3.43
  -1   7   2   55.30    3.62
   1  -7  -2   59.16    3.80
  -1   7   2   48.61    3.57
   1  -7  -1    2.64    0.83
   1  -7  -1    2.54    0.95
  -1   7   1    1.63    1.09
   1  -7  -1    3.51    1.04
   1  -7  -1    3.33    0.91
  -1   7   1    3.24    0.84
   1  -7  -1    2.67    0.75
  -1   7   1    3.07    0.84
  -1   7   1    3.45    0.79
   1  -7  -1    3.41    0.89
   1  -7  -1    2.25    1.05
   1  -7   0  694.24   34.89
   1  -7   0  744.66   34.50
  -1   7   0  741.84   34.24
  -1   7   0  734.03   34.10
   1  -7   0  727.06   34.91
   1  -7   0  680.58   33.83
   1  -7   0  690.55   34.17
  -1   7   0  711.49   35.13
   1  -7   0  730.35   34.96
   1  -7   0  720.29   34.72
   1  -7   0  725.73   34.43
  -1   7   0  735.54   34.85
   1  -7   1   49.47    3.72
  -1   7  -1   53.07    3.16
  -1   7  -1   54.72    3.07
   1  -7   1   47.87    3.82
   1  -7   1   57.17    3.47
   1  -7   1   50.83    3.07
  -1   7  -1   52.94    2.88
   1  -7   1   57.14    3.15
   1  -7   1   51.27    3.72
  -1   7  -1   55.00    3.64
   1  -7   1   55.13    3.36
  -1   7  -1   55.11    3.77
  -1   7  -1   46.81    3.96
  -1   7  -2   30.46    2.06
  -1   7  -2   30.66    2.55
   1  -7   2   34.80    2.75
   1  -7   2   30.66    2.27
   1  -7   2   34.72    2.87
   1  -7   2   30.79    2.26
   1  -7   2   33.43    3.02
   1  -7   2   32.83    2.39
  -1   7  -2   32.64    2.04
  -1   7  -2   34.41    2.07
  -1   7  -3   53.78    3.17
   1  -7   3   50.85    3.69
  -1   7  -3   51.65    3.55
   1  -7   3   49.10    3.23
  -1   7  -3   52.91    2.95
  -1   7  -3   53.21    2.94
   1  -7   3   49.55    3.86
   1  -7   3   48.85    3.36
   1  -7   3   57.11    3.79
   1  -7   3   52.64    4.22
  -1   7  -4  112.69    5.84
   1  -7   4  121.64    7.71
   1  -7   4  108.06    6.15
   1  -7   4  109.48    6.75
  -1   7  -4  125.28    6.33
  -1   7  -4  119.86    6.61
   1  -7   4  110.20    6.69
   1  -7   4  121.53    6.63
   1  -7   4  109.57    7.05
   1  -7   5   79.31    5.93
  -1   7  -5   78.44    3.96
  -1   7  -5   77.90    4.69
   1  -7   5   67.25    4.69
  -1   7  -5   72.44    4.49
   1  -7   5   72.41    5.23
   1  -7   5   71.04    4.25
   1  -7   5   74.98    4.93
   1  -7   6   40.83    3.32
  -1   7  -6   40.52    2.98
   1  -7   6   39.17    3.08
  -1   7  -6   39.45    2.98
  -1   7  -6   40.71    2.32
   1  -7   6   37.39    4.10
   1  -7   6   39.51    2.63
   1  -7   7   -0.90    1.34
  -1   7  -7    0.21    0.50
  -1   7  -7    0.72    0.76
  -1   7  -7   -0.29    0.68
   1  -7   7    0.90    0.73
   1  -7   7    0.89    0.71
   1  -7   7    1.55    1.11
   1  -7   8   12.79    1.81
   1  -7   8   10.35    1.51
   1  -7   8    9.39    2.40
   1  -7   8   10.11    1.22
  -1   7  -8   10.31    1.44
  -1   7  -8   14.79    1.82
  -1   7  -9  283.44   14.36
   1  -7   9  267.45   13.84
   1  -7   9  274.80   14.42
   1  -7   9  253.58   13.22
   1  -7   9  264.96   16.37
  -1   7 -10   79.36    5.08
   1  -7  10   68.17    6.69
   1  -7  10   60.97    3.86
   1  -7  10   60.68    4.25
   1  -7  10   72.21    4.96
   1  -7  11    0.83    0.75
   1  -7  11    2.66    0.96
   1  -7  11    2.14    1.31
   1  -7  11    3.18    2.06
  -1   7 -11    1.36    1.27
   1  -7  12    4.34    1.90
  -1   7 -12    5.63    1.64
   1  -7  12    9.18    1.79
   1  -7  12    5.38    1.03
   1  -7  13    1.84    1.78
  -1   7 -13    2.23    1.51
   1  -7  13    0.58    1.25
   1  -7  13    0.21    0.79
  -1   7 -14    8.90    2.13
   1  -7  14    6.30    1.73
  -1   7 -15   16.01    2.67
   1  -7  15   12.99    3.01
   1  -7  15   20.50    2.64
   1  -7  16    0.32    1.30
  -1   7 -16    1.55    1.57
   1  -7  16    1.09    1.82
   1  -6 -19    3.70    1.34
   1  -6 -19    1.98    1.45
   1  -6 -19    3.78    1.76
  -1   6  19    1.14    1.37
   1  -6 -18    3.37    1.21
   1  -6 -18    4.85    1.70
   1  -6 -18    2.49    1.66
  -1   6  18    4.45    1.50
   1  -6 -17    6.76    1.45
   1  -6 -17    6.17    1.71
   1  -6 -17   10.93    2.18
  -1   6  17    5.62    1.63
   1  -6 -16    0.64    1.02
  -1   6  16    1.05    1.23
   1  -6 -16    0.24    1.30
   1  -6 -16    0.93    1.34
   1  -6 -15   17.54    1.93
   1  -6 -15   16.64    2.20
   1  -6 -15   12.22    1.41
  -1   6  15   18.86    2.26
   1  -6 -15   17.79    2.51
   1  -6 -14   51.41    3.94
   1  -6 -14   44.45    3.38
   1  -6 -14   42.51    2.89
  -1   6  14   54.89    3.86
   1  -6 -14   59.76    4.41
   1  -6 -13   16.48    2.29
  -1   6  13   20.83    2.20
   1  -6 -13   10.54    1.24
   1  -6 -13   15.70    1.76
   1  -6 -13   12.33    1.75
   1  -6 -13   15.08    1.41
   1  -6 -13   16.63    2.13
  -1   6  12   22.45    2.30
   1  -6 -12   22.18    2.00
   1  -6 -12   22.89    1.72
  -1   6  12   22.21    1.57
   1  -6 -12   28.14    2.38
   1  -6 -12   20.26    1.58
   1  -6 -12   17.76    1.93
   1  -6 -12   20.46    2.35
   1  -6 -12   27.72    2.66
  -1   6  12   17.11    1.46
  -1   6  12   11.22    1.22
   1  -6 -11   88.88    4.83
   1  -6 -11   96.76    5.52
  -1   6  11   84.43    4.75
  -1   6  11  100.49    5.31
   1  -6 -11   83.65    4.41
  -1   6  11   49.67    4.02
  -1   6  11  103.08    4.44
   1  -6 -11   84.46    4.48
  -1   6  11   77.36    4.30
   1  -6 -11   91.35    5.38
  -1   6  11   69.04    4.14
   1  -6 -11   81.20    4.96
   1  -6 -11  105.58    5.41
   1  -6 -10   64.17    4.35
  -1   6  10   59.83    3.56
   1  -6 -10   63.15    3.94
   1  -6 -10   66.92    4.30
  -1   6  10   65.85    4.00
   1  -6 -10   71.33    4.44
  -1   6  10   82.79    4.56
  -1   6  10   69.47    3.66
   1  -6 -10   57.23    3.60
  -1   6  10   52.07    3.43
   1  -6 -10   78.21    4.44
   1  -6 -10   63.03    3.74
  -1   6   9    0.62    0.85
   1  -6  -9    1.98    0.59
   1  -6  -9    2.19    0.87
   1  -6  -9    0.79    0.76
   1  -6  -9    0.28    0.57
  -1   6   9    1.78    0.56
   1  -6  -9    0.63    0.87
  -1   6   9    2.23    0.74
  -1   6   9    0.52    0.48
   1  -6  -9    2.19    0.92
   1  -6  -9    1.77    0.80
  -1   6   9    1.41    0.76
  -1   6   9    2.00    0.79
   1  -6  -8    5.33    1.04
   1  -6  -8    2.48    0.89
   1  -6  -8    5.00    0.99
   1  -6  -8    5.10    0.78
  -1   6   8    4.82    0.90
   1  -6  -8    5.72    1.02
   1  -6  -8    6.43    1.18
  -1   6   8    6.46    0.80
  -1   6   8    5.73    1.37
  -1   6   8    4.79    0.95
   1  -6  -8    5.13    1.09
  -1   6   8    3.42    0.69
  -1   6   8    2.88    0.90
   1  -6  -8    3.56    0.88
  -1   6   7   17.67    2.19
  -1   6   7   29.18    2.28
   1  -6  -7   25.99    2.27
  -1   6   7   17.21    1.95
  -1   6   7   25.01    1.77
   1  -6  -7   23.55    1.91
   1  -6  -7   24.13    1.96
   1  -6  -7   17.92    1.68
  -1   6   7   22.18    1.67
   1  -6  -7   24.08    1.97
   1  -6  -7   24.42    1.99
   1  -6  -7   23.91    2.17
  -1   6   7   28.42    1.98
   1  -6  -7   29.41    2.00
  -1   6   7   24.54    1.87
   1  -6  -6   13.05    1.35
   1  -6  -6   13.12    1.49
   1  -6  -6   16.22    1.55
  -1   6   6   13.65    1.29
  -1   6   6    9.78    1.54
   1  -6  -6   19.58    1.61
  -1   6   6   18.94    1.55
   1  -6  -6   14.88    1.69
  -1   6   6   13.48    1.83
   1  -6  -6   15.24    1.41
   1  -6  -6   14.99    1.68
  -1   6   6   19.12    1.77
  -1   6   6   14.71    1.73
   1  -6  -6   15.34    1.75
  -1   6   6   17.09    1.43
   1  -6  -6   14.30    1.48
  -1   6   5   18.80    1.79
   1  -6  -5   14.93    1.76
   1  -6  -5   17.35    1.59
   1  -6  -5   17.20    1.64
   1  -6  -5   16.65    1.74
  -1   6   5   14.23    1.63
   1  -6  -5   14.38    1.46
   1  -6  -5   14.80    1.51
  -1   6   5   19.06    1.48
  -1   6   5   10.20    1.51
   1  -6  -5   21.37    1.88
  -1   6   5   19.06    1.59
   1  -6  -5   17.10    1.34
  -1   6   5   19.95    1.55
  -1   6   5   18.22    1.79
   1  -6  -5   15.50    1.75
  -1   6   5   15.42    1.88
   1  -6  -4    8.55    1.24
  -1   6   4   10.48    1.21
   1  -6  -4    7.66    0.78
   1  -6  -4   10.23    1.33
   1  -6  -4    7.46    1.24
  -1   6   4    8.80    1.25
   1  -6  -4    8.55    1.33
  -1   6   4   10.38    1.39
   1  -6  -4    9.46    1.29
   1  -6  -4    4.61    1.07
  -1   6   4   10.01    1.13
   1  -6  -4   10.57    1.44
  -1   6   4   11.33    1.42
  -1   6   4    8.02    1.44
  -1   6   4   12.51    1.21
  -1   6   4    9.01    1.25
  -1   6   3   20.34    1.81
   1  -6  -3   17.35    1.72
   1  -6  -3   19.47    1.82
  -1   6   3   18.11    1.74
   1  -6  -3   17.18    1.70
  -1   6   3   20.98    1.97
  -1   6   3   21.00    1.77
   1  -6  -3   23.88    1.89
  -1   6   3   26.53    1.85
  -1   6   3   20.68    1.94
  -1   6   3   15.00    1.85
  -1   6   3   23.62    1.75
   1  -6  -3   21.16    1.79
   1  -6  -3   22.78    1.92
  -1   6   2   87.91    5.06
  -1   6   2   75.80    5.23
   1  -6  -2   74.09    4.97
   1  -6  -2   91.56    4.96
   1  -6  -2   84.39    5.26
  -1   6   2   92.31    5.25
   1  -6  -2   82.52    4.86
   1  -6  -2  100.84    5.26
  -1   6   2   97.66    5.19
  -1   6   2   81.60    4.82
  -1   6   2   79.81    4.76
  -1   6   2   86.01    4.92
   1  -6  -2   94.12    5.06
   1  -6  -2   87.25    4.98
   1  -6  -1   68.40    4.28
  -1   6   1   68.60    4.27
   1  -6  -1   66.09    4.11
  -1   6   1   56.61    3.95
  -1   6   1   56.76    3.63
   1  -6  -1   71.81    4.02
  -1   6   1   67.61    3.93
  -1   6   1   58.68    4.26
  -1   6   1   66.62    3.80
   1  -6  -1   69.37    3.82
  -1   6   1   71.32    4.27
   1  -6  -1   61.75    4.21
  -1   6   1   66.75    4.06
   1  -6  -1   62.89    4.11
   1  -6  -1   57.85    3.87
  -1   6   0    2.60    1.07
   1  -6   0    2.74    0.96
  -1   6   0    1.67    0.80
   1  -6   0    0.83    0.50
   1  -6   0    1.96    0.79
   1  -6   0    2.70    0.97
  -1   6   0    1.36    1.02
  -1   6   0    2.34    0.78
   1  -6   0    2.33    0.87
   1  -6   0    2.79    0.86
  -1   6   0    2.63    0.89
   1  -6   0    2.33    0.80
  -1   6   0    1.95    0.75
   1  -6   0    3.30    0.79
  -1   6  -1   15.49    1.29
  -1   6  -1   16.53    2.21
   1  -6   1   20.93    2.21
   1  -6   1   22.88    1.61
  -1   6  -1   19.06    2.05
   1  -6   1   19.51    2.15
  -1   6  -1   21.47    1.74
  -1   6  -1   16.03    1.51
  -1   6  -1   18.61    1.45
   1  -6   1   11.27    1.43
   1  -6   1   17.64    1.85
   1  -6   1   21.09    1.73
   1  -6   1   20.74    2.14
   1  -6   2    1.85    0.92
   1  -6   2    3.58    1.02
  -1   6  -2    1.62    0.93
  -1   6  -2    2.16    0.63
   1  -6   2    4.51    1.34
   1  -6   2    3.96    1.15
   1  -6   2    1.46    0.82
  -1   6  -2    3.63    0.91
  -1   6  -2    2.20    0.67
   1  -6   2    1.24    0.75
  -1   6  -2    2.52    0.66
  -1   6  -3    0.79    0.63
   1  -6   3    0.82    0.79
  -1   6  -3    0.40    0.51
   1  -6   3    0.47    0.71
  -1   6  -3    0.13    0.68
   1  -6   3    0.74    1.00
   1  -6   3    0.19    0.84
   1  -6   3   -0.47    0.75
  -1   6  -3    0.50    0.52
   1  -6   3    0.16    0.67
   1  -6   3    0.52    0.66
   1  -6   4    0.20    0.63
  -1   6  -4    0.56    0.44
  -1   6  -4    0.32    0.49
   1  -6   4   -0.33    0.71
  -1   6  -4    0.13    0.63
   1  -6   4    0.16    0.60
   1  -6   4    0.29    0.97
  -1   6  -4    0.55    0.62
   1  -6   4   -0.42    0.87
   1  -6   4   -0.42    0.58
   1  -6   4    0.14    0.82
  -1   6  -5    1.40    0.56
   1  -6   5    1.17    0.72
   1  -6   5    2.34    1.48
  -1   6  -5    1.45    0.83
  -1   6  -5    1.33    0.78
   1  -6   5    3.30    0.99
   1  -6   5   -0.33    0.96
   1  -6   5    1.76    1.11
  -1   6  -6   61.73    4.10
  -1   6  -6   59.09    3.15
   1  -6   6   54.03    5.18
  -1   6  -6   54.61    3.87
   1  -6   6   57.01    4.00
   1  -6   6   48.79    3.33
  -1   6  -7    1.02    0.69
   1  -6   7    1.68    1.45
   1  -6   7    1.40    0.78
   1  -6   7    0.99    0.80
   1  -6   7    0.85    0.64
  -1   6  -7    1.60    1.01
   1  -6   8    0.18    0.60
   1  -6   8    0.15    0.62
  -1   6  -8   -0.20    0.80
   1  -6   8    0.21    0.90
  -1   6  -8    0.12    0.59
  -1   6  -9    4.04    1.39
   1  -6   9    3.76    1.11
   1  -6   9    5.30    0.94
   1  -6   9    4.41    1.34
   1  -6  10   19.24    2.44
   1  -6  10   12.54    1.47
  -1   6 -10   15.36    1.33
   1  -6  10   18.08    1.94
  -1   6 -10   22.84    2.74
  -1   6 -11   94.34    5.65
   1  -6  11   69.30    4.34
  -1   6 -11   62.51    3.63
   1  -6  11   93.06    6.56
   1  -6  11   52.86    3.77
   1  -6  11   74.24    5.18
   1  -6  12   21.75    3.29
   1  -6  12   21.89    2.79
  -1   6 -12   22.10    2.88
   1  -6  13    2.68    1.81
   1  -6  13    2.66    1.46
  -1   6 -13    1.90    1.37
  -1   6 -14   41.73    4.38
   1  -6  14   42.85    4.00
   1  -6  14   50.28    5.24
  -1   6 -15    6.92    2.06
   1  -6  15    6.31    1.69
   1  -6  15    5.03    2.32
  -1   6 -16    3.50    1.78
   1  -6  16    1.60    1.84
   1  -6  16    1.19    1.34
   1  -5 -19   10.53    2.34
  -1   5  19   10.82    1.90
   1  -5 -19    9.94    1.68
   1  -5 -19   10.52    2.04
   1  -5 -18    7.67    2.02
  -1   5  18    4.96    1.48
   1  -5 -18    6.49    1.34
   1  -5 -18    6.17    1.77
   1  -5 -17    2.40    1.62
  -1   5  17   -0.20    1.24
   1  -5 -17    1.32    1.03
   1  -5 -17   -0.24    1.34
   1  -5 -16    2.24    1.46
  -1   5  16   -0.58    1.19
   1  -5 -16    1.88    0.99
   1  -5 -16    0.70    1.28
   1  -5 -15   20.53    2.64
   1  -5 -15   17.27    1.45
   1  -5 -15   20.79    2.42
  -1   5  15   19.59    2.21
   1  -5 -15   19.04    1.93
   1  -5 -14   72.67    5.25
   1  -5 -14   70.32    3.89
   1  -5 -14   68.13    3.94
   1  -5 -14   68.27    4.33
   1  -5 -14   68.35    4.78
  -1   5  14   74.59    4.71
   1  -5 -13  135.41    7.79
   1  -5 -13  117.78    6.69
   1  -5 -13  121.62    6.30
   1  -5 -13  125.18    6.34
  -1   5  13  114.67    6.06
  -1   5  13  126.85    7.07
   1  -5 -13  125.13    7.23
  -1   5  12   33.81    2.66
  -1   5  12   27.35    1.77
  -1   5  12   27.92    1.95
   1  -5 -12   29.45    2.88
   1  -5 -12   28.59    2.32
   1  -5 -12   33.04    2.73
   1  -5 -12   31.09    2.04
   1  -5 -12   28.32    2.29
   1  -5 -12   31.04    2.01
   1  -5 -11  145.63    7.71
   1  -5 -11  140.10    7.95
  -1   5  11  135.50    7.40
   1  -5 -11  140.55    7.27
  -1   5  11  141.10    7.24
  -1   5  11  150.33    7.96
   1  -5 -11  149.49    8.33
   1  -5 -11  138.58    7.54
  -1   5  11  135.29    7.02
  -1   5  11  145.70    7.18
   1  -5 -11  149.49    7.93
   1  -5 -11  142.91    7.23
  -1   5  10  206.50   11.04
  -1   5  10  212.89   10.70
   1  -5 -10  205.56   10.90
   1  -5 -10  219.75   11.38
  -1   5  10  211.42   10.37
   1  -5 -10  214.64   10.75
   1  -5 -10  211.98   10.51
   1  -5 -10  209.45   11.05
  -1   5  10  204.95   10.34
   1  -5 -10  212.11   10.42
  -1   5  10  211.43   10.48
  -1   5  10  209.30   10.26
   1  -5 -10  205.59   11.09
   1  -5  -9   29.38    2.14
   1  -5  -9   27.54    2.34
  -1   5   9   28.14    2.31
   1  -5  -9   28.93    2.47
  -1   5   9   29.81    1.87
   1  -5  -9   26.51    1.82
   1  -5  -9   33.11    2.01
  -1   5   9   27.32    1.79
   1  -5  -9   25.78    2.24
  -1   5   9   28.01    2.11
   1  -5  -9   28.19    2.25
  -1   5   9   25.70    1.70
  -1   5   9   29.65    1.96
   1  -5  -8    1.77    0.71
   1  -5  -8    2.16    0.50
  -1   5   8    1.70    0.46
   1  -5  -8    1.28    0.75
   1  -5  -8    2.50    0.68
   1  -5  -8    1.89    0.79
  -1   5   8    2.46    0.68
  -1   5   8    0.99    0.68
   1  -5  -8    1.83    0.75
  -1   5   8    1.54    0.60
  -1   5   8    1.76    0.97
  -1   5   8    1.88    0.88
   1  -5  -8    2.71    0.90
   1  -5  -8    2.03    0.71
  -1   5   8    0.85    0.43
   1  -5  -8    1.22    0.64
  -1   5   8    0.56    0.62
  -1   5   7    7.91    0.96
   1  -5  -7   10.20    1.30
  -1   5   7    9.49    1.07
   1  -5  -7    7.60    1.16
  -1   5   7    8.69    1.14
  -1   5   7    8.79    1.03
   1  -5  -7    8.35    0.88
  -1   5   7    8.47    1.04
   1  -5  -7    9.55    1.13
   1  -5  -7    8.48    1.04
   1  -5  -7   10.62    1.30
  -1   5   7    7.55    0.82
  -1   5   7   10.35    1.44
   1  -5  -7   10.40    1.17
   1  -5  -7    9.14    1.03
   1  -5  -7    8.84    1.17
  -1   5   7    9.05    0.85
  -1   5   6   87.86    4.76
   1  -5  -6   87.53    4.80
   1  -5  -6   86.05    4.78
  -1   5   6   84.27    4.66
  -1   5   6   84.87    4.71
   1  -5  -6   92.67    4.79
  -1   5   6   81.69    4.58
   1  -5  -6   89.21    4.99
   1  -5  -6   81.82    4.60
   1  -5  -6   96.91    5.09
  -1   5   6   89.43    4.95
  -1   5   6   81.15    4.95
  -1   5   6   89.14    4.68
  -1   5   6   84.04    5.03
  -1   5   6   86.39    4.96
   1  -5  -6   81.64    5.02
   1  -5  -6   89.20    4.75
  -1   5   6   87.55    5.11
   1  -5  -6   88.41    4.85
  -1   5   6   87.72    4.54
   1  -5  -5   65.12    3.89
  -1   5   5   68.82    3.66
  -1   5   5   70.07    3.88
  -1   5   5   63.04    3.81
  -1   5   5   63.47    3.51
   1  -5  -5   64.67    3.68
  -1   5   5   72.00    3.70
   1  -5  -5   63.80    3.70
  -1   5   5   64.56    3.68
   1  -5  -5   60.46    3.96
  -1   5   5   59.25    3.85
   1  -5  -5   64.28    3.59
   1  -5  -5   62.71    3.69
  -1   5   5   64.44    3.95
   1  -5  -5   66.56    3.93
  -1   5   5   59.97    3.63
   1  -5  -5   62.46    3.69
   1  -5  -5   63.21    3.59
  -1   5   5   62.13    3.84
  -1   5   5   63.96    3.59
  -1   5   4   20.61    1.65
   1  -5  -4   22.82    1.72
  -1   5   4   21.14    1.57
   1  -5  -4   20.99    1.79
   1  -5  -4   22.41    1.79
  -1   5   4   21.88    1.80
  -1   5   4   23.49    1.67
  -1   5   4   21.90    1.60
   1  -5  -4   21.47    1.61
   1  -5  -4   24.00    1.47
  -1   5   4   20.32    1.76
  -1   5   4   22.00    1.77
   1  -5  -4   25.14    1.86
  -1   5   4   20.54    1.63
  -1   5   4   23.54    1.76
  -1   5   4   24.82    1.91
   1  -5  -4   24.77    1.98
  -1   5   4   22.53    1.69
   1  -5  -4   20.66    1.67
   1  -5  -4   22.31    1.71
  -1   5   4   21.04    1.67
   1  -5  -3   77.74    4.51
  -1   5   3   83.76    4.48
  -1   5   3   76.89    4.45
  -1   5   3   85.43    4.64
   1  -5  -3   87.40    4.67
  -1   5   3   82.54    4.56
  -1   5   3   81.50    4.57
  -1   5   3   85.20    4.49
   1  -5  -3   79.19    4.51
  -1   5   3   79.38    4.42
   1  -5  -3   79.18    4.46
  -1   5   3   87.77    4.71
   1  -5  -3   94.13    4.69
  -1   5   3   86.89    4.78
   1  -5  -3   78.63    4.05
  -1   5   3   83.58    4.50
  -1   5   3   83.35    4.53
  -1   5   3   78.56    4.46
   1  -5  -3   81.68    4.51
  -1   5   2  157.22    7.95
  -1   5   2  151.51    8.00
   1  -5  -2  146.55    7.92
  -1   5   2  156.03    7.89
  -1   5   2  158.54    8.07
  -1   5   2  163.70    7.94
   1  -5  -2  147.87    7.87
  -1   5   2  159.03    7.84
  -1   5   2  150.46    8.09
  -1   5   2  163.24    7.94
   1  -5  -2  148.56    8.04
  -1   5   2  152.69    7.92
  -1   5   2  152.49    7.89
   1  -5  -2  152.99    7.96
   1  -5  -2  151.13    7.99
  -1   5   2  166.28    8.23
   1  -5  -1    0.11    0.55
   1  -5  -1    0.86    0.51
  -1   5   1    0.16    0.50
  -1   5   1    0.17    0.55
  -1   5   1   -0.16    0.62
  -1   5   1    0.15    0.49
  -1   5   1    0.64    0.57
  -1   5   1    0.74    0.54
   1  -5  -1   -0.10    0.50
   1  -5  -1    0.29    0.43
  -1   5   1    0.49    0.54
   1  -5  -1    0.26    0.50
  -1   5   1    0.06    0.50
   1  -5  -1   -0.30    0.60
  -1   5   1    0.72    0.64
  -1   5   1    0.11    0.71
   1  -5  -1    0.13    0.52
  -1   5   1    0.81    0.58
   1  -5   0   43.22    2.75
  -1   5   0   47.98    3.13
  -1   5   0   44.43    2.62
   1  -5   0   42.03    2.68
   1  -5   0   48.05    2.65
  -1   5   0   44.87    2.77
  -1   5   0   45.81    2.69
   1  -5   0   41.51    2.91
  -1   5   0   46.16    2.99
   1  -5   0   46.78    2.99
  -1   5   0   45.20    2.78
   1  -5   0   42.67    2.77
  -1   5   0   45.82    2.58
   1  -5   0   43.61    2.99
   1  -5   0   39.12    2.78
  -1   5   0   43.90    2.81
   1  -5   1  544.02   26.49
  -1   5  -1  566.39   26.96
  -1   5  -1  556.92   26.21
   1  -5   1  571.23   26.40
  -1   5  -1  553.93   26.36
  -1   5  -1  544.36   26.44
   1  -5   1  540.02   26.35
  -1   5  -1  543.72   26.53
   1  -5   1  565.47   26.61
  -1   5  -1  555.51   26.61
   1  -5   1  549.79   26.94
  -1   5  -1  528.35   26.79
  -1   5  -1  527.69   27.11
   1  -5   1  551.86   26.94
  -1   5  -1  557.20   26.71
   1  -5   1  540.20   27.02
  -1   5  -1  566.40   26.34
  -1   5  -2  639.36   31.57
   1  -5   2  679.37   31.67
   1  -5   2  659.36   32.52
  -1   5  -2  650.60   31.50
  -1   5  -2  667.35   31.63
  -1   5  -2  666.89   31.47
  -1   5  -2  655.63   32.03
   1  -5   2  643.85   32.11
   1  -5   2  671.24   31.79
  -1   5  -2  675.90   31.73
   1  -5   2  670.30   31.79
  -1   5  -2  677.58   32.28
   1  -5   2  673.10   32.27
   1  -5   3   14.54    1.52
  -1   5  -3   14.68    1.33
  -1   5  -3   14.61    1.16
  -1   5  -3   15.01    1.06
   1  -5   3   16.08    1.57
  -1   5  -3   13.29    1.33
   1  -5   3   14.53    1.34
   1  -5   3   15.98    1.29
   1  -5   3   15.94    1.79
  -1   5  -3   14.59    1.46
   1  -5   3   14.88    1.53
   1  -5   3   12.88    1.94
   1  -5   4   20.87    1.57
  -1   5  -4   20.84    1.28
   1  -5   4   24.90    1.73
  -1   5  -4   22.55    1.69
   1  -5   4   23.11    2.04
   1  -5   4   21.49    1.98
  -1   5  -4   22.06    1.46
   1  -5   4   18.32    1.79
  -1   5  -4   22.48    1.85
   1  -5   4   19.31    2.44
  -1   5  -4   24.26    1.88
  -1   5  -5  581.99   27.74
   1  -5   5  589.84   27.82
   1  -5   5  577.04   28.35
   1  -5   5  595.24   28.45
  -1   5  -5  583.23   28.20
   1  -5   5  500.82   29.23
   1  -5   5  565.97   27.65
  -1   5  -5  601.40   28.07
   1  -5   5  575.70   28.17
   1  -5   6   57.35    3.58
  -1   5  -6   58.37    3.48
   1  -5   6   55.21    3.76
  -1   5  -6   57.21    3.80
   1  -5   6   50.77    3.13
  -1   5  -6   56.97    3.22
  -1   5  -7  544.28   25.89
   1  -5   7  555.27   26.06
  -1   5  -7  542.12   26.49
   1  -5   7  530.65   26.39
   1  -5   7  495.82   25.53
  -1   5  -7  553.17   25.62
  -1   5  -8   23.79    1.88
   1  -5   8   21.33    2.22
   1  -5   8   22.92    1.98
  -1   5  -8   24.66    1.71
  -1   5  -8   26.87    2.50
   1  -5   9   88.28    5.70
  -1   5  -9   90.05    5.95
   1  -5   9   90.94    5.27
  -1   5  -9   92.87    4.88
   1  -5  10   19.29    1.79
  -1   5 -10   24.71    2.59
  -1   5 -10   22.04    1.59
   1  -5  10   20.75    2.82
  -1   5 -10   21.27    1.58
   1  -5  10   20.35    2.23
   1  -5  11   64.22    5.23
  -1   5 -11   67.43    4.82
  -1   5 -11   55.88    3.29
   1  -5  11   52.83    4.17
  -1   5 -11   56.06    3.21
   1  -5  12  250.65   13.28
  -1   5 -12  229.11   10.57
  -1   5 -12  224.24   12.26
   1  -5  12  215.88   11.70
  -1   5 -13    6.99    1.79
   1  -5  13    7.78    1.68
   1  -5  13    7.84    2.16
  -1   5 -14  126.97    8.33
   1  -5  14  122.19    7.67
   1  -5  14  124.62    8.95
   1  -5  15    2.38    1.24
  -1   5 -15    5.08    1.75
   1  -5  15    4.46    2.15
   1  -5  16   24.42    2.82
  -1   5 -16   23.54    3.21
   1  -5  16   26.28    3.89
   1  -5  17   20.98    2.60
  -1   5 -17   14.40    2.62
   1  -5  17   12.09    2.91
   1  -4 -19    0.40    1.50
   1  -4 -19   -1.03    1.54
   1  -4 -19    1.10    1.16
  -1   4  19    2.35    1.36
   1  -4 -18   11.66    2.41
   1  -4 -18    8.07    1.81
   1  -4 -18    5.77    1.48
  -1   4  18    7.45    1.61
   1  -4 -17    6.72    1.96
   1  -4 -17   11.60    1.94
   1  -4 -17    8.74    1.55
  -1   4  17   10.22    1.71
   1  -4 -16    4.63    1.65
  -1   4  16    2.16    1.22
   1  -4 -16    3.89    1.19
   1  -4 -16    1.10    1.16
   1  -4 -15   51.25    3.51
   1  -4 -15   61.60    4.77
  -1   4  15   61.52    3.89
   1  -4 -15   55.97    4.05
   1  -4 -14   33.57    2.24
   1  -4 -14   40.31    3.13
  -1   4  14   41.86    3.01
   1  -4 -14   41.32    3.66
   1  -4 -14   26.55    2.07
   1  -4 -14   29.51    2.54
   1  -4 -13    8.04    1.59
   1  -4 -13    7.73    0.94
  -1   4  13    2.64    0.59
   1  -4 -13    7.35    1.71
   1  -4 -13    3.51    0.84
   1  -4 -13    6.37    1.24
  -1   4  13   10.45    1.59
   1  -4 -12  136.29    6.59
  -1   4  12  132.19    6.00
   1  -4 -12  139.11    7.13
   1  -4 -12  156.40    7.85
   1  -4 -12  143.17    6.21
  -1   4  12  156.85    7.06
   1  -4 -11    8.96    1.02
   1  -4 -11   11.52    1.98
   1  -4 -11    9.52    1.61
  -1   4  11    8.52    1.10
  -1   4  11   11.12    1.08
  -1   4  11    5.11    0.71
   1  -4 -11   10.28    1.05
   1  -4 -11   12.52    1.35
  -1   4  11   13.72    1.66
   1  -4 -10   46.09    2.70
   1  -4 -10   47.35    3.41
   1  -4 -10   46.91    3.09
   1  -4 -10   39.46    2.36
  -1   4  10   37.03    2.48
   1  -4 -10   31.70    2.61
   1  -4 -10   42.26    2.31
  -1   4  10   48.68    3.05
  -1   4  10   26.04    2.01
  -1   4  10   37.25    2.30
  -1   4   9   15.06    1.21
  -1   4   9   17.48    1.63
   1  -4  -9   13.60    1.68
   1  -4  -9   20.18    1.41
  -1   4   9   23.22    2.08
   1  -4  -9   23.58    1.61
  -1   4   9   18.17    1.49
   1  -4  -9   26.24    2.29
   1  -4  -9   17.30    1.50
   1  -4  -9   22.80    1.75
   1  -4  -9   22.13    2.04
  -1   4   9   18.06    1.32
  -1   4   9   23.07    1.45
   1  -4  -9   29.63    2.13
   1  -4  -8   95.80    4.88
  -1   4   8   62.91    4.29
   1  -4  -8   74.38    4.64
  -1   4   8   94.74    4.59
  -1   4   8   78.78    4.41
   1  -4  -8  111.55    5.07
   1  -4  -8   99.44    4.54
   1  -4  -8  113.61    5.55
  -1   4   8   76.03    4.85
   1  -4  -8   70.91    4.96
   1  -4  -8   85.43    4.67
  -1   4   8   92.02    4.65
  -1   4   8  104.86    5.27
   1  -4  -8   92.51    5.21
   1  -4  -8  105.42    5.17
  -1   4   7   30.91    2.38
  -1   4   7   29.39    2.07
   1  -4  -7   29.30    2.06
  -1   4   7   33.72    1.98
   1  -4  -7   24.94    2.00
   1  -4  -7   38.16    2.49
  -1   4   7   42.39    2.32
   1  -4  -7   38.56    2.34
  -1   4   7   23.53    1.71
  -1   4   7   24.61    2.55
  -1   4   7   25.31    1.78
   1  -4  -7   25.95    2.25
  -1   4   7   27.56    2.21
  -1   4   7   36.39    2.12
   1  -4  -7   35.66    2.22
   1  -4  -7   29.09    1.87
   1  -4  -7   37.62    2.44
   1  -4  -7   31.24    2.43
  -1   4   6   17.50    1.34
   1  -4  -6   20.66    1.72
  -1   4   6   12.60    1.14
  -1   4   6   12.76    1.46
   1  -4  -6   11.54    1.50
   1  -4  -6   19.48    1.59
  -1   4   6   19.76    1.47
  -1   4   6   21.32    1.74
  -1   4   6   15.29    1.72
   1  -4  -6   14.83    1.22
   1  -4  -6   17.94    1.67
   1  -4  -6   22.90    1.67
  -1   4   6   23.26    1.57
  -1   4   6   13.79    1.36
   1  -4  -6   17.43    1.48
  -1   4   6   12.19    1.76
   1  -4  -6   17.33    1.65
   1  -4  -6   17.21    1.40
  -1   4   6   18.06    1.24
  -1   4   5    0.06    0.52
   1  -4  -5   -0.10    0.61
   1  -4  -5   -0.49    0.49
  -1   4   5    0.31    0.67
  -1   4   5    0.37    0.53
  -1   4   5    0.18    0.59
  -1   4   5    0.20    0.66
  -1   4   5    0.47    0.53
   1  -4  -5    0.35    0.50
   1  -4  -5    0.53    0.55
  -1   4   5    0.06    0.57
   1  -4  -5    0.22    0.37
   1  -4  -5   -0.27    0.54
   1  -4  -5   -0.30    0.62
  -1   4   5    0.38    0.49
   1  -4  -5   -0.11    0.49
  -1   4   5   -0.27    0.36
  -1   4   5    0.41    0.33
   1  -4  -5    0.38    0.60
  -1   4   5    0.98    0.73
  -1   4   5   -0.20    0.70
   1  -4  -4    1.89    0.48
   1  -4  -4    1.31    0.57
  -1   4   4    1.52    0.61
  -1   4   4    1.15    0.66
   1  -4  -4    2.27    0.70
  -1   4   4    1.59    0.69
   1  -4  -4    2.27    0.53
  -1   4   4    2.29    0.77
  -1   4   4    2.14    0.62
  -1   4   4    3.68    0.78
  -1   4   4    2.82    0.61
   1  -4  -4    1.25    0.59
   1  -4  -4    2.65    0.71
  -1   4   4    2.03    0.64
  -1   4   4    1.88    0.71
  -1   4   4    3.86    0.56
   1  -4  -4    2.46    0.65
   1  -4  -4    1.84    0.59
  -1   4   4    1.60    0.62
  -1   4   4    2.49    0.73
   1  -4  -4    2.53    0.68
  -1   4   4    1.73    0.46
  -1   4   3   45.56    2.83
   1  -4  -3   33.28    2.43
  -1   4   3   50.62    2.83
   1  -4  -3   56.04    2.82
  -1   4   3   41.36    2.81
  -1   4   3   64.14    3.10
   1  -4  -3   59.98    3.05
  -1   4   3   42.54    2.92
  -1   4   3   44.32    2.64
   1  -4  -3   61.56    2.80
  -1   4   3   24.64    2.50
   1  -4  -3   42.20    2.66
  -1   4   3   42.03    2.81
  -1   4   3   53.70    2.75
  -1   4   3   51.69    2.80
  -1   4   3   44.69    2.81
  -1   4   3   38.33    2.93
   1  -4  -3   37.75    2.76
  -1   4   2    0.06    0.54
   1  -4  -2    0.87    0.51
  -1   4   2    0.66    0.49
  -1   4   2    0.78    0.56
  -1   4   2    0.68    0.57
  -1   4   2    0.29    0.42
  -1   4   2    0.12    0.40
  -1   4   2    0.84    0.56
  -1   4   2    0.19    0.42
   1  -4  -2   -0.07    0.40
  -1   4   2    0.46    0.50
  -1   4   2   -0.07    0.43
   1  -4  -2    0.20    0.43
  -1   4   2    0.72    0.38
  -1   4   2    1.29    0.56
  -1   4   1    3.00    0.75
  -1   4   1    3.39    0.81
   1  -4  -1    3.02    0.83
  -1   4   1    5.27    0.88
   1  -4  -1    5.79    0.90
   1  -4  -1    4.76    0.72
  -1   4   1    5.02    0.89
  -1   4   1    4.08    0.79
  -1   4   1    3.90    0.70
   1  -4  -1    3.85    0.75
  -1   4   1    3.31    0.66
  -1   4   1    2.65    0.64
  -1   4   1    3.05    0.72
   1  -4  -1    2.49    0.66
   1  -4  -1    4.77    0.78
   1  -4  -1    3.34    0.69
  -1   4   1    2.95    0.67
  -1   4   1    2.01    0.71
  -1   4   0   98.00    5.71
  -1   4   0  128.92    5.81
   1  -4   0  117.31    5.83
   1  -4   0  138.56    6.24
  -1   4   0  128.81    6.38
  -1   4   0   89.31    5.99
  -1   4   0  107.83    5.86
  -1   4   0  103.21    5.67
  -1   4   0   87.78    5.86
   1  -4   0  105.94    5.82
   1  -4   0   77.09    5.90
   1  -4   0  145.21    6.40
  -1   4   0  147.28    6.36
   1  -4   0   92.11    6.22
   1  -4   0  137.85    5.82
   1  -4   1   16.24    1.60
  -1   4  -1   18.25    1.34
  -1   4  -1   23.52    1.50
  -1   4  -1   13.45    1.23
  -1   4  -1   20.69    1.69
   1  -4   1   20.65    1.45
  -1   4  -1   17.06    1.89
   1  -4   1   10.88    1.36
  -1   4  -1   17.11    1.36
   1  -4   1   20.78    1.57
  -1   4  -1   21.57    1.70
  -1   4  -1   25.36    1.93
   1  -4   1   28.04    2.03
   1  -4   1   16.74    1.78
   1  -4   1   28.30    2.09
  -1   4  -2   12.31    1.11
   1  -4   2   14.29    1.84
   1  -4   2   11.41    1.44
  -1   4  -2   13.06    1.39
  -1   4  -2    9.59    1.07
  -1   4  -2   14.26    1.72
   1  -4   2    6.66    1.16
   1  -4   2    8.91    0.99
   1  -4   2   13.35    1.49
  -1   4  -2   10.43    1.27
  -1   4  -2   10.65    1.15
   1  -4   2   10.52    1.16
  -1   4  -2    8.20    0.84
  -1   4  -2   11.09    1.01
   1  -4   2   15.40    1.66
  -1   4  -3    2.19    0.44
  -1   4  -3    2.49    1.09
   1  -4   3    1.61    0.64
   1  -4   3    1.37    1.15
  -1   4  -3    1.06    0.73
   1  -4   3    1.57    0.87
  -1   4  -3    1.92    0.83
  -1   4  -3    2.16    0.72
  -1   4  -3    1.43    0.73
   1  -4   3    1.83    0.82
  -1   4  -3    1.64    0.57
   1  -4   3    3.25    0.92
  -1   4  -3    3.46    0.90
   1  -4   3    2.06    0.57
   1  -4   4   14.60    1.92
   1  -4   4   15.68    1.31
  -1   4  -4   14.82    0.98
  -1   4  -4   16.21    1.49
   1  -4   4   18.15    1.55
  -1   4  -4   15.06    1.55
   1  -4   4   19.98    1.79
  -1   4  -4   12.61    1.68
   1  -4   4   15.29    1.71
  -1   4  -4   15.16    1.86
  -1   4  -4   22.00    2.55
   1  -4   5   10.46    1.36
  -1   4  -5    9.64    1.37
  -1   4  -5   10.52    1.35
  -1   4  -5   11.05    1.20
   1  -4   5   11.28    1.31
   1  -4   5   12.26    1.70
   1  -4   5   12.56    1.09
  -1   4  -5   12.82    1.70
   1  -4   6    4.78    0.86
  -1   4  -6    4.28    1.20
  -1   4  -6    3.22    0.90
   1  -4   6    3.87    0.88
  -1   4  -6    5.56    0.84
   1  -4   6    4.84    0.75
  -1   4  -6    3.17    0.93
   1  -4   6    4.62    1.13
   1  -4   7    0.78    0.70
  -1   4  -7    0.50    0.49
  -1   4  -7   -0.18    0.85
  -1   4  -7    1.16    0.52
   1  -4   7   -0.32    0.48
   1  -4   8    0.42    0.50
  -1   4  -8   -0.62    0.79
   1  -4   8    1.17    0.79
  -1   4  -8   -0.12    0.48
  -1   4  -8    0.69    0.53
   1  -4   9    0.31    1.09
   1  -4   9   -0.18    0.80
  -1   4  -9    0.35    0.46
   1  -4   9    0.30    0.45
  -1   4  -9   -0.16    0.46
  -1   4 -10    0.61    0.60
   1  -4  10   -0.34    1.09
  -1   4 -10    0.50    0.92
  -1   4 -10    0.27    0.49
   1  -4  10    0.76    0.77
   1  -4  11    3.30    1.73
  -1   4 -11    1.51    0.73
  -1   4 -11    1.05    0.58
   1  -4  11    1.20    1.04
  -1   4 -11    1.64    1.27
  -1   4 -12   28.53    3.47
   1  -4  12   32.58    3.05
   1  -4  12   31.69    3.84
  -1   4 -12   28.66    2.16
  -1   4 -13    1.58    1.47
   1  -4  13    2.13    1.65
  -1   4 -13    1.30    0.80
   1  -4  13    1.11    1.14
  -1   4 -14   16.35    1.77
   1  -4  14   18.41    2.44
  -1   4 -14   25.25    3.23
   1  -4  14   21.51    3.51
   1  -4  15   18.73    2.56
   1  -4  15   28.38    3.90
  -1   4 -15   24.23    3.28
   1  -4  16   43.23    5.04
   1  -4  16   44.53    3.88
  -1   4 -16   43.10    4.60
   1  -4  17   25.14    4.08
   1  -4  17   24.90    2.85
  -1   4 -17   21.61    3.34
   1  -4  18   12.00    3.06
  -1   4 -18   16.35    3.18
   1  -4  18   18.65    2.55
   1  -3 -19   19.47    2.40
   1  -3 -19   16.42    2.10
  -1   3  19   13.73    3.07
   1  -3 -19   14.73    2.78
  -1   3  19   17.19    2.05
  -1   3  18    2.80    1.27
   1  -3 -18    3.48    1.61
   1  -3 -18    3.00    1.22
   1  -3 -18    3.94    1.46
  -1   3  17    7.84    1.46
   1  -3 -17    3.64    1.80
   1  -3 -17    6.66    1.39
   1  -3 -17    4.83    1.51
  -1   3  16   16.74    1.95
   1  -3 -16   18.28    2.64
   1  -3 -16   17.44    2.13
   1  -3 -16   16.21    1.89
   1  -3 -15    5.70    1.20
   1  -3 -15    3.60    0.75
   1  -3 -15    4.74    1.56
   1  -3 -15    5.09    1.32
  -1   3  15    6.08    1.34
  -1   3  14    1.38    0.96
   1  -3 -14    1.31    0.64
   1  -3 -14    1.09    0.81
   1  -3 -14    3.22    1.36
   1  -3 -14    2.02    1.10
   1  -3 -14    1.08    0.60
  -1   3  13  101.00    5.27
   1  -3 -13  104.82    6.75
   1  -3 -13   99.49    5.30
   1  -3 -13   92.01    5.66
   1  -3 -13  104.81    5.40
  -1   3  13  108.92    5.97
   1  -3 -13  105.19    6.12
  -1   3  12   26.09    1.73
   1  -3 -12   27.01    1.83
  -1   3  12   27.41    2.28
   1  -3 -12   27.98    2.81
   1  -3 -12   26.36    1.82
   1  -3 -12   26.55    2.12
   1  -3 -12   30.80    2.47
  -1   3  11   63.60    3.48
   1  -3 -11   73.23    4.81
   1  -3 -11   65.28    4.18
  -1   3  11   67.76    4.13
   1  -3 -11   67.08    3.61
   1  -3 -11   65.86    3.61
   1  -3 -11   63.82    3.89
  -1   3  10   83.06    4.73
   1  -3 -10  103.10    5.86
  -1   3  10   88.04    4.55
   1  -3 -10   93.78    4.68
  -1   3  10   92.57    5.20
   1  -3 -10   86.23    4.71
  -1   3  10   91.67    4.56
   1  -3 -10   87.45    5.23
   1  -3 -10   89.83    4.99
   1  -3  -9   11.77    1.05
  -1   3   9   11.77    0.87
   1  -3  -9   15.09    1.70
  -1   3   9    9.45    0.92
   1  -3  -9   11.37    0.95
   1  -3  -9   11.91    1.20
  -1   3   9   12.23    1.37
  -1   3   9   12.41    1.06
   1  -3  -9   10.54    1.37
   1  -3  -9   11.65    0.94
   1  -3  -8  228.83   11.20
  -1   3   8  239.56   11.19
  -1   3   8  229.45   11.02
   1  -3  -8  232.20   11.45
   1  -3  -8  225.26   11.25
   1  -3  -8  224.68   11.14
   1  -3  -8  236.08   12.07
  -1   3   8  241.55   11.71
   1  -3  -8  237.75   11.52
   1  -3  -8  208.64   11.43
  -1   3   8  239.22   11.37
   1  -3  -8  218.90   11.65
   1  -3  -7  172.16    8.55
  -1   3   7  175.08    8.53
   1  -3  -7  169.52    8.81
  -1   3   7  185.13    8.75
   1  -3  -7  156.67    8.68
   1  -3  -7  173.51    8.78
  -1   3   7  175.25    9.20
  -1   3   7  174.71    8.95
   1  -3  -7  179.55    9.23
   1  -3  -7  179.02    8.45
   1  -3  -7  171.74    8.59
  -1   3   7  175.53    8.42
  -1   3   7  174.59    8.51
   1  -3  -7  176.00    8.94
  -1   3   7  166.63    8.34
   1  -3  -7  166.65    8.92
  -1   3   7  185.73    9.40
   1  -3  -6    2.74    0.62
  -1   3   6    1.83    0.60
  -1   3   6    2.32    0.58
   1  -3  -6    1.14    0.52
   1  -3  -6    1.91    0.37
  -1   3   6    2.58    0.82
  -1   3   6    1.87    0.34
   1  -3  -6    1.69    0.70
   1  -3  -6    2.19    0.55
  -1   3   6    0.94    0.49
  -1   3   6    1.83    0.55
   1  -3  -6    1.86    0.72
  -1   3   6    2.38    0.64
  -1   3   6    1.23    0.75
   1  -3  -6    1.49    0.66
   1  -3  -6    1.95    0.53
  -1   3   6    2.28    0.93
  -1   3   6    1.51    0.71
   1  -3  -6    1.97    0.67
  -1   3   5  116.29    5.74
   1  -3  -5  106.23    5.79
  -1   3   5  111.62    5.71
   1  -3  -5  113.96    5.74
   1  -3  -5  107.60    5.74
  -1   3   5  120.79    5.58
  -1   3   5  110.61    5.82
  -1   3   5  123.55    5.94
   1  -3  -5  112.69    5.98
  -1   3   5  107.06    5.51
   1  -3  -5  110.31    5.95
   1  -3  -5  112.41    5.97
  -1   3   5  109.12    5.68
   1  -3  -5  116.77    5.59
  -1   3   5  121.58    6.11
  -1   3   5  110.08    6.13
   1  -3  -5  112.88    6.01
   1  -3  -4  136.08    6.65
   1  -3  -4  134.71    6.94
  -1   3   4  141.23    6.90
   1  -3  -4  129.11    7.01
  -1   3   4  144.33    7.01
   1  -3  -4  133.44    6.84
  -1   3   4  135.11    6.77
  -1   3   4  134.53    6.89
  -1   3   4  142.62    6.77
  -1   3   4  131.85    6.63
  -1   3   4  130.04    6.91
  -1   3   4  124.43    6.98
  -1   3   4  134.09    6.83
  -1   3   4  139.24    6.60
   1  -3  -4  133.68    6.96
   1  -3  -4  133.34    6.79
   1  -3  -4  132.29    6.88
  -1   3   4  141.61    7.01
  -1   3   4  135.49    6.78
   1  -3  -4  136.29    6.80
   1  -3  -3  905.10   42.89
   1  -3  -3  834.83   42.87
  -1   3   3  903.87   42.87
  -1   3   3  897.19   42.93
  -1   3   3  894.46   42.97
   1  -3  -3  975.00   43.01
  -1   3   3  895.01   43.00
  -1   3   3  876.70   42.90
   1  -3  -3  890.79   42.81
   1  -3  -3  933.61   43.03
   1  -3  -3  890.46   42.97
  -1   3   3  925.29   42.94
  -1   3   3  918.94   43.02
  -1   3   3  912.27   42.87
   1  -3  -3  892.84   42.89
   1  -3  -3  878.95   42.74
  -1   3   3  906.00   42.73
   1  -3  -3  898.83   43.14
  -1   3   3  945.59   43.10
  -1   3   3  920.41   42.77
  -1   3   3  953.69   42.88
  -1   3   3  916.68   42.91
  -1   3   2   13.88    1.06
  -1   3   2   12.44    0.99
   1  -3  -2   11.56    0.97
  -1   3   2   13.48    1.01
  -1   3   2   14.09    1.02
   1  -3  -2   13.02    0.92
  -1   3   2   13.69    0.91
  -1   3   2    8.62    0.84
  -1   3   2   11.83    1.02
  -1   3   2   12.46    0.82
  -1   3   2   11.55    0.96
   1  -3  -2   10.81    0.74
  -1   3   2   13.61    1.00
  -1   3   2   12.49    1.01
   1  -3  -2   11.01    0.92
  -1   3   2   12.70    1.00
  -1   3   2    8.84    1.00
  -1   3   1 2063.48   95.70
  -1   3   1 1998.24   95.71
  -1   3   1 2057.23   95.95
   1  -3  -1 2014.80   95.99
  -1   3   1 1982.87   95.76
   1  -3  -1 2016.83   95.77
  -1   3   1 2026.16   95.73
  -1   3   1 2051.56   95.74
  -1   3   1 2037.44   95.73
   1  -3  -1 2031.52   95.73
  -1   3   1 2079.14   95.72
  -1   3   1 2067.34   95.73
   1  -3  -1 1924.78   95.75
   1  -3  -1 2052.32   95.68
  -1   3   1 2096.22   95.75
   1  -3   0 1507.58   69.69
  -1   3   0 1393.78   69.64
   1  -3   0 1491.78   69.70
  -1   3   0 1543.18   69.69
  -1   3   0 1525.32   69.61
   1  -3   0 1505.82   69.62
  -1   3   0 1480.92   69.69
   1  -3   0 1464.21   69.70
  -1   3   0 1474.98   69.59
   1  -3   0 1396.70   69.59
  -1   3   0 1492.70   69.72
  -1   3   0 1454.18   69.87
   1  -3   0 1449.42   69.92
   1  -3   0 1496.26   69.69
  -1   3   0 1474.33   69.76
  -1   3   0 1489.93   69.60
   1  -3   0 1469.86   69.77
  -1   3   0 1483.49   69.77
  -1   3  -1   82.74    4.20
   1  -3   1   79.26    4.34
  -1   3  -1   86.28    4.27
  -1   3  -1   78.55    4.22
   1  -3   1   80.88    4.55
   1  -3   1   82.92    4.59
  -1   3  -1   85.17    4.45
  -1   3  -1   79.43    4.36
  -1   3  -1   84.48    4.56
   1  -3   1   88.74    4.40
   1  -3   1   84.96    4.35
   1  -3   1   79.84    4.52
   1  -3   1   83.90    4.25
  -1   3  -1   87.20    4.24
  -1   3  -2   84.24    4.34
   1  -3   2   89.33    4.60
  -1   3  -2   90.61    4.73
  -1   3  -2   85.31    4.41
   1  -3   2   82.66    5.03
  -1   3  -2   94.28    4.67
   1  -3   2   95.04    4.77
   1  -3   2   93.12    4.80
  -1   3  -2   86.20    4.53
   1  -3   2   87.24    4.56
  -1   3  -2   82.63    4.89
  -1   3  -2   94.81    4.76
   1  -3   2   85.71    4.76
   1  -3   2   85.47    4.42
  -1   3  -3   24.39    2.09
  -1   3  -3   28.53    1.90
   1  -3   3   28.43    2.04
  -1   3  -3   29.23    1.95
  -1   3  -3   25.46    1.66
   1  -3   3   26.72    1.68
  -1   3  -3   22.07    1.76
   1  -3   3   21.60    1.78
  -1   3  -3   28.30    1.74
   1  -3   3   28.84    1.58
   1  -3   3   28.68    1.96
  -1   3  -3   28.34    1.44
  -1   3  -4  218.00   10.78
   1  -3   4  216.19   10.84
   1  -3   4  223.11   11.00
   1  -3   4  213.78   10.46
  -1   3  -4  215.93   11.36
   1  -3   4  222.28   11.20
  -1   3  -4  222.67   11.09
  -1   3  -4  211.59   10.57
   1  -3   4  217.22   10.60
  -1   3  -4  217.80   10.66
   1  -3   5  333.17   16.09
  -1   3  -5  283.11   16.40
  -1   3  -5  331.93   16.28
   1  -3   5  336.82   16.39
  -1   3  -5  323.33   15.56
   1  -3   5  322.69   15.58
   1  -3   5  319.59   15.82
  -1   3  -5  317.39   15.76
  -1   3  -5  322.72   15.67
  -1   3  -5  340.14   15.99
   1  -3   6  250.71   12.82
  -1   3  -6  247.17   12.70
  -1   3  -6  240.08   11.98
   1  -3   6  249.91   12.09
   1  -3   6  243.91   12.39
  -1   3  -6  242.09   11.95
  -1   3  -6  239.44   11.79
   1  -3   6  242.21   11.83
  -1   3  -7   24.54    2.39
  -1   3  -7   25.95    1.56
   1  -3   7   25.43    1.57
   1  -3   7   23.29    1.71
  -1   3  -7   22.72    1.65
   1  -3   7   24.34    2.06
  -1   3  -7   21.30    1.69
  -1   3  -8   20.31    2.28
   1  -3   8   19.43    2.40
  -1   3  -8   20.66    1.58
  -1   3  -8   21.13    1.47
  -1   3  -8   20.25    1.35
   1  -3   8   22.67    1.97
  -1   3  -9  354.88   16.11
  -1   3  -9  306.34   15.92
   1  -3   9  350.65   17.86
   1  -3   9  368.84   16.86
  -1   3  -9  366.08   17.46
  -1   3  -9  315.63   15.80
   1  -3  10   10.52    1.46
  -1   3 -10    9.32    1.05
  -1   3 -10    9.60    1.09
  -1   3 -10    5.56    1.44
   1  -3  10    5.58    1.65
   1  -3  11   39.99    3.15
  -1   3 -11   43.28    2.71
   1  -3  11   35.88    3.85
  -1   3 -11   43.49    3.76
   1  -3  12  393.19   19.35
  -1   3 -12  403.82   18.62
   1  -3  12  355.35   20.55
  -1   3 -12  377.48   20.10
   1  -3  12  363.14   18.32
   1  -3  13    2.51    1.61
  -1   3 -13    0.64    1.29
   1  -3  13    1.21    0.66
  -1   3 -13   -0.55    0.81
   1  -3  13    0.20    0.98
  -1   3 -14   94.68    5.52
  -1   3 -14  107.05    7.13
   1  -3  14   99.30    6.18
   1  -3  14   96.74    7.56
  -1   3 -15   57.95    4.87
  -1   3 -15   52.27    3.45
   1  -3  15   53.48    5.42
   1  -3  15   47.62    3.90
  -1   3 -16  122.53    8.50
   1  -3  16  126.15    7.54
   1  -3  16  119.97    9.11
  -1   3 -17    1.63    1.57
   1  -3  17   -0.24    1.11
   1  -3  17   -1.08    1.80
  -1   3 -18    8.60    2.29
   1  -3  18    7.00    1.64
   1  -3  18    6.85    2.54
  -1   2  19   11.71    2.92
   1  -2 -19   11.89    1.83
   1  -2 -19   15.54    2.90
   1  -2 -19   14.92    2.19
  -1   2  18    4.44    1.24
   1  -2 -18    4.73    1.93
  -1   2  18    5.25    2.18
   1  -2 -18    3.28    1.36
   1  -2 -18    1.79    1.13
  -1   2  17   87.40    5.20
   1  -2 -17   84.42    5.25
   1  -2 -17   77.04    5.43
  -1   2  17   69.85    6.76
   1  -2 -17   96.32    6.75
   1  -2 -16   13.56    1.78
  -1   2  16   19.38    1.99
   1  -2 -16   15.05    2.08
   1  -2 -16   21.28    2.96
   1  -2 -15   -0.07    0.58
   1  -2 -15    0.89    0.96
  -1   2  15   -1.89    1.16
   1  -2 -15    2.21    1.12
   1  -2 -15    0.65    1.28
   1  -2 -14    5.27    0.86
   1  -2 -14    7.51    1.81
  -1   2  14    5.85    0.91
   1  -2 -14    7.82    1.30
  -1   2  14    6.71    1.34
   1  -2 -14    8.08    1.03
   1  -2 -14    7.75    1.43
   1  -2 -13   11.70    1.43
  -1   2  13   11.60    1.12
   1  -2 -13   11.94    2.03
  -1   2  13    8.99    1.41
   1  -2 -13    7.27    0.97
   1  -2 -13   11.70    1.67
   1  -2 -13    8.71    1.07
   1  -2 -12  113.79    5.22
   1  -2 -12   83.46    4.97
  -1   2  12  112.92    5.72
   1  -2 -12  104.24    5.50
  -1   2  12   82.70    5.02
   1  -2 -12  101.08    5.76
   1  -2 -12  100.48    6.49
   1  -2 -11   -0.14    0.73
   1  -2 -11   -0.30    0.54
   1  -2 -11    0.23    0.85
  -1   2  11   -0.06    0.40
  -1   2  11    0.36    0.72
   1  -2 -11    0.75    0.69
   1  -2 -11    0.20    0.40
   1  -2 -10  105.32    6.02
  -1   2  10   97.15    5.92
  -1   2  10  142.59    6.66
   1  -2 -10  121.83    6.75
   1  -2 -10  142.73    7.48
   1  -2 -10  134.78    6.15
   1  -2 -10  132.31    6.42
   1  -2  -9   24.06    1.43
   1  -2  -9   26.61    1.74
   1  -2  -9   18.73    1.35
  -1   2   9   22.88    1.86
   1  -2  -9   25.56    1.94
   1  -2  -9   19.92    2.20
  -1   2   9   14.01    1.19
   1  -2  -9   14.58    1.20
   1  -2  -8   16.37    1.15
   1  -2  -8   16.41    1.40
   1  -2  -8   13.23    1.03
   1  -2  -8   16.28    1.65
   1  -2  -8   12.96    1.15
  -1   2   8    9.75    1.15
  -1   2   8   10.53    0.96
   1  -2  -8   15.31    1.86
  -1   2   8   13.96    1.56
   1  -2  -7   47.26    2.33
  -1   2   7   29.08    1.79
   1  -2  -7   28.91    1.84
   1  -2  -7   31.10    1.95
   1  -2  -7   38.14    1.92
   1  -2  -7   36.03    2.67
  -1   2   7   18.93    1.93
  -1   2   7   40.27    2.44
   1  -2  -7   39.24    2.40
  -1   2   7   35.20    2.40
  -1   2   7   31.17    2.79
  -1   2   7   21.62    1.66
  -1   2   7   37.47    2.40
   1  -2  -6   18.06    2.00
   1  -2  -6   23.75    1.69
  -1   2   6   27.92    1.67
  -1   2   6   10.77    0.90
  -1   2   6   16.81    1.50
   1  -2  -6   17.19    1.30
  -1   2   6   10.28    1.29
  -1   2   6   15.46    1.22
   1  -2  -6   14.07    1.19
  -1   2   6   12.70    1.81
  -1   2   6   18.12    1.58
   1  -2  -6   20.24    1.18
   1  -2  -6   31.90    1.62
   1  -2  -5    0.41    0.39
  -1   2   5    0.66    0.38
  -1   2   5    2.49    0.55
  -1   2   5    1.49    0.60
  -1   2   5    0.70    0.44
   1  -2  -5    0.33    0.43
   1  -2  -5    2.37    0.55
   1  -2  -5    1.77    0.29
   1  -2  -5    0.32    0.41
  -1   2   5    1.30    0.41
   1  -2  -5    0.96    0.58
   1  -2  -5    1.12    0.54
  -1   2   5    0.42    0.63
  -1   2   5    1.03    0.24
   1  -2  -4   80.24    3.87
   1  -2  -4   89.61    4.29
  -1   2   4   66.94    4.35
   1  -2  -4   66.04    4.28
  -1   2   4   85.43    3.81
   1  -2  -4   64.26    4.02
  -1   2   4   56.33    4.00
  -1   2   4   76.35    4.05
   1  -2  -4   70.67    4.10
  -1   2   4  109.65    4.28
   1  -2  -4   52.60    4.11
  -1   2   4   57.44    4.10
   1  -2  -4   83.91    4.39
   1  -2  -3   18.33    1.33
  -1   2   3   12.58    1.24
   1  -2  -3   10.95    1.26
   1  -2  -3   11.02    0.91
  -1   2   3   12.83    1.10
   1  -2  -3   13.16    1.13
  -1   2   3   14.27    1.23
   1  -2  -3   15.87    1.31
   1  -2  -3   13.98    1.16
  -1   2   3   13.03    1.13
  -1   2   3   10.40    1.20
   1  -2  -3   12.28    1.24
  -1   2   3   21.02    1.27
  -1   2   2   42.58    1.93
  -1   2   2   27.68    1.79
  -1   2   2   31.01    1.62
  -1   2   2   22.33    1.68
   1  -2  -2   30.22    1.71
   1  -2  -2   28.91    1.59
  -1   2   2   20.90    1.54
  -1   2   2   21.29    1.90
  -1   2   2   26.70    1.86
  -1   2   2   18.84    1.69
  -1   2   2   25.26    1.76
  -1   2   2   38.58    1.88
  -1   2   2   31.64    1.89
   1  -2  -2   37.60    1.92
   1  -2  -2   24.82    1.89
   1  -2  -1   11.42    0.97
  -1   2   1   12.64    1.03
  -1   2   1   12.50    1.14
  -1   2   1   20.37    1.24
  -1   2   1   12.82    1.02
   1  -2  -1   10.18    1.08
  -1   2   1   12.85    1.13
  -1   2   1   18.58    1.23
  -1   2   1   12.52    1.30
  -1   2   1   15.48    1.13
  -1   2   0    0.75    0.43
   1  -2   0    0.50    0.40
   1  -2   0    1.22    0.46
   1  -2   0    0.72    0.41
  -1   2   0    0.48    0.43
  -1   2   0    0.53    0.34
  -1   2   0    0.88    0.42
  -1   2   0    0.50    0.38
   1  -2   0    1.53    0.45
  -1   2   0    0.29    0.41
  -1   2   0    0.25    0.33
   1  -2   0    0.52    0.41
  -1   2   0    0.98    0.47
  -1   2  -1    7.90    0.82
   1  -2   1    7.84    0.96
  -1   2  -1    9.25    0.96
   1  -2   1    6.00    0.63
  -1   2  -1    7.53    0.64
   1  -2   1    5.63    0.80
   1  -2   1    5.58    0.79
   1  -2   1    6.14    0.83
  -1   2  -1    6.54    0.81
   1  -2   1   10.69    0.89
  -1   2  -1    3.34    0.75
   1  -2   2   27.27    1.67
  -1   2  -2   31.26    2.20
   1  -2   2   24.37    1.49
  -1   2  -2   33.13    1.57
  -1   2  -2   26.09    1.89
   1  -2   2   23.68    1.92
  -1   2  -2   34.02    1.90
  -1   2  -2   23.86    1.89
   1  -2   2   23.09    1.93
   1  -2   2   23.64    2.02
  -1   2  -2   24.40    1.66
   1  -2   2   21.32    1.69
   1  -2   3    0.90    0.28
   1  -2   3    1.01    0.45
  -1   2  -3    0.18    0.56
   1  -2   3    0.89    0.70
  -1   2  -3    1.21    0.72
  -1   2  -3    1.07    0.46
  -1   2  -3    0.77    0.41
   1  -2   3    0.53    0.37
   1  -2   3    1.10    0.56
   1  -2   3    0.52    0.45
  -1   2  -3    0.54    0.44
   1  -2   4    1.87    0.63
  -1   2  -4    1.92    0.55
  -1   2  -4    2.51    0.57
   1  -2   4    2.19    0.60
   1  -2   4    1.90    0.48
  -1   2  -4    2.18    0.51
   1  -2   4    2.93    0.93
  -1   2  -4    2.14    0.80
  -1   2  -5   95.84    4.06
   1  -2   5   74.87    4.28
   1  -2   5   55.74    3.49
  -1   2  -5   56.92    3.47
   1  -2   5   68.26    3.72
  -1   2  -5   52.55    3.60
  -1   2  -5   67.15    3.65
   1  -2   5   77.66    4.78
  -1   2  -5   79.93    4.41
   1  -2   6   -0.11    0.62
   1  -2   6   -0.23    0.40
  -1   2  -6    0.07    0.40
  -1   2  -6   -0.05    0.51
  -1   2  -6   -0.16    0.40
   1  -2   6    0.59    0.93
  -1   2  -6    0.09    0.65
   1  -2   6   -0.51    1.07
  -1   2  -6    0.47    0.86
  -1   2  -7    5.66    0.93
  -1   2  -7   11.44    1.77
   1  -2   7   11.37    1.45
  -1   2  -7    8.47    0.83
   1  -2   7    7.30    0.83
  -1   2  -7    9.32    1.03
   1  -2   7    9.76    1.84
  -1   2  -7   13.12    1.47
   1  -2   8    1.55    0.76
   1  -2   8    2.31    1.18
  -1   2  -8    2.12    0.64
  -1   2  -8    1.63    0.95
  -1   2  -8    0.80    0.41
   1  -2   9    7.01    1.20
  -1   2  -9    2.77    0.59
   1  -2   9    5.46    1.53
  -1   2  -9    8.94    1.05
  -1   2  -9    6.38    1.70
  -1   2  -9    7.16    0.86
   1  -2  10    0.61    0.74
  -1   2 -10    0.44    0.51
  -1   2 -10    0.36    0.62
   1  -2  10    0.64    1.32
  -1   2 -10    0.25    1.05
   1  -2  10   -0.12    0.44
   1  -2  11   -0.16    0.69
   1  -2  11    0.13    0.47
  -1   2 -11    1.10    1.06
   1  -2  11   -0.35    1.04
  -1   2 -11   -0.20    0.55
  -1   2 -11    0.49    0.67
  -1   2 -12   56.51    3.31
   1  -2  12   55.50    5.05
   1  -2  12   60.21    3.91
  -1   2 -12   43.78    2.87
   1  -2  12   43.56    2.92
  -1   2 -13   50.95    3.38
   1  -2  13   51.60    5.06
   1  -2  13   62.97    4.07
  -1   2 -13   62.63    4.94
  -1   2 -13   47.48    3.00
   1  -2  13   48.77    3.10
   1  -2  14  159.61    8.01
  -1   2 -14  160.60    9.29
  -1   2 -14  140.82    7.27
   1  -2  14  153.32    9.81
  -1   2 -15   53.42    4.80
  -1   2 -15   40.84    3.13
   1  -2  15   43.46    4.99
   1  -2  15   44.53    3.73
   1  -2  16   39.51    4.70
  -1   2 -16   43.08    4.37
   1  -2  16   37.35    3.29
  -1   2 -16   35.39    2.90
   1  -2  17    2.68    2.07
  -1   2 -17    2.84    1.76
  -1   2 -17    3.00    1.14
   1  -2  17    2.23    1.16
   1  -2  18    5.63    2.64
  -1   2 -18    7.23    2.17
   1  -2  19    9.55    2.84
  -1   2 -19   15.70    3.11
   1  -1 -19    1.72    1.33
  -1   1  19   -0.56    1.76
   1  -1 -19    3.90    1.33
   1  -1 -19    1.71    1.77
   1  -1 -18    3.64    1.72
   1  -1 -18    2.77    1.30
   1  -1 -18    2.46    1.28
  -1   1  18    0.53    1.90
  -1   1  18    1.84    1.07
   1  -1 -17   28.72    2.80
   1  -1 -17   29.76    2.69
  -1   1  17   31.65    2.52
   1  -1 -17   33.36    3.77
  -1   1  17   33.66    4.21
  -1   1  16    3.29    1.72
  -1   1  16    0.27    0.96
   1  -1 -16    2.85    1.60
   1  -1 -16    1.63    1.14
   1  -1 -16    2.75    1.19
   1  -1 -16    1.56    0.65
  -1   1  15    3.49    1.93
  -1   1  15    1.70    1.03
   1  -1 -15    6.00    1.83
   1  -1 -15    4.28    1.14
   1  -1 -15    4.82    1.28
   1  -1 -15    4.99    0.78
   1  -1 -14    9.10    1.02
  -1   1  14    9.16    1.14
  -1   1  14    9.25    2.14
  -1   1  14   12.56    1.47
   1  -1 -14    9.31    1.14
   1  -1 -14   12.01    2.16
   1  -1 -14   12.51    1.55
   1  -1 -14    9.48    1.52
  -1   1  13    1.20    0.83
   1  -1 -13    0.44    0.54
   1  -1 -13    0.98    0.54
  -1   1  13    1.27    0.59
   1  -1 -13    1.19    0.85
   1  -1 -13    1.14    1.08
  -1   1  12   66.62    3.87
   1  -1 -12   74.57    5.14
   1  -1 -12   71.51    3.88
   1  -1 -12   71.40    3.89
   1  -1 -12   63.83    3.71
   1  -1 -12   74.32    4.36
  -1   1  12   68.48    4.12
   1  -1 -11    9.12    0.87
  -1   1  11    8.04    1.11
   1  -1 -11    7.57    0.87
   1  -1 -11    9.77    1.67
   1  -1 -11    8.88    1.23
   1  -1 -11    8.01    0.89
  -1   1  11    8.29    0.93
  -1   1  10  358.67   18.49
   1  -1 -10  396.13   18.25
   1  -1 -10  373.75   18.65
   1  -1 -10  367.83   18.15
   1  -1 -10  353.20   19.29
  -1   1  10  373.27   18.25
   1  -1 -10  399.67   18.25
   1  -1  -9    2.34    0.48
   1  -1  -9    1.86    0.54
   1  -1  -9    2.14    1.04
  -1   1   9    2.04    0.50
   1  -1  -9    1.80    0.30
   1  -1  -9    2.45    0.51
  -1   1   9    1.61    0.28
   1  -1  -9    1.68    0.65
  -1   1   9    1.61    0.65
   1  -1  -8  436.31   20.95
  -1   1   8  406.99   20.85
   1  -1  -8  456.64   20.59
  -1   1   8  439.39   20.44
   1  -1  -8  415.68   20.56
  -1   1   8  436.06   20.58
   1  -1  -8  419.87   20.36
   1  -1  -8  434.68   20.57
   1  -1  -7  176.91    8.53
  -1   1   7  166.28    8.83
   1  -1  -7  174.19    8.58
  -1   1   7  174.08    8.54
   1  -1  -7  174.79    8.90
  -1   1   7  174.56    8.79
  -1   1   7  169.18    8.86
  -1   1   7  180.13    8.52
   1  -1  -7  175.47    8.43
   1  -1  -7  177.59    8.55
   1  -1  -6  606.90   28.03
  -1   1   6  579.72   28.37
   1  -1  -6  595.80   28.13
  -1   1   6  612.66   28.33
   1  -1  -6  600.04   28.06
  -1   1   6  585.58   28.12
  -1   1   6  603.82   28.92
  -1   1   6  572.91   28.04
   1  -1  -6  585.20   28.02
   1  -1  -6  598.49   28.40
  -1   1   6  601.96   28.39
  -1   1   5  203.66    9.84
  -1   1   5  196.58    9.41
  -1   1   5  182.39    9.04
   1  -1  -5  186.39    9.20
   1  -1  -5  184.59    9.40
  -1   1   5  194.35    9.36
   1  -1  -5  183.11    9.32
   1  -1  -5  192.88    9.07
   1  -1  -5  181.46    9.35
   1  -1  -5  190.16    9.12
   1  -1  -5  195.11    9.05
  -1   1   5  190.43    9.24
   1  -1  -4  146.86    7.18
  -1   1   4  136.55    7.13
   1  -1  -4  147.71    7.15
   1  -1  -4  142.59    6.97
  -1   1   4  152.10    7.47
  -1   1   4  143.25    7.09
   1  -1  -4  141.77    7.02
   1  -1  -3 2207.48  104.46
   1  -1  -3 2219.58  104.58
  -1   1   3 2109.68  104.53
   1  -1  -3 2159.24  104.54
  -1   1   3 2210.80  104.42
   1  -1  -3 2220.25  104.44
  -1   1   3 2137.70  104.57
  -1   1   3 2344.24  104.46
  -1   1   3 2267.62  104.73
  -1   1   3 2342.21  104.51
  -1   1   2  166.76    7.81
  -1   1   2  150.18    7.84
   1  -1  -2  156.40    7.85
   1  -1  -2  164.06    7.90
  -1   1   2  159.58    7.94
  -1   1   2  167.26    7.93
  -1   1   2  166.73    7.89
  -1   1   2  160.15    7.79
  -1   1   2  163.41    7.84
  -1   1   1  193.40    9.21
  -1   1   1  185.77    9.34
   1  -1  -1  185.77    9.23
  -1   1   1  197.45    9.22
  -1   1   1  193.38    9.23
  -1   1   1  194.27    9.20
  -1   1   1  183.26    9.24
   1  -1  -1  193.64    9.26
   1  -1  -1  187.62    9.23
  -1   1   1  185.19    9.23
  -1   1   1  204.60    9.22
  -1   1   0  728.92   34.79
  -1   1   0  742.98   34.64
   1  -1   0  722.14   34.65
  -1   1   0  721.08   34.65
  -1   1   0  737.15   34.60
  -1   1   0  758.09   34.64
   1  -1   0  730.97   34.65
  -1   1   0  738.30   34.64
   1  -1   0  732.18   34.66
  -1   1   0  729.40   34.65
  -1   1  -1    6.89    0.64
   1  -1   1    6.66    0.56
  -1   1  -1    8.35    0.63
   1  -1   1    7.31    0.61
   1  -1   1    6.20    0.54
   1  -1   1    7.01    0.58
   1  -1   2 2322.51  109.31
   1  -1   2 2386.61  109.45
  -1   1  -2 2305.45  109.43
  -1   1  -2 2295.79  109.67
   1  -1   2 2324.06  109.30
  -1   1  -3  658.94   30.54
   1  -1   3  636.95   30.55
   1  -1   3  601.45   30.80
  -1   1  -3  640.70   30.57
   1  -1   3  659.87   30.57
  -1   1  -3  650.80   30.69
  -1   1  -3  688.12   31.14
  -1   1  -4   68.65    3.44
  -1   1  -4   76.03    4.25
  -1   1  -4   72.41    3.56
  -1   1  -4   70.62    3.65
  -1   1  -4   70.78    3.51
   1  -1   4   68.45    3.52
   1  -1   4   70.22    3.85
  -1   1  -5   64.78    3.58
   1  -1   5   65.71    3.62
  -1   1  -5   67.16    4.05
  -1   1  -5   64.71    3.29
  -1   1  -5   64.00    3.18
   1  -1   5   60.09    3.21
  -1   1  -5   67.42    3.35
  -1   1  -6  157.34    7.45
   1  -1   6  149.56    7.45
  -1   1  -6  166.87    8.53
  -1   1  -6  154.88    7.52
  -1   1  -6  155.61    7.55
   1  -1   6  148.97    7.43
   1  -1   6  154.98    7.95
  -1   1  -6  162.13    7.90
  -1   1  -7  102.22    5.00
  -1   1  -7   99.90    4.99
  -1   1  -7  116.44    6.26
   1  -1   7   98.29    4.90
   1  -1   7   98.62    5.01
   1  -1   7  102.46    5.51
  -1   1  -7  103.09    5.44
  -1   1  -7   99.68    5.04
  -1   1  -8  557.45   26.10
   1  -1   8  542.13   26.02
   1  -1   8  552.02   26.77
  -1   1  -8  572.41   26.70
  -1   1  -8  550.97   26.22
  -1   1  -8  586.18   27.60
   1  -1   8  551.44   26.24
   1  -1   9   12.29    1.33
   1  -1   9   11.79    0.99
  -1   1  -9   11.47    0.94
  -1   1  -9    9.78    1.69
  -1   1  -9   12.52    1.24
   1  -1  10   25.72    2.15
  -1   1 -10   31.92    2.96
   1  -1  10   26.61    1.75
   1  -1  10   28.21    3.00
  -1   1 -10   26.89    1.66
  -1   1 -10   27.01    2.00
  -1   1 -11   35.64    3.38
   1  -1  11   32.55    3.54
  -1   1 -11   38.69    2.14
   1  -1  11   36.38    2.71
  -1   1 -11   35.05    2.48
   1  -1  11   35.65    2.27
  -1   1 -12    3.80    0.63
   1  -1  12    1.47    1.28
  -1   1 -12    3.29    1.27
  -1   1 -12    2.54    0.92
   1  -1  12    2.67    0.97
   1  -1  12    2.36    0.70
   1  -1  13   12.43    1.66
  -1   1 -13   14.53    1.59
   1  -1  13   10.85    2.32
  -1   1 -13   11.88    1.04
  -1   1 -13   12.89    2.22
  -1   1 -14  321.81   16.30
   1  -1  14  334.00   16.68
  -1   1 -14  325.98   15.65
   1  -1  14  304.19   18.27
  -1   1 -14  322.83   17.84
   1  -1  15   -0.38    0.96
  -1   1 -15   -0.89    1.01
   1  -1  15    0.93    1.51
  -1   1 -15    0.72    1.47
  -1   1 -16   67.35    5.66
  -1   1 -16   68.89    4.35
   1  -1  16   55.68    5.81
   1  -1  16   65.71    4.53
   1  -1  17   -0.21    1.02
  -1   1 -17   -1.01    1.05
   1  -1  17   -0.53    1.66
  -1   1 -17    0.40    1.48
  -1   1 -18    8.78    1.60
   1  -1  18    6.19    2.41
  -1   1 -18    9.34    2.27
   1  -1  19   -0.59    1.84
  -1   1 -19    1.78    1.84
   1   0 -19   25.10    2.64
  -1   0  19   32.03    4.39
  -1   0  18   36.37    4.74
   1   0 -18   37.26    3.18
  -1   0  17   61.10    3.86
   1   0 -17   62.23    4.35
  -1   0  17   51.13    5.67
  -1   0  16   10.05    1.44
  -1   0  16   13.83    2.81
   1   0 -16    9.87    1.11
   1   0 -16   11.76    1.77
   1   0 -15   25.08    2.45
  -1   0  15   21.43    3.47
   1   0 -15   23.07    1.81
   1   0 -14    5.74    0.87
  -1   0  14    6.19    2.06
   1   0 -14    5.06    1.20
  -1   0  14    3.38    0.95
  -1   0  14    6.78    1.10
   1   0 -13    1.69    0.65
  -1   0  13    0.38    1.28
   1   0 -13    1.11    0.93
  -1   0  13    0.66    0.61
  -1   0  13    0.53    0.70
   1   0 -12    1.38    0.68
   1   0 -12    1.96    0.67
  -1   0  12    2.03    0.82
   1   0 -12    1.14    0.80
  -1   0  12    1.01    0.71
  -1   0  12    0.35    1.17
  -1   0  11   -0.32    1.29
  -1   0  11   -0.74    0.57
  -1   0  11    0.38    0.57
   1   0 -11   -0.08    0.47
   1   0 -11   -0.46    0.66
   1   0 -11   -0.08    0.58
  -1   0  10    5.43    1.89
   1   0 -10    7.02    1.13
  -1   0  10    5.30    1.01
   1   0 -10    9.61    1.27
  -1   0  10    5.96    1.14
  -1   0   9   10.09    1.41
  -1   0   9   14.24    2.18
  -1   0   9   11.11    1.27
   1   0  -9   13.97    1.38
   1   0  -9   11.45    1.30
  -1   0   8   42.52    2.83
  -1   0   8   36.62    2.63
   1   0  -8   38.52    2.68
   1   0  -8   46.94    2.83
  -1   0   8   50.16    2.89
  -1   0   7    0.87    0.31
  -1   0   7    0.07    0.59
   1   0  -7    1.17    0.33
  -1   0   7    0.34    0.51
   1   0  -7    1.78    0.70
  -1   0   7    0.69    0.70
   1   0  -7    0.88    0.54
   1   0  -6  112.80    6.62
  -1   0   6  121.22    6.64
   1   0  -6  127.96    6.33
   1   0  -6  131.57    6.86
  -1   0   5    4.02    0.57
   1   0  -5    3.77    0.59
   1   0  -5    4.12    0.69
  -1   0   5    5.37    0.71
  -1   0   4   19.32    1.29
   1   0  -4   18.88    1.28
   1   0  -4   21.63    1.46
  -1   0   4   20.78    1.87
   1   0  -3    3.07    0.38
  -1   0   3    1.51    0.37
   1   0  -3    3.05    0.48
  -1   0   3    2.81    0.53
  -1   0   3    2.87    0.73
   1   0  -2    0.06    0.29
   1   0  -2    0.40    0.33
  -1   0   2   -0.10    0.39
  -1   0   2   -0.16    0.38
   1   0  -1    0.90    0.25
   1   0  -1    0.48    0.26
   1   0  -1    0.43    0.23
  -1   0   1    0.24    0.26
   1   0   0    1.25    0.21
   1   0   1    0.10    0.14
   1   0   1    0.06    0.18
  -1   0  -1    0.27    0.19
   1   0   1   -0.02    0.12
  -1   0  -1    0.07    0.14
  -1   0  -2    1.31    0.54
  -1   0  -2    1.77    0.39
   1   0   2    1.27    0.26
  -1   0  -2    2.08    0.36
   1   0   2    2.13    0.39
   1   0   2    1.91    0.43
  -1   0  -2    1.77    0.43
  -1   0  -3    1.20    0.32
  -1   0  -3    2.85    0.82
   1   0   3    2.74    0.90
   1   0   3    2.39    0.33
   1   0   3    4.18    0.55
   1   0   4    6.10    0.51
  -1   0  -4    5.50    0.49
  -1   0  -4    7.23    1.29
   1   0   4    6.26    0.52
   1   0   4    8.02    0.82
   1   0   4    5.57    1.33
  -1   0  -4    5.51    0.51
  -1   0  -5   19.07    1.41
  -1   0  -5   11.23    0.83
  -1   0  -5   14.94    1.19
   1   0   5   12.39    0.94
  -1   0  -5   16.75    2.00
   1   0   5   12.91    1.79
  -1   0  -5   14.57    1.06
   1   0   5   15.75    1.33
  -1   0  -6    2.14    0.38
   1   0   6    2.77    0.53
  -1   0  -6    4.16    0.80
   1   0   6    3.62    0.73
  -1   0  -6    4.63    1.21
   1   0   6    2.50    1.22
  -1   0  -6    3.73    0.59
  -1   0  -6    4.30    0.77
   1   0   6    4.92    0.41
  -1   0  -7    0.28    0.28
   1   0   7    0.09    0.46
  -1   0  -7    0.28    0.45
   1   0   7   -0.05    0.23
  -1   0  -7    0.08    0.52
  -1   0  -7    0.25    0.55
   1   0   7    0.79    0.63
   1   0   7    0.04    0.42
  -1   0  -7    0.54    0.86
   1   0   7    0.39    1.04
  -1   0  -7    0.21    0.30
   1   0   8    2.76    0.82
  -1   0  -8    1.46    0.72
  -1   0  -8    2.62    1.29
  -1   0  -8    1.01    0.61
   1   0   8    1.13    0.61
  -1   0  -8    1.70    0.71
  -1   0  -8    2.86    0.87
  -1   0  -8    0.67    0.39
   1   0   8    0.77    0.58
  -1   0  -9    0.37    0.68
   1   0   9    0.53    0.55
  -1   0  -9   -0.30    0.53
  -1   0  -9    0.31    0.33
   1   0   9    0.84    0.55
  -1   0  -9    1.81    1.15
   1   0   9    0.11    0.59
  -1   0  -9    0.50    0.66
  -1   0 -10    5.00    1.03
   1   0  10    3.49    0.78
  -1   0 -10    3.73    0.52
   1   0  10    4.77    0.88
  -1   0 -10    5.69    1.49
   1   0  10    4.79    0.97
   1   0  11   16.96    1.79
   1   0  11   15.11    1.42
  -1   0 -11   13.58    1.01
  -1   0 -11   17.89    1.72
   1   0  11   16.33    1.45
  -1   0 -12  103.16    6.25
   1   0  12   86.11    4.74
   1   0  12   73.26    4.22
  -1   0 -12   63.24    3.70
  -1   0 -12   86.49    4.60
   1   0  12   83.38    4.28
  -1   0 -13    1.46    0.44
  -1   0 -13    0.32    1.24
   1   0  13    2.73    0.95
  -1   0 -13    2.70    0.96
   1   0  14  128.85    6.15
  -1   0 -14  148.88    6.12
  -1   0 -14  106.48    4.67
  -1   0 -14  169.67    8.44
  -1   0 -15    0.47    1.10
   1   0  15   -0.91    1.58
  -1   0 -15    1.83    1.48
  -1   0 -15    0.03    0.35
   1   0  15    0.69    0.91
  -1   0 -16   79.21    5.11
   1   0  16   75.59    6.93
   1   0  16   78.11    5.19
  -1   0 -16   93.95    6.91
  -1   0 -17   -0.18    1.04
   1   0  17    1.05    1.82
  -1   0 -17   -0.80    1.55
   1   0  17    0.38    0.93
  -1   0 -18   18.60    3.00
  -1   0 -18   15.67    2.04
  -1   0 -19   30.14    3.92
  -1   0 -19   27.96    2.77
   1   0  19   24.84    4.14
  -1   0 -20    0.46    1.88
   1   0  20    2.49    2.22
   1   1 -18    9.20    2.39
  -1  -1  18   19.25    3.35
   1   1 -17   20.58    3.04
  -1  -1  17   23.88    3.63
  -1  -1  16    7.21    2.20
   1   1 -16   12.57    1.65
  -1  -1  16   10.07    1.23
   1   1 -16    8.35    1.08
   1   1 -16    5.56    1.80
  -1  -1  15    4.52    1.76
  -1  -1  15    3.32    0.99
   1   1 -15    4.71    1.22
   1   1 -15    5.56    1.76
  -1  -1  15    3.35    0.92
  -1  -1  14    6.17    1.11
   1   1 -14    5.20    1.15
   1   1 -14    9.35    1.89
  -1  -1  14    6.29    2.01
  -1  -1  14    6.70    1.05
  -1  -1  13   -0.52    0.67
  -1  -1  13   -0.39    1.35
   1   1 -13   -0.13    0.81
  -1  -1  13   -0.09    0.64
   1   1 -13    0.30    1.30
  -1  -1  12   34.88    2.53
  -1  -1  12   39.44    2.80
   1   1 -12   49.06    3.90
  -1  -1  12   43.69    4.17
   1   1 -12   49.13    2.95
  -1  -1  11    1.57    0.68
   1   1 -11    1.69    0.76
   1   1 -11    1.27    1.10
  -1  -1  11   -0.33    1.10
  -1  -1  11    1.08    0.63
  -1  -1  10  606.09   31.93
  -1  -1  10  602.24   30.25
   1   1 -10  646.19   30.43
  -1  -1  10  626.23   30.47
   1   1 -10  660.19   30.41
   1   1 -10  661.06   31.58
  -1  -1   9    1.51    0.63
   1   1  -9    2.03    0.65
  -1  -1   9    1.08    0.55
   1   1  -9    2.27    1.09
   1   1  -9    2.09    0.64
  -1  -1   9   -0.27    0.98
  -1  -1   8  921.96   43.36
   1   1  -8  917.02   43.28
  -1  -1   8  906.09   44.55
  -1  -1   8  897.33   42.83
  -1  -1   8  905.42   43.17
   1   1  -8  961.47   43.31
  -1  -1   8  889.67   43.19
   1   1  -8  942.48   44.22
   1   1  -7  117.37    6.63
  -1  -1   7  113.61    5.79
   1   1  -7  121.33    5.92
  -1  -1   7  104.92    6.80
  -1  -1   7  109.38    5.92
   1   1  -7  112.32    5.86
   1   1  -6 1353.44   63.87
  -1  -1   6 1346.09   63.10
   1   1  -6 1363.11   63.22
  -1  -1   6 1320.93   63.25
  -1  -1   6 1303.56   64.14
   1   1  -6 1327.67   63.15
   1   1  -5  181.71    9.13
  -1  -1   5  195.17    9.10
  -1  -1   5  182.05    9.92
   1   1  -5  194.77    9.76
  -1  -1   5  186.59    9.74
  -1  -1   5  184.57    9.24
   1   1  -5  183.92    9.22
  -1  -1   4  207.90   10.57
  -1  -1   4  200.09   10.39
   1   1  -4  201.04   10.38
  -1  -1   4  199.65    9.99
   1   1  -4  211.96    9.99
   1   1  -4  199.56    9.88
  -1  -1   4  210.01    9.86
   1   1  -3   95.68    5.52
  -1  -1   3  106.65    5.58
  -1  -1   3  105.12    5.01
   1   1  -3  103.41    5.03
  -1  -1   3  100.36    5.41
   1   1  -3  101.45    5.43
   1   1  -3  104.75    5.13
  -1  -1   3   96.45    5.15
   1   1  -2  313.75   14.81
  -1  -1   2  275.84   14.83
  -1  -1   2  317.38   14.69
  -1  -1   2  311.95   15.01
   1   1  -2  310.81   15.04
   1   1  -2  313.58   14.70
   1   1  -2  308.96   14.84
  -1  -1   2  328.03   15.11
  -1  -1   1  339.28   15.70
  -1  -1   1  315.46   15.45
   1   1  -1  329.58   15.69
  -1  -1   1  325.74   15.67
  -1  -1   1  334.62   15.58
  -1  -1   1  345.04   16.20
  -1  -1   0 1161.12   54.15
  -1  -1   0 1159.68   53.83
  -1  -1   0 1120.72   53.81
  -1  -1  -1   35.52    1.98
   1   1   1   36.54    1.99
  -1  -1  -1   37.55    2.14
  -1  -1  -1   38.71    2.00
  -1  -1  -2  585.74   28.47
   1   1   2  593.97   28.48
  -1  -1  -2  618.14   28.64
  -1  -1  -2  611.25   28.40
  -1  -1  -3  500.03   27.02
   1   1   3  571.09   26.60
   1   1   3  545.18   26.63
   1   1   3  577.55   26.48
  -1  -1  -3  585.05   26.81
  -1  -1  -3  539.37   26.53
  -1  -1  -3  569.99   26.48
   1   1   4 1588.51   75.27
  -1  -1  -4 1613.75   74.59
   1   1   4 1588.54   74.67
   1   1   4 1633.20   74.53
  -1  -1  -4 1567.78   74.53
  -1  -1  -4 1367.30   75.15
   1   1   4 1599.14   74.72
  -1  -1  -5  483.42   22.40
   1   1   5  476.95   22.51
  -1  -1  -5  479.18   22.49
   1   1   5  464.32   23.19
   1   1   5  485.29   22.34
  -1  -1  -5  462.74   22.33
   1   1   5  449.67   22.40
  -1  -1  -5  461.33   22.52
   1   1   5  461.00   22.53
   1   1   6   98.34    5.42
   1   1   6  107.24    5.55
  -1  -1  -6  108.56    5.43
  -1  -1  -6  105.37    5.35
   1   1   6  110.05    5.38
  -1  -1  -6  103.78    5.53
  -1  -1  -6  114.19    5.54
   1   1   6  100.54    6.24
  -1  -1  -6  108.80    5.57
   1   1   7  197.43   10.51
   1   1   7  211.86   10.67
  -1  -1  -7  214.52   10.52
  -1  -1  -7  207.94   10.45
   1   1   7  230.09   11.65
  -1  -1  -7  223.51   10.70
  -1  -1  -7  210.68   10.67
  -1  -1  -7  225.82   10.65
   1   1   7  222.31   10.49
  -1  -1  -8  186.24    8.89
   1   1   8  183.33    8.83
   1   1   8  181.92    9.04
  -1  -1  -8  177.28    9.05
  -1  -1  -8  174.65    8.96
   1   1   8  165.35    8.84
  -1  -1  -8  173.97    9.00
  -1  -1  -9    3.37    0.36
   1   1   9    2.35    0.70
  -1  -1  -9    3.32    0.76
  -1  -1  -9    3.64    0.82
   1   1   9    2.97    0.68
  -1  -1  -9    3.87    0.74
  -1  -1  -9    2.56    0.71
   1   1   9    3.93    0.77
  -1  -1 -10  148.22    7.42
  -1  -1 -10  143.46    7.45
   1   1  10  123.80    7.16
   1   1  10  143.47    7.43
  -1  -1 -10  136.10    7.20
   1   1  10  149.00    7.19
  -1  -1 -11   29.42    2.20
   1   1  11   24.82    1.92
   1   1  11   29.23    2.14
  -1  -1 -11   25.96    1.91
   1   1  11   27.63    1.92
  -1  -1 -12  140.54    7.40
   1   1  12  142.64    7.40
   1   1  12  126.17    7.05
   1   1  13    3.87    0.97
   1   1  13    6.85    1.05
  -1  -1 -13    7.73    1.24
   1   1  14  175.17    9.46
   1   1  14  170.47    9.11
  -1  -1 -14  189.25    9.61
   1   1  15    1.73    0.95
  -1  -1 -15    1.83    1.06
   1   1  15    3.98    0.99
   1   1  16  112.27    6.29
  -1  -1 -16   97.72    6.22
   1   1  17    4.39    1.26
  -1  -1 -17    2.86    1.29
   1   1  18   24.13    3.90
  -1  -1 -18   35.42    3.01
  -1  -1 -19    4.49    1.24
   1   1  19    2.33    1.82
  -1  -1 -19    2.56    1.31
  -1  -1 -20    0.33    1.04
  -1  -1 -20    2.23    1.28
   1   1  20   -0.62    1.92
  -1  -2  18    1.63    1.99
   1   2 -18    0.85    1.51
  -1  -2  17   13.43    2.90
   1   2 -17    8.44    2.30
  -1  -2  16   24.70    3.79
   1   2 -16   35.04    3.84
   1   2 -15   -0.71    1.44
  -1  -2  15    0.16    0.63
  -1  -2  15   -0.92    1.72
  -1  -2  15    1.33    0.91
   1   2 -15    0.13    0.84
   1   2 -14    9.89    2.12
  -1  -2  14   11.14    1.22
  -1  -2  14   10.22    2.38
   1   2 -14   10.04    1.41
  -1  -2  14   12.24    1.61
  -1  -2  13    0.84    0.68
  -1  -2  13    0.75    0.78
  -1  -2  13    0.40    1.19
   1   2 -13    0.31    1.25
   1   2 -13    0.11    0.75
   1   2 -12   17.92    1.65
   1   2 -12   20.08    2.65
  -1  -2  12   18.48    1.96
  -1  -2  12   15.93    1.50
  -1  -2  12   20.94    3.04
   1   2 -11    0.78    1.12
  -1  -2  11    1.01    1.20
  -1  -2  11    0.56    0.57
   1   2 -11    0.85    0.71
  -1  -2  11    0.40    0.72
   1   2 -10    5.93    1.51
  -1  -2  10    5.21    1.57
  -1  -2  10    4.05    0.81
  -1  -2  10    3.24    0.93
   1   2 -10    3.45    0.82
   1   2  -9    3.81    0.93
  -1  -2   9    1.90    0.67
   1   2  -9    2.36    1.14
  -1  -2   9    0.92    0.36
   1   2  -9    3.19    0.81
   1   2  -9    2.50    0.40
  -1  -2   9    2.53    0.89
  -1  -2   9    3.88    1.44
  -1  -2   8   -0.25    0.86
   1   2  -8    0.56    0.60
   1   2  -8    1.16    0.59
  -1  -2   8    0.50    0.32
   1   2  -8    0.86    0.36
   1   2  -8    1.33    0.97
  -1  -2   8    0.64    0.64
   1   2  -7    9.10    1.68
   1   2  -7    9.04    1.02
  -1  -2   7    7.16    1.21
  -1  -2   7    5.90    0.79
   1   2  -7   11.37    1.31
  -1  -2   7   13.34    1.95
  -1  -2   6  123.39    6.66
   1   2  -6  107.84    6.33
  -1  -2   6  106.76    5.56
   1   2  -6  131.68    5.65
  -1  -2   6   85.61    5.17
   1   2  -6   88.09    5.11
  -1  -2   5    9.75    1.12
   1   2  -5    8.48    1.06
   1   2  -5    7.66    1.57
  -1  -2   5    7.83    1.49
  -1  -2   5   10.61    0.83
   1   2  -5   10.38    1.33
   1   2  -5    6.54    0.72
  -1  -2   4    9.20    1.00
   1   2  -4    9.41    1.00
  -1  -2   4   11.71    0.72
  -1  -2   4    8.20    1.29
   1   2  -4    9.40    1.49
   1   2  -4    9.26    1.22
   1   2  -4    7.45    0.68
  -1  -2   3    0.44    0.58
   1   2  -3    1.12    0.46
  -1  -2   3    0.32    0.38
   1   2  -3    0.51    0.51
   1   2  -3    0.36    0.21
  -1  -2   3    0.35    0.21
   1   2  -3    0.06    0.39
  -1  -2   2    7.87    1.19
  -1  -2   2    5.52    1.44
   1   2  -2    7.32    0.88
  -1  -2   2    4.19    0.76
   1   2  -2    6.45    0.84
   1   2  -2    6.21    0.77
   1   2  -1   10.62    1.09
   1   2  -1   11.82    1.73
  -1  -2   1   15.18    1.78
  -1  -2   1   10.39    1.01
  -1  -2   1   15.98    1.29
  -1  -2   0   45.36    3.00
   1   2   0   48.06    3.06
  -1  -2   0   43.58    2.51
  -1  -2  -1    4.39    0.59
   1   2   1    4.63    0.60
  -1  -2  -1    3.99    0.82
   1   2   1    6.11    0.88
  -1  -2  -1    5.39    0.70
  -1  -2  -2    1.13    0.44
   1   2   2    1.97    0.50
   1   2   2    2.41    0.60
  -1  -2  -2    1.61    0.50
  -1  -2  -2    0.61    0.58
   1   2   2    1.07    0.56
  -1  -2  -3   17.17    1.47
   1   2   3   18.26    1.61
  -1  -2  -3   15.29    1.66
   1   2   3   13.60    1.71
  -1  -2  -3   16.07    1.42
  -1  -2  -4   18.98    1.23
   1   2   4   20.16    1.29
  -1  -2  -4   14.10    1.19
   1   2   4    9.07    1.36
  -1  -2  -4   11.97    1.43
   1   2   4    9.53    1.00
  -1  -2  -4   10.93    1.08
  -1  -2  -4   11.80    1.21
  -1  -2  -5    4.52    0.78
  -1  -2  -5    5.15    0.45
   1   2   5    1.62    0.56
  -1  -2  -5    2.93    0.59
   1   2   5    2.35    0.86
  -1  -2  -5    2.29    0.84
   1   2   5    3.78    1.18
  -1  -2  -5    3.08    0.67
   1   2   5    1.61    0.70
  -1  -2  -5    4.04    0.76
   1   2   5    5.18    0.66
  -1  -2  -6    1.57    0.55
  -1  -2  -6    1.76    0.58
   1   2   6    2.31    0.61
   1   2   6    1.19    1.15
  -1  -2  -6    3.62    0.75
  -1  -2  -6    3.17    0.40
   1   2   6    2.40    0.56
   1   2   6    1.76    0.59
  -1  -2  -6    1.30    0.53
   1   2   6    2.86    0.69
   1   2   6    1.98    0.86
  -1  -2  -7    4.26    0.76
   1   2   7    2.72    0.72
   1   2   7    2.75    0.63
  -1  -2  -7    3.56    0.80
   1   2   7    3.56    0.82
   1   2   7    2.09    0.71
   1   2   7    3.02    1.12
   1   2   7    2.70    1.36
  -1  -2  -7    4.04    0.89
  -1  -2  -7    1.89    0.62
  -1  -2  -8   16.33    1.43
   1   2   8   21.33    1.72
  -1  -2  -8   26.19    1.87
   1   2   8   22.61    1.92
  -1  -2  -8   29.42    2.03
   1   2   8   22.77    1.75
  -1  -2  -8   23.81    1.75
  -1  -2  -8   23.82    1.89
   1   2   8   23.22    1.77
  -1  -2  -9   22.25    1.71
  -1  -2  -9   16.91    1.45
   1   2   9   11.43    1.35
  -1  -2  -9   14.68    1.29
   1   2   9   15.12    1.40
  -1  -2  -9   15.50    1.43
  -1  -2  -9    9.06    0.95
   1   2   9   10.10    0.90
   1   2   9   18.18    1.55
   1   2  10    0.82    0.31
  -1  -2 -10    1.05    0.75
  -1  -2 -10    0.27    0.69
   1   2  10    0.19    0.68
  -1  -2 -10    1.01    0.35
   1   2  10    0.25    0.68
   1   2  10    1.20    0.66
   1   2  11    0.44    0.66
   1   2  11    0.40    0.23
  -1  -2 -11    0.22    0.24
   1   2  11    2.51    0.79
  -1  -2 -11    1.35    0.77
  -1  -2 -11    1.80    0.87
  -1  -2 -12   -0.14    0.75
  -1  -2 -12   -0.51    0.83
   1   2  12    1.07    0.77
   1   2  12    0.36    0.65
  -1  -2 -12    0.29    1.11
  -1  -2 -13   43.41    3.33
   1   2  13   39.82    3.05
   1   2  13   45.39    3.03
   1   2  14   84.59    5.54
   1   2  14  112.43    5.68
  -1  -2 -14  103.24    7.25
  -1  -2 -14   91.33    5.91
   1   2  15    1.02    0.81
   1   2  15   -0.64    0.90
  -1  -2 -15    0.87    0.79
  -1  -2 -15    0.18    1.09
  -1  -2 -15    0.36    1.52
  -1  -2 -16   25.60    2.08
  -1  -2 -16   25.29    2.54
  -1  -2 -16   31.72    3.70
   1   2  16   25.35    2.19
  -1  -2 -17    0.81    1.72
  -1  -2 -17    5.61    1.15
  -1  -2 -17    4.22    1.42
   1   2  17    1.45    0.94
  -1  -2 -18   23.68    2.65
  -1  -2 -18   27.20    2.30
  -1  -2 -19    1.76    1.78
  -1  -2 -19    1.57    1.23
  -1  -2 -19    1.17    0.99
  -1  -2 -20    1.38    1.87
   1   2  20    1.83    2.11
  -1  -2 -20    3.30    1.37
  -1  -2 -20    3.40    1.15
   1   3 -18    2.15    1.62
  -1  -3  18    0.55    1.65
   1   3 -17    4.87    1.83
  -1  -3  17    3.63    1.86
   1   3 -16    6.52    1.99
  -1  -3  16    7.91    2.55
  -1  -3  15   -0.46    1.55
  -1  -3  15    0.76    1.03
   1   3 -15   -0.72    1.36
  -1  -3  14    1.73    1.73
  -1  -3  14    4.35    1.21
  -1  -3  14    6.07    0.81
   1   3 -14    6.05    1.76
  -1  -3  13    1.54    0.71
  -1  -3  13    0.69    0.90
   1   3 -13    3.43    0.84
   1   3 -13    2.80    1.38
  -1  -3  12    1.89    1.38
  -1  -3  12    0.82    0.83
  -1  -3  12    1.17    0.55
   1   3 -12    0.27    0.65
   1   3 -12   -0.29    1.12
   1   3 -11   14.37    2.09
  -1  -3  11   11.83    1.49
  -1  -3  11   10.41    0.95
  -1  -3  11    9.07    0.76
  -1  -3  11   11.49    2.20
   1   3 -11    9.00    0.71
   1   3 -11   11.41    1.13
   1   3 -10   50.02    3.92
  -1  -3  10   50.56    2.69
  -1  -3  10   48.20    2.72
  -1  -3  10   42.89    4.09
   1   3 -10   46.69    2.56
   1   3 -10   50.53    2.89
  -1  -3  10   49.55    3.37
   1   3  -9   35.66    2.99
  -1  -3   9   29.96    1.89
  -1  -3   9   28.27    1.83
  -1  -3   9   34.37    2.46
  -1  -3   9   33.38    3.24
   1   3  -9   31.70    1.96
   1   3  -9   30.21    1.77
   1   3  -8  923.77   43.35
   1   3  -8  908.25   43.26
  -1  -3   8  926.15   43.97
  -1  -3   8  912.84   45.00
  -1  -3   8  904.24   43.42
   1   3  -8  944.83   44.57
   1   3  -7   28.46    1.69
   1   3  -7   27.74    1.68
  -1  -3   7   27.77    1.81
   1   3  -7   29.04    2.51
  -1  -3   7   25.88    2.10
  -1  -3   7   33.23    2.88
  -1  -3   6   89.04    5.88
   1   3  -6  102.86    5.75
  -1  -3   6   90.78    5.00
   1   3  -6  101.91    5.30
  -1  -3   6   99.50    5.37
   1   3  -6   94.56    4.77
  -1  -3   5    9.14    0.87
   1   3  -5    5.43    1.03
  -1  -3   5    7.81    1.00
  -1  -3   5    9.08    1.42
   1   3  -5   10.35    1.10
   1   3  -5    6.72    0.60
  -1  -3   4   79.43    4.37
  -1  -3   4   80.84    4.96
  -1  -3   4   77.82    4.68
   1   3  -4   80.64    4.69
  -1  -3   4   83.09    4.56
   1   3  -4   87.25    4.52
  -1  -3   3  214.37   10.54
   1   3  -3  196.59   10.17
   1   3  -3  204.42   10.07
  -1  -3   3  195.50   10.13
   1   3  -3  198.26   10.21
  -1  -3   3  203.42   10.21
  -1  -3   2  335.43   16.16
   1   3  -2  322.32   15.90
  -1  -3   2  331.05   15.89
  -1  -3   2  317.35   15.93
   1   3  -2  323.31   15.82
   1   3  -1  225.64   11.73
  -1  -3   1  229.84   11.18
  -1  -3   1  220.75   10.88
  -1  -3   1  216.00   10.97
   1   3   0  137.18    7.39
  -1  -3   0  140.30    6.49
   1   3   0  117.60    6.81
  -1  -3   0  129.44    6.84
   1   3   0  133.58    6.82
  -1  -3   0  142.60    7.00
   1   3   1  120.50    6.44
   1   3   1  114.56    6.04
  -1  -3  -1  120.27    6.14
  -1  -3  -1  113.85    6.02
  -1  -3  -1  122.11    5.78
   1   3   1  108.62    6.07
  -1  -3  -1  120.60    6.01
  -1  -3  -2 1743.47   85.43
   1   3   2 1783.97   85.58
  -1  -3  -2 1904.13   85.63
   1   3   2 1838.92   85.67
  -1  -3  -2 1861.35   85.77
   1   3   2 1872.75   85.73
   1   3   2 1787.87   85.27
   1   3   2 1931.52   86.02
  -1  -3  -3 1486.58   68.77
  -1  -3  -3 1647.35   69.00
   1   3   3 1430.97   68.88
   1   3   3 1410.38   68.74
  -1  -3  -3 1516.77   68.73
   1   3   3 1421.62   68.80
   1   3   3 1426.61   68.42
  -1  -3  -3 1440.16   68.44
   1   3   3 1457.81   68.46
   1   3   3 1485.03   69.12
   1   3   4  368.65   18.22
  -1  -3  -4  372.37   17.79
  -1  -3  -4  370.87   18.08
   1   3   4  364.02   18.03
  -1  -3  -4  359.79   18.60
   1   3   4  361.76   18.07
  -1  -3  -4  379.70   18.08
   1   3   4  381.63   18.45
  -1  -3  -4  393.47   18.07
   1   3   4  376.91   17.71
  -1  -3  -4  377.35   17.73
  -1  -3  -5  219.94   11.17
   1   3   5  225.80   11.57
  -1  -3  -5  230.32   11.85
  -1  -3  -5  225.61   10.95
   1   3   5  228.13   10.88
  -1  -3  -5  234.59   11.21
  -1  -3  -5  221.90   10.84
  -1  -3  -5  228.84   11.22
   1   3   5  234.11   11.18
  -1  -3  -5  222.27   11.21
   1   3   5  216.47   11.18
   1   3   5  233.43   10.81
   1   3   6   64.90    3.37
  -1  -3  -6   71.26    3.76
  -1  -3  -6   68.86    4.41
  -1  -3  -6   67.89    3.54
   1   3   6   73.76    3.79
  -1  -3  -6   69.01    3.81
   1   3   6   68.99    4.18
  -1  -3  -6   67.87    3.41
   1   3   6   61.24    3.74
  -1  -3  -6   71.57    3.76
  -1  -3  -6   67.07    3.76
   1   3   6   61.26    4.37
   1   3   6   67.11    3.72
  -1  -3  -6   67.25    3.76
   1   3   7    4.78    0.85
  -1  -3  -7    3.65    0.85
  -1  -3  -7    3.78    0.52
  -1  -3  -7    5.07    0.73
   1   3   7    3.42    0.40
  -1  -3  -7    5.01    0.90
   1   3   7    3.66    1.28
  -1  -3  -7    3.79    1.14
  -1  -3  -7    3.70    0.76
   1   3   7    4.37    0.71
  -1  -3  -7    3.42    0.62
  -1  -3  -7    3.31    0.69
   1   3   7    2.89    0.62
   1   3   7    4.30    0.80
  -1  -3  -8  345.62   17.27
  -1  -3  -8  322.95   16.11
  -1  -3  -8  338.13   16.27
   1   3   8  320.99   16.22
  -1  -3  -8  322.04   16.23
   1   3   8  348.56   16.26
   1   3   8  318.46   16.29
   1   3   8  332.51   16.28
  -1  -3  -8  348.29   16.12
  -1  -3  -8  336.13   15.90
  -1  -3  -8  332.44   16.29
  -1  -3  -8  318.63   16.37
  -1  -3  -9   95.51    6.21
   1   3   9  100.04    4.96
  -1  -3  -9   96.00    4.99
  -1  -3  -9   91.45    5.11
  -1  -3  -9  101.76    5.35
  -1  -3  -9  100.56    5.38
   1   3   9   98.76    5.32
  -1  -3  -9  100.11    5.22
   1   3   9   94.13    5.38
   1   3   9   96.92    5.30
  -1  -3  -9   97.81    5.48
   1   3   9  101.83    5.34
  -1  -3  -9   99.17    5.31
  -1  -3 -10    3.30    0.58
  -1  -3 -10    3.50    0.92
  -1  -3 -10    2.87    0.58
   1   3  10    2.24    0.78
  -1  -3 -10    1.13    0.84
   1   3  10    2.84    0.69
  -1  -3 -10    2.80    0.70
   1   3  10    1.87    0.46
  -1  -3 -10    3.32    0.72
   1   3  10    3.20    0.67
  -1  -3 -10    3.34    0.77
  -1  -3 -11   99.49    5.88
  -1  -3 -11  106.03    6.76
  -1  -3 -11  116.49    5.39
   1   3  11  104.97    5.67
   1   3  11   98.50    5.71
   1   3  11  102.89    5.17
  -1  -3 -11  104.26    5.68
  -1  -3 -11  104.92    5.74
  -1  -3 -11   93.75    5.33
   1   3  12   49.88    2.61
  -1  -3 -12   48.29    2.75
  -1  -3 -12   51.20    2.94
   1   3  12   49.65    3.16
  -1  -3 -12   48.28    3.45
  -1  -3 -12   44.60    4.04
   1   3  12   52.09    3.30
  -1  -3 -13   62.57    3.00
   1   3  13   49.02    2.78
  -1  -3 -13   67.19    4.94
   1   3  13   59.26    3.64
  -1  -3 -13   60.93    3.89
   1   3  13   60.84    3.62
  -1  -3 -13   59.87    3.31
  -1  -3 -14  234.15   12.96
  -1  -3 -14  224.26   11.70
   1   3  14  211.42   11.34
  -1  -3 -14  217.79   11.03
   1   3  14  221.19   11.32
   1   3  15   13.13    1.63
  -1  -3 -15   14.53    2.52
  -1  -3 -15   11.12    1.31
   1   3  15   12.72    1.51
  -1  -3 -15   14.68    1.87
   1   3  16   74.60    4.59
  -1  -3 -16   76.24    4.39
  -1  -3 -16   81.65    6.24
  -1  -3 -16   78.40    5.05
   1   3  16   67.66    4.58
  -1  -3 -17    7.93    2.11
  -1  -3 -17    6.41    1.20
   1   3  17    7.12    1.42
  -1  -3 -17    7.62    1.57
  -1  -3 -18   15.44    1.73
  -1  -3 -18   17.17    2.92
  -1  -3 -18   21.28    2.40
  -1  -3 -19    2.64    1.03
  -1  -3 -19    4.39    1.93
  -1  -3 -19   -0.47    1.17
  -1  -3 -20    8.01    1.42
  -1  -3 -20    6.94    1.76
  -1  -3 -20   12.37    2.74
   1   4 -17   24.74    3.36
  -1  -4  17   11.11    2.89
   1   4 -16    1.95    1.69
  -1  -4  16    4.50    2.25
   1   4 -15   12.79    2.47
  -1  -4  15   11.32    1.87
  -1  -4  15   13.63    2.84
   1   4 -14    3.09    1.57
  -1  -4  14    2.20    1.57
  -1  -4  14    0.82    0.99
  -1  -4  13   21.32    1.44
   1   4 -13   27.10    3.09
  -1  -4  13   24.39    2.57
  -1  -4  13   28.35    3.58
   1   4 -12    4.69    0.87
   1   4 -12    7.37    1.78
  -1  -4  12    8.54    2.16
  -1  -4  12    6.77    1.40
   1   4 -12    4.15    0.59
  -1  -4  12    5.48    0.68
   1   4 -11   12.68    1.05
  -1  -4  11   17.07    2.66
  -1  -4  11   11.56    1.15
  -1  -4  11   16.95    2.03
  -1  -4  11   14.60    1.05
   1   4 -11   12.00    1.22
   1   4 -11   17.91    2.40
   1   4 -10  166.93    8.11
  -1  -4  10  100.81    6.23
   1   4 -10   95.34    6.11
   1   4 -10  131.07    6.10
  -1  -4  10  124.83    5.99
  -1  -4  10  156.38    7.32
  -1  -4  10  150.14    8.61
  -1  -4   9    1.06    0.54
  -1  -4   9    2.56    1.00
   1   4  -9    1.50    0.53
   1   4  -9    2.09    0.57
  -1  -4   9    1.24    0.45
  -1  -4   9    2.72    1.38
   1   4  -9    1.81    1.05
  -1  -4   8   19.68    2.07
   1   4  -8   25.20    1.72
  -1  -4   8   36.74    2.72
   1   4  -8   37.76    3.13
  -1  -4   8   39.98    3.61
   1   4  -8   32.92    1.96
  -1  -4   7    0.49    1.13
   1   4  -7    0.73    0.86
  -1  -4   7    1.68    0.61
  -1  -4   7    2.41    0.94
   1   4  -7    1.03    0.57
   1   4  -7    1.11    0.36
  -1  -4   6   48.42    2.92
   1   4  -6   53.42    2.37
  -1  -4   6   40.16    2.54
  -1  -4   6   44.94    3.55
   1   4  -6   51.30    3.25
  -1  -4   5    9.80    1.34
   1   4  -5   10.42    1.45
  -1  -4   5    8.96    1.22
  -1  -4   5   13.72    1.92
  -1  -4   4    3.17    0.79
   1   4  -4    2.54    0.85
  -1  -4   4    2.10    0.78
  -1  -4   4    2.03    1.01
   1   4  -4    2.88    0.96
  -1  -4   4    4.70    1.24
   1   4  -4    3.63    0.93
   1   4  -3   25.00    1.91
  -1  -4   3   20.69    1.91
  -1  -4   3   28.91    2.39
  -1  -4   3   23.91    1.94
   1   4  -3   23.49    1.86
   1   4  -3   15.06    1.74
  -1  -4   3   21.15    1.80
  -1  -4   2   43.31    3.08
  -1  -4   2   38.65    2.78
   1   4  -2   48.51    3.98
   1   4  -2   33.55    2.63
  -1  -4   2   43.49    2.68
  -1  -4   2   41.49    2.70
  -1  -4   1   23.15    1.93
  -1  -4   1   19.04    1.66
  -1  -4   1   21.28    1.82
  -1  -4   1   28.45    1.93
  -1  -4   1   21.49    1.20
   1   4  -1   28.63    2.77
  -1  -4   1   23.74    2.03
   1   4   0   15.70    1.95
  -1  -4   0   11.87    0.92
  -1  -4   0   14.56    1.39
  -1  -4   0   14.54    1.31
   1   4   0   12.63    1.27
   1   4   0   13.78    1.34
  -1  -4   0   17.30    1.22
  -1  -4   0   16.85    1.55
   1   4   0   17.07    1.71
  -1  -4   0   15.96    1.22
   1   4   1    4.35    0.71
  -1  -4  -1    3.88    0.68
  -1  -4  -1    3.53    0.81
  -1  -4  -1    5.04    0.86
   1   4   1    5.11    0.80
  -1  -4  -1    3.27    0.53
   1   4   1    4.80    1.29
  -1  -4  -1    4.65    0.76
   1   4   1    4.41    0.90
  -1  -4  -2   82.57    5.51
   1   4   2  116.53    6.47
  -1  -4  -2  134.92    6.09
   1   4   2  148.51    6.17
   1   4   2  112.82    5.74
  -1  -4  -2   98.29    5.81
   1   4   2  132.60    6.05
  -1  -4  -2   86.02    5.85
   1   4   3    3.74    0.76
  -1  -4  -3    4.72    0.71
   1   4   3    3.32    0.56
  -1  -4  -3    3.85    0.78
   1   4   3    4.46    1.15
   1   4   3    6.46    0.85
   1   4   3    7.53    0.59
  -1  -4  -3    7.35    1.02
   1   4   3    7.44    1.04
   1   4   4   29.53    2.54
   1   4   4   35.64    2.18
  -1  -4  -4   41.51    2.26
  -1  -4  -4   25.00    2.11
  -1  -4  -4   27.64    2.07
   1   4   4   21.55    1.71
  -1  -4  -4   30.27    2.15
   1   4   4   33.80    2.41
  -1  -4  -4   32.85    2.36
  -1  -4  -4   32.52    1.80
   1   4   4   36.19    1.79
   1   4   4   23.00    1.99
   1   4   5    3.70    0.68
   1   4   5    5.53    1.02
   1   4   5    2.55    1.01
  -1  -4  -5    1.96    0.72
   1   4   5    3.65    0.57
  -1  -4  -5    2.98    1.09
  -1  -4  -5    2.73    0.75
   1   4   5    2.50    0.73
  -1  -4  -5    2.38    0.69
  -1  -4  -5    5.50    0.62
   1   4   5    4.94    0.56
  -1  -4  -5    4.85    0.81
  -1  -4  -5    2.82    0.47
   1   4   5    3.18    0.47
   1   4   6    2.38    0.47
   1   4   6    1.82    0.86
  -1  -4  -6    1.23    0.75
   1   4   6    1.42    0.93
  -1  -4  -6    3.13    0.71
  -1  -4  -6    1.38    0.65
   1   4   6    2.62    0.70
  -1  -4  -6    0.83    1.03
  -1  -4  -6    2.44    0.62
  -1  -4  -6    0.37    0.40
  -1  -4  -6    1.79    0.81
   1   4   6    0.58    0.73
  -1  -4  -6    0.54    0.70
   1   4   6    0.04    0.44
  -1  -4  -7   78.54    4.47
  -1  -4  -7   90.56    4.48
  -1  -4  -7   71.90    4.22
   1   4   7   73.68    4.42
  -1  -4  -7   92.38    4.11
  -1  -4  -7   62.96    4.91
   1   4   7   74.37    4.28
  -1  -4  -7   72.13    4.44
  -1  -4  -7   87.00    4.37
   1   4   7   86.85    4.34
  -1  -4  -7   59.15    3.76
   1   4   7   69.79    3.76
   1   4   7   50.13    4.96
  -1  -4  -8   15.70    1.50
  -1  -4  -8   10.70    1.46
   1   4   8    6.19    0.85
  -1  -4  -8    9.92    0.97
  -1  -4  -8   16.45    1.28
  -1  -4  -8   12.47    1.47
   1   4   8   10.89    1.22
  -1  -4  -8    9.47    1.15
   1   4   8   11.53    1.44
   1   4   8    9.45    1.07
  -1  -4  -8   10.77    1.30
  -1  -4  -8    9.80    2.02
   1   4   9   17.22    1.54
  -1  -4  -9   19.20    1.64
   1   4   9   15.51    1.69
  -1  -4  -9   12.63    2.22
   1   4   9   17.25    1.43
   1   4   9    8.16    0.89
  -1  -4  -9   14.42    1.11
  -1  -4  -9   13.02    1.59
  -1  -4  -9   16.32    1.68
   1   4   9   15.55    1.23
  -1  -4  -9   19.87    1.45
  -1  -4  -9   12.16    1.33
  -1  -4  -9   18.52    1.55
  -1  -4 -10   13.79    1.36
  -1  -4 -10   23.66    2.56
   1   4  10   10.87    1.19
   1   4  10   15.37    1.49
  -1  -4 -10   18.48    1.48
  -1  -4 -10   14.44    1.19
  -1  -4 -10   13.44    1.61
   1   4  10   13.03    1.62
   1   4  10   14.16    1.44
  -1  -4 -10   17.36    1.77
  -1  -4 -10   19.48    1.67
  -1  -4 -11   32.90    2.53
  -1  -4 -11   32.47    3.30
  -1  -4 -11   21.09    1.88
  -1  -4 -11   26.10    1.81
  -1  -4 -11   34.13    2.39
   1   4  11   33.40    2.40
   1   4  11   27.18    2.10
   1   4  11   27.85    2.15
   1   4  11   22.83    1.72
   1   4  12    5.56    0.80
  -1  -4 -12    8.41    1.97
  -1  -4 -12    7.09    1.38
   1   4  12    4.55    0.99
  -1  -4 -12    5.78    1.19
  -1  -4 -12    4.15    0.82
  -1  -4 -12    8.38    0.98
   1   4  12    7.47    1.34
  -1  -4 -13   22.54    2.89
  -1  -4 -13    9.26    1.22
  -1  -4 -13   20.23    1.93
  -1  -4 -13   15.80    1.35
   1   4  13   15.27    1.65
  -1  -4 -13   19.72    2.10
   1   4  13   19.58    1.95
  -1  -4 -14    2.60    1.54
  -1  -4 -14    2.01    1.16
   1   4  14    1.96    1.13
   1   4  14    0.12    0.72
  -1  -4 -14    1.27    0.78
  -1  -4 -14    0.75    0.51
  -1  -4 -15   13.71    1.97
   1   4  15   15.47    1.77
  -1  -4 -15   11.71    1.29
  -1  -4 -15   21.66    2.92
   1   4  15   13.68    1.52
   1   4  16  134.24    7.14
  -1  -4 -16  154.02    9.05
  -1  -4 -16  127.14    7.49
  -1  -4 -16  122.97    6.61
   1   4  16  102.12    6.68
  -1  -4 -17    3.93    1.83
  -1  -4 -17    0.89    1.20
  -1  -4 -17   -0.12    0.91
   1   4  17    0.68    1.05
  -1  -4 -18   15.37    2.75
  -1  -4 -18   15.25    2.17
  -1  -4 -18   10.32    1.51
   1   4  18   14.87    1.90
  -1  -4 -19    1.08    0.91
  -1  -4 -19    2.19    1.97
  -1  -4 -19    5.45    1.55
  -1  -4 -20    8.08    2.48
  -1  -4 -20    7.28    1.75
   1   5 -16    6.49    1.63
   1   5 -16    5.12    1.91
  -1  -5  16    3.05    1.82
   1   5 -15   10.09    1.84
   1   5 -15   18.22    2.93
  -1  -5  15   13.07    2.86
  -1  -5  15   11.44    1.89
   1   5 -14    4.17    1.69
  -1  -5  14    4.10    1.90
  -1  -5  14    4.83    1.39
   1   5 -13    0.65    1.31
  -1  -5  13    0.86    1.89
  -1  -5  13   -0.44    1.12
   1   5 -12    4.53    1.65
  -1  -5  12    4.81    1.78
  -1  -5  12    6.15    1.45
  -1  -5  11  153.58    8.84
   1   5 -11  156.35    8.19
  -1  -5  11  148.74    7.51
   1   5 -11  144.73    6.25
  -1  -5  11  149.96    6.56
   1   5 -10    5.10    0.77
  -1  -5  10    7.75    1.40
  -1  -5  10    4.94    0.51
  -1  -5  10    7.16    0.98
   1   5 -10    5.37    1.44
  -1  -5  10    7.92    1.92
   1   5 -10    5.35    0.65
   1   5  -9  198.89   10.56
   1   5  -9  234.46   10.88
   1   5  -9  238.68   12.23
  -1  -5   9  251.21   12.95
  -1  -5   9  241.96   11.21
  -1  -5   9  235.05   11.83
   1   5  -8  150.21    7.52
   1   5  -8  169.09    9.08
  -1  -5   8  162.23    9.52
   1   5  -8  164.25    7.94
  -1  -5   8  164.94    8.77
  -1  -5   8  166.26    8.25
  -1  -5   7   26.02    1.94
  -1  -5   7   21.30    3.24
   1   5  -7   22.06    2.30
  -1  -5   7   26.53    2.77
  -1  -5   7   22.81    2.18
   1   5  -7   24.92    1.72
  -1  -5   6   23.74    1.85
  -1  -5   6   20.84    2.02
   1   5  -6   21.43    2.11
   1   5  -6   25.02    2.21
  -1  -5   6   21.98    3.18
  -1  -5   6   24.42    2.53
   1   5  -6   22.17    1.63
   1   5  -5    0.15    0.66
  -1  -5   5   -0.15    0.64
  -1  -5   5   -0.39    1.30
   1   5  -5    0.14    0.58
  -1  -5   5    0.34    0.56
   1   5  -5   -0.16    0.70
  -1  -5   5    0.44    0.84
  -1  -5   4   36.72    3.80
  -1  -5   4   38.28    2.77
  -1  -5   4   38.75    2.61
  -1  -5   4   40.60    3.12
   1   5  -4   34.02    2.76
   1   5  -4   38.06    2.70
  -1  -5   3  328.77   18.59
  -1  -5   3  345.49   17.41
  -1  -5   3  347.74   17.28
  -1  -5   3  358.24   17.80
   1   5  -3  346.99   17.49
  -1  -5   3  356.68   17.26
   1   5  -3  350.11   17.26
  -1  -5   2   79.35    4.66
   1   5  -2   74.29    5.45
  -1  -5   2   78.99    4.12
  -1  -5   2   80.38    4.58
   1   5  -2   78.46    4.44
  -1  -5   2   77.10    4.40
  -1  -5   2   82.12    4.95
  -1  -5   2   76.49    5.42
  -1  -5   1   59.05    4.39
  -1  -5   1   58.39    3.39
  -1  -5   1   60.42    3.54
  -1  -5   1   62.09    3.70
   1   5  -1   58.49    3.85
  -1  -5   1   61.27    3.89
   1   5  -1   62.75    4.47
  -1  -5   1   63.76    3.69
  -1  -5   1   58.41    3.00
  -1  -5   1   59.46    3.25
  -1  -5   0  135.21    6.75
  -1  -5   0  141.67    7.00
  -1  -5   0  141.59    7.55
   1   5   0  137.78    7.48
  -1  -5   0  146.51    7.41
  -1  -5   0  138.37    6.96
   1   5   0  135.36    7.38
  -1  -5   0  133.54    7.30
   1   5   0  141.77    8.05
  -1  -5   0  130.19    7.87
   1   5   0  140.67    7.27
  -1  -5  -1   -0.17    0.75
   1   5   1   -0.18    1.05
   1   5   1    0.19    0.55
   1   5   1   -0.04    0.37
  -1  -5  -1   -0.10    0.52
  -1  -5  -1    0.54    0.36
  -1  -5  -1    0.13    0.51
   1   5   1    0.56    0.49
   1   5   1    0.24    0.74
  -1  -5  -1   -0.38    0.61
  -1  -5  -1    0.34    0.50
  -1  -5  -2   75.58    3.92
  -1  -5  -2   66.98    4.21
  -1  -5  -2   68.92    3.76
  -1  -5  -2   67.05    4.14
   1   5   2   79.09    3.78
  -1  -5  -2   70.68    4.05
   1   5   2   78.07    4.07
  -1  -5  -2   64.41    4.44
   1   5   2   62.59    4.06
   1   5   2   66.22    4.00
   1   5   2   74.63    4.58
   1   5   2   70.56    4.20
  -1  -5  -3   49.66    3.42
   1   5   3   50.56    3.00
   1   5   3   51.27    2.82
  -1  -5  -3   48.23    3.03
   1   5   3   49.85    2.76
  -1  -5  -3   49.35    2.84
   1   5   3   51.82    3.11
   1   5   3   53.77    3.06
   1   5   3   47.22    2.65
  -1  -5  -3   47.47    3.02
   1   5   3   49.95    3.46
  -1  -5  -3   44.23    3.15
   1   5   3   51.45    3.21
  -1  -5  -4  297.13   14.35
  -1  -5  -4  288.03   14.17
   1   5   4  291.64   14.13
   1   5   4  278.95   14.37
   1   5   4  289.96   14.48
   1   5   4  294.04   13.91
   1   5   4  293.74   14.79
  -1  -5  -4  279.89   14.73
   1   5   4  282.62   14.29
  -1  -5  -4  284.65   14.37
   1   5   4  292.59   13.97
  -1  -5  -5  389.92   18.70
  -1  -5  -5  364.84   19.13
   1   5   5  410.82   19.25
  -1  -5  -5  375.12   18.83
  -1  -5  -5  354.87   18.58
   1   5   5  385.10   18.56
   1   5   5  375.01   18.73
  -1  -5  -5  388.95   18.72
   1   5   5  391.81   18.74
  -1  -5  -5  364.79   19.09
  -1  -5  -5  393.90   18.83
  -1  -5  -5  392.33   18.34
   1   5   5  387.59   18.31
   1   5   5  376.14   18.90
   1   5   5  382.43   18.29
  -1  -5  -5  372.41   18.34
   1   5   5  392.16   18.42
   1   5   6  442.46   21.08
  -1  -5  -6  434.83   21.05
   1   5   6  450.01   20.73
  -1  -5  -6  413.89   21.13
  -1  -5  -6  414.07   21.14
   1   5   6  443.26   20.61
  -1  -5  -6  413.40   20.65
  -1  -5  -6  416.47   21.53
  -1  -5  -6  431.98   21.07
   1   5   6  436.88   20.68
  -1  -5  -6  429.95   20.72
  -1  -5  -6  451.03   21.66
  -1  -5  -7   34.93    2.02
   1   5   7   32.96    1.91
   1   5   7   32.95    2.31
  -1  -5  -7   29.69    2.70
  -1  -5  -7   32.46    2.28
   1   5   7   33.16    2.16
  -1  -5  -7   33.51    2.40
  -1  -5  -7   29.90    2.73
  -1  -5  -7   35.17    2.11
   1   5   7   35.15    2.04
  -1  -5  -7   30.67    2.43
  -1  -5  -7   35.01    2.41
  -1  -5  -8    2.49    0.57
  -1  -5  -8    1.70    0.67
  -1  -5  -8    1.05    0.56
  -1  -5  -8    3.89    0.72
  -1  -5  -8    1.21    0.85
   1   5   8    2.98    0.90
   1   5   8    1.61    0.54
   1   5   8    2.46    0.65
   1   5   8    2.17    0.70
  -1  -5  -8    2.13    0.84
  -1  -5  -8    3.12    1.05
   1   5   8    1.58    0.48
  -1  -5  -8    1.41    1.09
  -1  -5  -8    2.14    0.86
  -1  -5  -9   32.00    2.90
  -1  -5  -9   30.57    2.41
  -1  -5  -9   29.11    2.34
  -1  -5  -9   29.50    2.06
  -1  -5  -9   33.79    2.87
   1   5   9   31.10    2.23
  -1  -5  -9   35.47    2.37
   1   5   9   33.59    1.88
  -1  -5  -9   28.54    1.92
   1   5   9   33.11    2.45
   1   5   9   34.41    2.10
   1   5  10   14.72    1.40
  -1  -5 -10   14.89    2.03
  -1  -5 -10   16.52    1.40
  -1  -5 -10   15.80    1.66
  -1  -5 -10   13.78    1.53
   1   5  10   14.65    1.60
   1   5  10   14.38    1.26
  -1  -5 -10   12.24    1.36
   1   5  10   15.71    1.03
   1   5  10   15.62    1.46
  -1  -5 -10   14.28    1.18
  -1  -5 -11   59.84    4.00
   1   5  11   57.05    3.05
  -1  -5 -11   62.97    3.42
   1   5  11   59.74    3.41
  -1  -5 -11   70.00    4.81
   1   5  11   59.24    3.90
  -1  -5 -11   61.54    3.91
  -1  -5 -11   62.59    3.71
   1   5  11   71.23    3.81
   1   5  11   57.12    3.67
  -1  -5 -12   53.13    4.35
  -1  -5 -12   56.17    3.37
   1   5  12   50.32    3.06
  -1  -5 -12   53.21    3.13
   1   5  12   54.29    3.40
  -1  -5 -12   56.08    3.81
   1   5  12   51.04    3.61
  -1  -5 -12   55.11    3.60
   1   5  12   55.34    3.41
   1   5  13   12.13    1.66
  -1  -5 -13   12.75    1.30
  -1  -5 -13   13.68    1.64
   1   5  13   14.08    1.44
  -1  -5 -13   11.82    1.24
   1   5  13   14.88    1.49
  -1  -5 -13   13.96    2.30
  -1  -5 -13   10.99    1.64
   1   5  13   11.37    1.14
  -1  -5 -14   46.45    3.52
   1   5  14   45.81    3.02
   1   5  14   45.06    3.35
  -1  -5 -14   41.33    2.76
  -1  -5 -14   44.56    4.17
  -1  -5 -14   42.82    2.84
  -1  -5 -14   46.29    3.28
  -1  -5 -15   18.20    1.61
  -1  -5 -15   25.58    3.04
  -1  -5 -15   20.18    2.30
  -1  -5 -15   20.03    1.72
   1   5  15   18.47    1.80
   1   5  15   20.90    2.18
   1   5  16    9.19    1.60
  -1  -5 -16    6.66    0.93
  -1  -5 -16    8.96    1.20
  -1  -5 -16    9.50    2.15
  -1  -5 -16    8.55    1.65
   1   5  16    9.00    1.27
  -1  -5 -17   -0.39    1.47
  -1  -5 -17   -0.23    0.83
  -1  -5 -17    2.56    1.35
   1   5  17    0.75    1.12
  -1  -5 -18    0.41    1.61
  -1  -5 -18    0.86    0.82
  -1  -5 -18    1.72    1.34
   1   5  18    2.71    1.27
  -1  -5 -19    1.71    1.69
  -1  -5 -19   -0.78    1.20
   1   5  19    2.99    1.31
  -1  -5 -20    2.23    1.85
  -1  -5 -20    1.09    1.39
  -1  -6  16   10.46    3.71
  -1  -6  16    9.44    2.91
   1   6 -16   13.80    2.28
   1   6 -16    9.99    2.40
  -1  -6  15   21.60    2.63
  -1  -6  15   16.17    4.27
  -1  -6  15   14.42    3.19
   1   6 -15   16.96    2.48
   1   6 -15   21.81    3.08
  -1  -6  14    0.25    1.19
  -1  -6  14    0.94    1.77
  -1  -6  14    3.38    2.53
   1   6 -14   -0.71    1.40
   1   6 -14    1.15    1.29
  -1  -6  13   50.09    5.06
   1   6 -13   53.55    4.65
  -1  -6  13   42.11    6.22
  -1  -6  13   48.86    4.13
   1   6 -13   46.01    4.20
   1   6 -12    1.06    1.13
  -1  -6  12    0.74    2.41
  -1  -6  12   -0.42    1.69
  -1  -6  12    3.10    1.33
   1   6 -12    0.61    1.19
   1   6 -11    0.76    1.15
  -1  -6  11    3.42    1.34
  -1  -6  11    0.69    2.24
   1   6 -11    0.85    1.28
  -1  -6  11    0.39    1.69
  -1  -6  10   32.27    5.04
  -1  -6  10   37.00    4.12
   1   6 -10   45.99    3.78
  -1  -6  10   32.39    2.71
   1   6 -10   36.11    3.54
  -1  -6  10   43.91    3.58
  -1  -6   9   20.90    2.52
   1   6  -9   22.25    2.45
  -1  -6   9   15.37    1.80
   1   6  -9   18.93    2.59
  -1  -6   9   22.17    3.03
  -1  -6   8    3.42    1.48
   1   6  -8    5.21    1.38
   1   6  -8    4.19    1.34
  -1  -6   8    3.85    0.92
  -1  -6   8    4.41    2.19
  -1  -6   8    2.16    0.43
  -1  -6   8    3.79    1.26
   1   6  -7   25.40    2.55
  -1  -6   7   23.74    3.84
  -1  -6   7   19.11    1.30
   1   6  -7   27.19    2.62
  -1  -6   7   27.66    2.54
  -1  -6   7   19.54    2.00
  -1  -6   7   29.48    3.08
   1   6  -6    1.05    0.81
  -1  -6   6    1.58    1.09
   1   6  -6    1.39    0.86
  -1  -6   6    0.66    0.40
  -1  -6   6    1.36    0.71
  -1  -6   6    0.46    1.48
  -1  -6   6   -0.18    0.82
  -1  -6   5    6.77    1.56
   1   6  -5    5.43    1.17
   1   6  -5    6.56    1.29
  -1  -6   5    4.71    0.64
  -1  -6   5    4.94    1.04
  -1  -6   5    8.75    2.12
  -1  -6   5    8.82    1.43
  -1  -6   4   -0.14    0.57
  -1  -6   4   -0.05    0.45
   1   6  -4    0.82    0.74
  -1  -6   4    0.37    1.06
  -1  -6   4    0.49    0.74
  -1  -6   4    1.55    1.05
   1   6  -4   -0.18    0.65
  -1  -6   3   31.97    3.42
  -1  -6   3   26.36    2.42
  -1  -6   3   26.47    2.71
   1   6  -3   29.52    2.27
  -1  -6   3   25.88    2.26
  -1  -6   3   33.15    1.91
  -1  -6   3   31.48    2.61
  -1  -6   2   20.00    2.81
  -1  -6   2   22.02    2.03
  -1  -6   2   20.18    2.08
  -1  -6   2   24.09    1.66
  -1  -6   2   26.01    2.45
  -1  -6   2   24.99    2.23
  -1  -6   2   22.80    1.90
  -1  -6   2   25.54    1.33
  -1  -6   1   62.31    4.10
  -1  -6   1   59.00    4.14
  -1  -6   1   68.45    3.73
  -1  -6   1   62.03    3.26
  -1  -6   1   62.88    4.30
  -1  -6   1   56.10    3.87
  -1  -6   1   64.89    4.96
  -1  -6   1   66.74    3.56
   1   6   0   55.90    3.58
  -1  -6   0   51.10    3.71
  -1  -6   0   47.33    3.04
  -1  -6   0   52.58    3.05
  -1  -6   0   49.99    4.10
  -1  -6   0   50.91    3.60
  -1  -6   0   50.81    2.82
  -1  -6   0   54.96    3.38
   1   6   1   28.37    2.15
  -1  -6  -1   25.19    2.35
  -1  -6  -1   20.36    1.50
  -1  -6  -1   21.89    2.47
   1   6   1   22.15    2.76
  -1  -6  -1   25.41    1.59
  -1  -6  -1   21.84    2.07
   1   6   1   14.17    1.44
  -1  -6  -1   21.36    1.70
  -1  -6  -2   30.32    2.44
  -1  -6  -2   33.21    1.98
   1   6   2   29.75    2.84
  -1  -6  -2   32.15    2.83
  -1  -6  -2   31.56    2.16
   1   6   2   28.21    2.28
  -1  -6  -3    0.30    0.69
   1   6   3   -0.73    1.10
   1   6   3    1.88    0.69
   1   6   3    0.47    0.74
   1   6   3    0.96    0.79
  -1  -6  -3    0.72    0.97
  -1  -6  -3    0.96    0.80
   1   6   3   -1.07    0.84
  -1  -6  -3    0.90    0.83
   1   6   3    0.16    0.52
   1   6   3    0.54    0.73
   1   6   4    7.84    0.86
  -1  -6  -4    7.96    1.24
   1   6   4    4.85    0.99
  -1  -6  -4    6.83    1.06
   1   6   4    6.89    0.95
   1   6   4    9.20    1.23
  -1  -6  -4    8.97    1.56
   1   6   4    6.07    1.03
   1   6   4    6.11    1.06
   1   6   5   17.13    1.71
   1   6   5   13.54    1.43
   1   6   5   13.92    1.36
  -1  -6  -5   14.53    2.06
  -1  -6  -5   13.57    1.84
  -1  -6  -5   16.99    1.61
   1   6   5   15.61    1.28
  -1  -6  -5   16.30    1.77
  -1  -6  -5   17.34    1.75
   1   6   5   18.93    1.72
  -1  -6  -6   56.55    4.27
   1   6   6   66.96    4.06
   1   6   6   66.11    3.64
   1   6   6   64.07    3.99
  -1  -6  -6   62.29    4.45
  -1  -6  -6   59.54    3.97
  -1  -6  -6   68.99    4.16
   1   6   6   64.09    3.53
  -1  -6  -6   62.36    3.57
  -1  -6  -6   64.46    4.07
  -1  -6  -6   70.19    3.97
   1   6   6   66.88    3.54
  -1  -6  -6   57.41    3.48
   1   6   7    5.41    1.21
  -1  -6  -7    6.52    1.23
  -1  -6  -7    4.94    1.32
   1   6   7    6.13    1.01
  -1  -6  -7    4.79    0.99
  -1  -6  -7    5.84    1.19
   1   6   7    7.27    0.86
  -1  -6  -7    3.98    0.82
   1   6   7    3.36    0.84
  -1  -6  -7    5.11    1.40
  -1  -6  -7    4.34    0.75
   1   6   7    4.63    0.76
  -1  -6  -8   46.13    3.07
  -1  -6  -8   61.96    3.87
   1   6   8   53.01    3.53
  -1  -6  -8   56.81    4.12
  -1  -6  -8   61.64    3.34
  -1  -6  -8   61.73    4.29
   1   6   8   52.15    3.21
  -1  -6  -8   60.86    3.76
   1   6   8   61.22    3.10
   1   6   9   57.07    3.38
  -1  -6  -9   53.77    4.08
   1   6   9   55.48    2.85
  -1  -6  -9   52.21    3.48
  -1  -6  -9   39.98    2.89
   1   6   9   49.10    3.47
  -1  -6  -9   54.10    3.57
   1   6   9   49.58    2.94
  -1  -6  -9   54.19    4.17
  -1  -6  -9   57.23    3.18
   1   6  10   30.53    2.19
  -1  -6 -10   33.34    2.42
   1   6  10   23.26    1.72
   1   6  10   32.36    2.46
  -1  -6 -10   29.49    2.03
  -1  -6 -10   27.22    2.46
  -1  -6 -10   25.47    2.84
  -1  -6 -10   30.79    2.49
  -1  -6 -11    8.86    1.42
   1   6  11    4.64    0.70
  -1  -6 -11    5.57    1.58
  -1  -6 -11    5.27    0.86
  -1  -6 -11    5.30    1.05
   1   6  11    5.72    1.02
  -1  -6 -11    7.57    1.42
   1   6  11    4.84    1.29
  -1  -6 -12    7.13    1.33
   1   6  12    5.76    1.36
  -1  -6 -12    4.42    0.95
  -1  -6 -12    7.88    1.18
   1   6  12    6.47    1.05
   1   6  12    4.94    1.04
  -1  -6 -12    9.29    1.98
   1   6  12    5.90    0.69
  -1  -6 -12    8.32    1.53
  -1  -6 -13    5.57    1.68
  -1  -6 -13    3.92    0.97
   1   6  13    3.35    0.89
  -1  -6 -13    1.38    0.78
   1   6  13    2.02    0.86
  -1  -6 -13    3.61    1.20
   1   6  13    2.58    1.27
  -1  -6 -13    4.37    1.28
  -1  -6 -14   64.05    5.13
  -1  -6 -14   71.21    4.51
  -1  -6 -14   57.84    3.76
   1   6  14   71.02    4.36
   1   6  14   45.93    3.61
  -1  -6 -14   70.30    4.31
  -1  -6 -14   55.33    3.56
   1   6  14   57.38    3.80
   1   6  15    0.26    0.71
  -1  -6 -15    0.38    0.59
  -1  -6 -15    0.88    0.99
   1   6  15    1.32    1.21
  -1  -6 -15    0.10    0.76
  -1  -6 -15   -0.34    1.30
  -1  -6 -15    1.73    1.17
   1   6  16   11.11    1.46
  -1  -6 -16   19.62    2.85
  -1  -6 -16    8.61    1.27
  -1  -6 -16   11.94    1.41
  -1  -6 -16   16.78    2.18
   1   6  16   18.81    2.16
  -1  -6 -17   19.43    3.00
  -1  -6 -17   16.07    2.29
  -1  -6 -17   14.11    1.61
   1   6  17   17.88    2.21
   1   6  18   31.12    2.83
  -1  -6 -18   28.50    2.96
  -1  -6 -18   36.61    3.96
   1   6  19    0.22    1.31
  -1  -6 -19    0.27    1.38
  -1  -6 -19   -0.42    1.49
  -1  -6 -20   66.34    5.90
  -1  -6 -20   62.86    4.89
   1   6  20   55.61    4.41
  -1  -7  15   -0.51    1.83
   1   7 -15    0.32    1.22
  -1  -7  15   -0.93    2.66
   1   7 -15    0.38    1.51
  -1  -7  15    2.31    1.46
  -1  -7  14   49.30    4.16
   1   7 -14   48.03    4.46
  -1  -7  14   43.01    4.93
   1   7 -14   45.72    4.15
  -1  -7  14   40.37    6.31
   1   7 -13    1.01    1.45
  -1  -7  13    1.65    2.57
  -1  -7  13    1.85    1.74
  -1  -7  13   -0.27    1.25
   1   7 -13    0.30    1.08
   1   7 -12    4.69    1.65
  -1  -7  12    3.43    1.39
  -1  -7  12    1.55    2.22
  -1  -7  12    3.04    1.80
   1   7 -12    2.63    1.34
  -1  -7  11   59.85    4.80
   1   7 -11   71.91    5.15
  -1  -7  11   64.61    7.15
  -1  -7  11   69.16    5.82
   1   7 -11   69.26    5.21
   1   7 -10  248.49   13.29
  -1  -7  10  224.40   12.94
  -1  -7  10  210.42   15.45
   1   7 -10  229.91   13.15
  -1  -7  10  247.11   12.34
  -1  -7  10  245.40   14.06
  -1  -7   9  158.16    9.99
  -1  -7   9  141.79   11.33
  -1  -7   9  160.01    9.20
  -1  -7   9  161.45    8.61
   1   7  -9  150.20    9.27
   1   7  -9  163.42    9.33
   1   7  -8   67.32    4.55
   1   7  -8   72.00    4.80
  -1  -7   8   61.68    6.25
  -1  -7   8   70.02    4.63
  -1  -7   8   70.82    4.15
  -1  -7   8   56.47    3.01
  -1  -7   8   69.41    5.24
   1   7  -7  168.20    9.15
   1   7  -7  173.70    9.48
  -1  -7   7  158.22   11.19
  -1  -7   7  173.86    9.31
  -1  -7   7  172.87    8.85
  -1  -7   7  153.97    7.81
  -1  -7   7  162.15    9.86
   1   7  -6  333.68   16.27
   1   7  -6  325.50   16.54
  -1  -7   6  304.39   18.30
  -1  -7   6  328.04   16.42
  -1  -7   6  326.48   16.03
  -1  -7   6  301.89   15.04
  -1  -7   6  318.74   16.98
   1   7  -5   57.14    3.92
   1   7  -5   55.72    4.18
  -1  -7   5   58.57    3.91
  -1  -7   5   72.70    5.80
  -1  -7   5   57.48    3.16
  -1  -7   5   63.21    4.22
  -1  -7   5   60.76    4.56
  -1  -7   4    0.66    0.79
  -1  -7   4    1.57    1.32
  -1  -7   4    1.79    0.74
  -1  -7   4    1.14    0.80
   1   7  -4    0.81    0.82
  -1  -7   4    0.90    0.49
  -1  -7   4    1.72    0.95
   1   7  -4    1.01    0.69
  -1  -7   3    0.69    0.81
  -1  -7   3    0.98    0.66
  -1  -7   3    0.36    0.72
   1   7  -3    1.26    0.65
  -1  -7   3    0.71    1.02
  -1  -7   3    0.13    0.75
  -1  -7   3   -0.19    0.50
  -1  -7   2    4.10    1.40
  -1  -7   2    5.03    0.76
  -1  -7   2    2.93    0.86
  -1  -7   2    4.35    0.97
  -1  -7   2    4.88    0.92
  -1  -7   2    3.41    1.14
  -1  -7   2    4.88    0.99
  -1  -7   1   10.21    0.83
  -1  -7   1    9.45    1.35
  -1  -7   1    8.92    1.08
  -1  -7   1   10.54    1.90
  -1  -7   1   10.14    1.31
  -1  -7   1   10.34    1.09
  -1  -7   1   10.62    1.58
   1   7  -1    8.20    1.34
  -1  -7   1   12.17    1.51
  -1  -7   0   51.44    2.90
  -1  -7   0   47.34    3.58
   1   7   0   47.15    2.64
  -1  -7   0   48.16    2.68
  -1  -7   0   45.22    3.33
  -1  -7   0   41.93    3.11
  -1  -7   0   49.65    2.91
  -1  -7   0   45.55    3.89
   1   7   0   53.02    3.48
  -1  -7  -1  235.27   12.38
  -1  -7  -1  221.94   11.04
   1   7   1  215.57   11.68
   1   7   1  238.26   10.96
  -1  -7  -1  215.43   10.97
  -1  -7  -1  212.80   11.69
  -1  -7  -1  227.94   11.19
  -1  -7  -1  215.80   11.45
  -1  -7  -2  184.50    9.40
  -1  -7  -2  187.88   10.08
  -1  -7  -2  189.20   10.52
  -1  -7  -2  186.74    9.56
   1   7   2  194.44    9.36
   1   7   2  181.61    9.99
   1   7   3   30.42    2.07
  -1  -7  -3   32.95    2.30
  -1  -7  -3   27.22    2.43
   1   7   3   32.66    2.49
  -1  -7  -3   30.60    2.11
   1   7   3   30.98    2.13
   1   7   3   30.67    2.28
  -1  -7  -3   28.57    2.80
  -1  -7  -4  478.42   22.45
  -1  -7  -4  468.69   22.20
   1   7   4  447.98   21.83
   1   7   4  450.83   21.93
   1   7   4  463.24   22.27
   1   7   4  442.88   22.45
  -1  -7  -4  446.32   22.07
  -1  -7  -4  445.71   22.89
  -1  -7  -5  122.22    6.85
  -1  -7  -5  124.48    7.19
  -1  -7  -5  122.21    7.50
  -1  -7  -5  128.50    7.27
   1   7   5  131.11    6.55
   1   7   5  128.64    7.02
  -1  -7  -5  128.00    7.13
   1   7   5  135.09    7.16
   1   7   5  130.84    6.64
  -1  -7  -6  251.01   13.16
  -1  -7  -6  265.22   13.61
   1   7   6  267.65   13.37
  -1  -7  -6  280.24   13.97
  -1  -7  -6  238.79   13.34
  -1  -7  -6  252.37   13.49
   1   7   6  257.52   13.31
   1   7   6  270.94   12.83
   1   7   6  265.57   12.78
  -1  -7  -7  114.07    6.66
   1   7   7  111.44    5.93
   1   7   7  107.11    6.23
  -1  -7  -7  111.16    6.25
  -1  -7  -7  109.40    6.79
  -1  -7  -7  116.67    6.46
  -1  -7  -7  112.25    6.49
   1   7   7  110.04    6.33
  -1  -7  -7  109.83    5.84
   1   7   7  115.71    5.80
  -1  -7  -7  107.93    5.85
   1   7   7  116.12    5.82
   1   7   8   27.55    2.35
   1   7   8   31.75    2.32
  -1  -7  -8   29.13    2.34
   1   7   8   28.41    1.91
  -1  -7  -8   29.46    2.00
  -1  -7  -8   26.47    2.36
  -1  -7  -8   29.30    2.43
   1   7   8   29.54    1.85
  -1  -7  -8   26.43    1.90
  -1  -7  -8   26.94    2.57
  -1  -7  -8   32.96    2.85
   1   7   8   28.18    1.98
  -1  -7  -9  131.31    6.94
  -1  -7  -9  121.04    7.39
  -1  -7  -9  135.39    7.52
   1   7   9  144.13    6.74
  -1  -7  -9  140.11    7.93
  -1  -7  -9  131.92    6.85
   1   7   9  130.48    7.25
   1   7   9  126.30    6.84
  -1  -7  -9  135.42    7.97
   1   7  10   85.56    4.51
  -1  -7 -10   81.74    5.62
   1   7  10   88.71    4.98
  -1  -7 -10   84.97    5.20
  -1  -7 -10   80.11    4.65
  -1  -7 -10   80.33    5.61
  -1  -7 -10   80.83    4.53
  -1  -7 -10   82.86    5.13
   1   7  10   85.61    4.39
   1   7  10   81.45    5.16
   1   7  11    6.84    1.10
  -1  -7 -11    6.16    1.53
   1   7  11    9.76    1.55
  -1  -7 -11    7.36    0.95
   1   7  11    7.07    0.90
  -1  -7 -11    7.77    1.27
  -1  -7 -11    6.45    1.35
  -1  -7 -11    6.31    1.27
  -1  -7 -12   20.48    2.51
  -1  -7 -12   14.94    1.40
   1   7  12   15.95    1.94
   1   7  12   19.56    1.73
  -1  -7 -12   15.93    1.96
   1   7  12   16.48    1.25
  -1  -7 -12   14.75    1.84
  -1  -7 -12   13.47    1.67
  -1  -7 -13    1.60    1.15
  -1  -7 -13    1.63    1.03
   1   7  13    1.24    0.74
   1   7  13    1.92    0.78
   1   7  13    2.25    1.19
  -1  -7 -13    0.99    0.69
  -1  -7 -13    3.99    1.44
  -1  -7 -13    2.61    0.91
   1   7  14   52.11    3.41
  -1  -7 -14   47.67    3.09
   1   7  14   50.19    3.38
  -1  -7 -14   48.87    3.50
  -1  -7 -14   49.14    3.86
   1   7  14   47.78    3.80
  -1  -7 -14   53.65    4.50
  -1  -7 -14   52.72    3.76
   1   7  15   21.08    1.96
   1   7  15   22.47    2.02
  -1  -7 -15   21.24    1.83
  -1  -7 -15   22.25    2.96
   1   7  15   27.47    2.65
  -1  -7 -15   19.05    2.42
  -1  -7 -15   20.80    2.03
  -1  -7 -15   22.20    2.34
  -1  -7 -16    3.87    0.99
  -1  -7 -16    4.56    1.73
  -1  -7 -16    3.61    1.40
  -1  -7 -16    5.59    1.08
   1   7  16    4.23    1.45
  -1  -7 -16    6.90    1.46
   1   7  17   27.20    2.84
  -1  -7 -17   31.01    3.07
  -1  -7 -17   22.16    2.07
  -1  -7 -17   27.84    2.67
  -1  -7 -18    1.07    1.36
   1   7  18    4.31    1.53
  -1  -7 -18    2.35    1.66
  -1  -7 -19    1.41    1.37
   1   7  19    0.70    1.39
  -1  -7 -19   -2.48    1.78
  -1  -7 -20   -1.47    1.55
   1   7  20    0.72    1.45
  -1  -7 -20    0.85    1.60
   1   8 -14    5.43    1.78
   1   8 -14    5.44    1.90
  -1  -8  14   11.64    3.96
  -1  -8  14    8.31    1.96
  -1  -8  14    4.03    2.28
   1   8 -13   13.82    2.49
   1   8 -13   20.74    2.94
  -1  -8  13   15.25    4.52
  -1  -8  13   17.40    2.66
  -1  -8  13   19.17    3.23
   1   8 -12    4.78    1.69
   1   8 -12    4.76    1.70
  -1  -8  12    4.80    2.94
  -1  -8  12    4.64    1.62
  -1  -8  12    1.82    1.68
   1   8 -11   27.76    3.16
  -1  -8  11   26.97    3.76
   1   8 -11   26.14    3.12
  -1  -8  11   32.09    5.31
  -1  -8  11   23.90    3.05
  -1  -8  10   -1.40    2.10
   1   8 -10    2.96    1.28
  -1  -8  10    0.81    1.48
   1   8 -10    1.09    1.23
  -1  -8  10   -0.18    0.76
  -1  -8  10    1.63    1.22
  -1  -8   9    7.17    3.00
  -1  -8   9    7.61    2.03
   1   8  -9    5.13    1.71
  -1  -8   9    8.12    1.91
  -1  -8   9    7.54    1.39
   1   8  -9   10.29    1.89
   1   8  -8   10.58    1.85
  -1  -8   8   11.06    2.26
   1   8  -8   12.31    2.10
  -1  -8   8    8.83    1.83
  -1  -8   8   10.26    3.22
  -1  -8   8   12.03    1.69
  -1  -8   7    4.95    2.47
  -1  -8   7    3.15    1.31
  -1  -8   7    3.34    1.66
   1   8  -7    2.62    1.24
  -1  -8   7    1.36    0.46
  -1  -8   7    2.82    1.10
   1   8  -7    3.56    1.26
  -1  -8   7    3.87    1.08
  -1  -8   6    1.52    1.58
  -1  -8   6    2.57    1.18
  -1  -8   6    6.26    1.75
   1   8  -6    1.26    1.09
  -1  -8   6    1.12    0.52
  -1  -8   6    2.61    1.05
   1   8  -6    2.46    1.11
  -1  -8   6    1.11    0.94
  -1  -8   5    3.23    1.97
  -1  -8   5    4.71    1.33
  -1  -8   5    7.88    1.76
   1   8  -5    4.08    1.27
  -1  -8   5    4.90    0.75
  -1  -8   5    6.63    1.34
   1   8  -5    3.40    1.04
  -1  -8   5    5.60    1.21
  -1  -8   4    6.31    2.08
  -1  -8   4    9.07    1.60
  -1  -8   4    6.82    1.70
   1   8  -4    6.89    1.47
  -1  -8   4    8.44    1.44
  -1  -8   4    6.09    1.20
  -1  -8   4    6.37    0.89
   1   8  -4    7.88    1.24
  -1  -8   3    1.79    1.13
  -1  -8   3    3.32    1.10
  -1  -8   3    3.96    1.11
  -1  -8   3    1.90    1.51
  -1  -8   3    3.95    1.13
  -1  -8   3    1.49    0.66
  -1  -8   2    9.77    1.55
  -1  -8   2   11.67    2.18
  -1  -8   2   11.49    1.32
  -1  -8   2   10.36    1.52
  -1  -8   2    6.92    1.27
  -1  -8   2    9.87    1.73
  -1  -8   2    7.22    0.99
  -1  -8   1    9.55    1.74
  -1  -8   1   12.25    1.64
  -1  -8   1   11.88    2.09
  -1  -8   1    7.17    1.39
   1   8  -1   10.21    1.65
  -1  -8   1    7.64    1.14
  -1  -8   1   10.40    1.23
  -1  -8   1   11.49    0.92
  -1  -8   0   25.99    1.72
  -1  -8   0   25.69    2.45
  -1  -8   0   24.83    1.85
   1   8   0   22.68    2.36
  -1  -8   0   26.22    2.96
  -1  -8   0   23.84    2.28
   1   8   0   19.39    1.60
  -1  -8  -1    1.90    0.63
   1   8   1    3.87    1.06
  -1  -8  -1    2.41    0.82
  -1  -8  -1    3.11    0.67
  -1  -8  -1    2.84    1.05
   1   8   1    0.25    0.67
  -1  -8  -1    0.87    0.86
  -1  -8  -1    3.95    1.37
   1   8   2   33.40    2.60
   1   8   2   40.77    3.28
  -1  -8  -2   42.42    3.35
  -1  -8  -2   43.15    3.76
  -1  -8  -2   47.09    2.62
  -1  -8  -2   45.75    2.93
  -1  -8  -2   45.94    2.75
   1   8   3   60.37    4.03
   1   8   3   51.25    3.60
  -1  -8  -3   65.28    4.18
  -1  -8  -3   49.06    4.24
  -1  -8  -3   62.87    3.64
  -1  -8  -3   52.23    3.41
  -1  -8  -4   23.82    2.02
  -1  -8  -4   18.89    2.58
   1   8   4   24.47    2.24
   1   8   4   24.78    2.19
   1   8   4   26.59    1.83
  -1  -8  -5   -1.80    1.05
   1   8   5    0.09    0.64
   1   8   5    1.25    0.90
  -1  -8  -5   -0.47    0.84
  -1  -8  -5    0.16    0.80
  -1  -8  -5    0.80    0.70
  -1  -8  -5   -0.19    0.66
   1   8   5   -0.07    0.52
   1   8   5    0.81    0.68
  -1  -8  -6  117.38    7.13
   1   8   6  124.64    7.05
  -1  -8  -6  119.71    7.25
   1   8   6  137.35    6.57
   1   8   6  132.18    7.04
  -1  -8  -6  121.34    6.85
   1   8   6  121.69    6.43
  -1  -8  -6  112.40    7.57
  -1  -8  -6  119.47    7.11
  -1  -8  -6  114.59    7.25
  -1  -8  -7    7.10    1.26
  -1  -8  -7    5.80    1.34
  -1  -8  -7    3.67    1.28
   1   8   7    5.86    0.85
  -1  -8  -7    4.73    1.24
   1   8   7    6.02    1.16
   1   8   7    4.78    1.21
   1   8   7    6.07    0.93
  -1  -8  -7    6.54    1.25
  -1  -8  -8    5.61    1.30
   1   8   8    6.32    1.42
   1   8   8    7.13    0.95
  -1  -8  -8    8.43    1.29
  -1  -8  -8    6.50    1.37
  -1  -8  -8    3.77    1.36
   1   8   8    6.77    0.93
  -1  -8  -8    7.12    1.37
   1   8   8    7.57    1.20
   1   8   9   -0.15    0.63
  -1  -8  -9    0.16    0.84
  -1  -8  -9    0.96    0.83
  -1  -8  -9    0.88    0.88
  -1  -8  -9    0.25    0.87
   1   8   9    0.17    0.55
   1   8   9   -0.14    0.54
  -1  -8  -9    0.10    0.59
  -1  -8  -9   -0.41    0.94
   1   8   9    0.34    1.04
  -1  -8  -9    0.60    0.60
  -1  -8 -10   14.77    1.94
  -1  -8 -10   12.43    2.25
   1   8  10   18.30    1.77
  -1  -8 -10   15.13    1.43
  -1  -8 -10   15.74    1.58
  -1  -8 -10   13.01    2.12
  -1  -8 -10   13.48    1.81
   1   8  10   17.17    1.35
   1   8  11   14.99    1.64
   1   8  11   14.04    1.37
   1   8  11   13.01    1.89
  -1  -8 -11   12.29    2.06
   1   8  11   12.68    1.19
  -1  -8 -11   14.12    2.26
  -1  -8 -11   11.50    1.35
  -1  -8 -11   13.64    1.79
  -1  -8 -11   16.56    2.04
  -1  -8 -12    6.52    1.32
   1   8  12    3.70    1.44
  -1  -8 -12    5.62    1.42
   1   8  12    4.61    1.01
  -1  -8 -12    4.70    0.99
  -1  -8 -12    6.97    1.77
  -1  -8 -13    9.72    1.49
   1   8  13   10.96    1.87
  -1  -8 -13    7.18    1.59
  -1  -8 -13    7.59    1.63
   1   8  13    7.46    1.23
  -1  -8 -13    6.77    1.07
  -1  -8 -13    8.69    1.94
  -1  -8 -14    1.80    1.42
   1   8  14    1.79    0.81
  -1  -8 -14    2.28    0.89
   1   8  14    2.84    0.95
  -1  -8 -14    3.07    1.19
  -1  -8 -14    2.45    1.00
   1   8  14    1.48    1.28
  -1  -8 -14    1.79    1.32
  -1  -8 -15    3.50    1.58
  -1  -8 -15    1.68    1.16
   1   8  15    2.86    1.41
  -1  -8 -15    2.40    0.99
  -1  -8 -15    2.14    1.43
   1   8  15    2.91    1.00
   1   8  15    1.96    0.88
  -1  -8 -15    0.93    0.83
  -1  -8 -16   11.25    2.26
  -1  -8 -16    3.13    0.98
  -1  -8 -16    7.90    1.39
   1   8  16    6.82    1.69
   1   8  16    5.69    1.16
  -1  -8 -16    7.71    1.75
  -1  -8 -16    7.28    1.74
   1   8  17    0.24    1.27
  -1  -8 -17    0.34    0.75
  -1  -8 -17    0.34    0.80
  -1  -8 -17    2.41    1.21
  -1  -8 -17    1.08    1.56
  -1  -8 -17    0.27    1.30
  -1  -8 -18   61.04    4.54
  -1  -8 -18   63.11    4.98
   1   8  18   60.08    4.66
  -1  -8 -18   58.71    5.49
  -1  -8 -19    3.62    1.78
   1   8  19    4.49    1.63
  -1  -8 -19    4.68    1.67
  -1  -9  13    1.31    1.39
  -1  -9  13    1.66    1.12
   1   9 -13    1.03    1.37
  -1  -9  13    1.50    1.73
  -1  -9  13    2.60    2.80
   1   9 -13    1.42    1.27
  -1  -9  12   27.39    3.19
   1   9 -12   27.39    3.21
  -1  -9  12   24.40    3.70
  -1  -9  12   28.41    4.97
  -1  -9  12   24.16    2.52
   1   9 -12   31.08    3.39
  -1  -9  11   41.60    3.96
  -1  -9  11   45.29    6.18
  -1  -9  11   52.44    5.04
   1   9 -11   47.83    4.35
   1   9 -11   48.06    4.14
  -1  -9  11   39.63    3.33
  -1  -9  10    6.01    1.86
   1   9 -10    5.02    1.55
  -1  -9  10    5.98    1.78
  -1  -9  10    3.58    2.56
   1   9 -10    2.91    1.38
  -1  -9  10    1.79    1.19
  -1  -9   9   93.22    8.73
   1   9  -9  109.56    6.77
   1   9  -9  110.82    7.12
  -1  -9   9   94.44    6.06
  -1  -9   9  106.09    6.90
  -1  -9   9  102.88    7.56
  -1  -9   9   96.95    6.25
  -1  -9   8  204.66   13.73
   1   9  -8  205.03   11.13
   1   9  -8  192.65   11.49
  -1  -9   8  199.40   11.41
  -1  -9   8  199.68   10.87
  -1  -9   8  203.74   12.17
  -1  -9   8  186.45   10.56
   1   9  -7   24.59    2.50
  -1  -9   7   23.14    2.43
  -1  -9   7   22.43    1.47
  -1  -9   7   24.69    3.96
  -1  -9   7   22.55    2.31
  -1  -9   7   28.70    2.93
   1   9  -7   19.38    2.67
  -1  -9   6  140.88   10.06
  -1  -9   6  138.36    8.88
   1   9  -6  142.04    8.52
   1   9  -6  147.63    7.99
  -1  -9   6  138.68    7.99
  -1  -9   6  141.40    8.38
  -1  -9   6  127.56    7.63
  -1  -9   6  131.81    6.82
  -1  -9   5   22.66    1.64
  -1  -9   5   21.97    3.45
  -1  -9   5   24.61    2.30
  -1  -9   5   23.36    2.56
   1   9  -5   22.99    2.69
   1   9  -5   20.49    2.18
  -1  -9   5   28.06    3.05
  -1  -9   5   26.58    2.52
  -1  -9   4   46.56    3.81
  -1  -9   4   44.57    2.76
   1   9  -4   48.48    3.93
  -1  -9   4   41.77    3.29
  -1  -9   4   50.42    4.90
  -1  -9   4   49.84    4.19
  -1  -9   4   51.65    3.71
  -1  -9   3    0.32    0.90
  -1  -9   3    0.40    0.61
  -1  -9   3    1.63    1.41
  -1  -9   3    0.21    0.72
  -1  -9   3   -0.28    1.07
  -1  -9   3   -0.23    0.99
  -1  -9   2   93.75    6.08
  -1  -9   2   99.12    5.30
  -1  -9   2   94.02    7.05
  -1  -9   2   91.91    6.14
  -1  -9   2  108.70    6.65
  -1  -9   2   98.44    5.85
  -1  -9   1   38.09    3.88
  -1  -9   1   43.83    3.14
   1   9  -1   42.65    3.47
  -1  -9   1   40.95    2.68
  -1  -9   1   42.16    2.78
  -1  -9   1   48.78    3.53
  -1  -9   1   39.01    2.38
  -1  -9   0   74.42    5.50
  -1  -9   0   67.25    3.84
  -1  -9   0   70.72    4.51
   1   9   0   71.85    4.85
  -1  -9   0   70.77    4.03
  -1  -9   0   69.66    4.08
  -1  -9   0   72.16    4.84
  -1  -9  -1   34.47    2.93
   1   9   1   32.75    2.11
  -1  -9  -1   33.25    2.19
  -1  -9  -1   31.06    2.65
  -1  -9  -1   34.68    2.19
   1   9   1   29.62    2.76
  -1  -9  -1   33.61    3.33
  -1  -9  -1   32.14    2.35
  -1  -9  -2    6.91    1.29
   1   9   2    5.26    1.14
  -1  -9  -2    4.69    0.85
   1   9   2    3.20    0.77
  -1  -9  -2    3.54    0.68
  -1  -9  -2    3.29    1.15
  -1  -9  -2    3.03    1.40
  -1  -9  -3    1.85    1.20
  -1  -9  -3    4.11    1.12
   1   9   3    5.88    1.17
  -1  -9  -3    3.97    0.68
  -1  -9  -3    5.45    0.93
   1   9   4  135.66    7.03
   1   9   4  121.12    7.23
  -1  -9  -4  117.52    6.67
   1   9   4  124.92    6.53
  -1  -9  -4  120.36    7.67
  -1  -9  -5    2.85    1.03
   1   9   5    3.99    1.10
  -1  -9  -5    4.18    1.01
  -1  -9  -5    4.26    1.33
  -1  -9  -5    4.03    1.13
   1   9   5    5.55    1.15
  -1  -9  -5    3.74    1.08
   1   9   5    2.58    0.72
   1   9   6  299.04   14.42
  -1  -9  -6  291.39   15.04
   1   9   6  293.67   15.03
  -1  -9  -6  291.66   15.19
   1   9   6  293.93   15.15
  -1  -9  -6  281.49   15.36
  -1  -9  -6  295.00   15.71
  -1  -9  -6  286.62   14.82
  -1  -9  -6  299.23   15.49
   1   9   7   50.72    3.10
  -1  -9  -7   55.55    3.63
   1   9   7   58.27    3.82
  -1  -9  -7   48.30    3.73
   1   9   7   52.68    3.70
  -1  -9  -7   52.48    3.93
  -1  -9  -7   48.57    4.07
  -1  -9  -7   49.47    3.92
  -1  -9  -7   56.59    3.84
  -1  -9  -8  235.58   12.82
   1   9   8  238.67   12.88
  -1  -9  -8  265.34   13.26
  -1  -9  -8  259.65   13.13
   1   9   8  240.63   12.95
   1   9   8  251.18   12.28
  -1  -9  -8  243.75   13.24
  -1  -9  -8  240.34   13.52
   1   9   9    2.03    1.20
  -1  -9  -9    3.29    1.06
  -1  -9  -9    3.19    1.15
  -1  -9  -9    2.15    1.15
  -1  -9  -9    2.72    1.08
   1   9   9    3.20    0.93
  -1  -9  -9    2.36    1.16
   1   9   9    2.15    0.68
  -1  -9 -10   64.60    3.90
  -1  -9 -10   68.92    4.70
   1   9  10   62.57    4.27
  -1  -9 -10   71.02    5.10
   1   9  10   69.53    4.65
  -1  -9 -10   68.13    4.68
   1   9  10   70.82    3.93
  -1  -9 -10   63.60    4.67
  -1  -9 -10   62.21    4.42
  -1  -9 -11   43.25    3.48
  -1  -9 -11   41.99    3.47
  -1  -9 -11   48.14    3.72
   1   9  11   43.83    3.21
  -1  -9 -11   41.09    2.78
  -1  -9 -11   42.34    3.39
  -1  -9 -11   45.65    3.93
  -1  -9 -12   18.81    1.62
  -1  -9 -12   13.33    2.29
   1   9  12   16.07    1.79
   1   9  12   17.63    2.28
  -1  -9 -12   16.41    2.04
  -1  -9 -12   18.04    2.16
  -1  -9 -12   14.98    2.21
  -1  -9 -13   15.80    2.30
  -1  -9 -13   10.47    1.71
   1   9  13   13.97    2.10
   1   9  13   12.51    1.61
  -1  -9 -13   14.32    1.47
  -1  -9 -13   18.27    2.23
  -1  -9 -14    0.29    1.30
  -1  -9 -14   -0.22    0.97
   1   9  14   -0.68    1.32
   1   9  14    0.32    0.79
  -1  -9 -14    0.24    1.18
  -1  -9 -14    0.67    1.19
  -1  -9 -14   -0.10    0.74
   1   9  15   14.97    1.70
  -1  -9 -15   12.16    1.44
  -1  -9 -15   10.27    1.69
  -1  -9 -15   15.39    2.37
  -1  -9 -15    9.82    1.86
   1   9  15   12.95    2.10
   1   9  15   10.79    1.48
  -1  -9 -15   12.68    2.08
   1   9  16   26.30    2.32
  -1  -9 -16   26.93    2.13
  -1  -9 -16   31.06    3.42
  -1  -9 -16   21.35    2.43
  -1  -9 -16   29.35    2.92
   1   9  16   27.82    2.96
  -1  -9 -16   18.10    2.68
   1   9  17    2.52    1.49
  -1  -9 -17    1.93    1.40
  -1  -9 -17    3.55    1.41
  -1  -9 -17    1.05    1.45
  -1  -9 -17    1.63    1.01
   1   9  18    1.04    1.45
  -1  -9 -18   -0.29    1.35
  -1  -9 -18    0.74    1.63
  -1  -9 -18   -0.24    1.07
  -1  -9 -19    7.90    1.98
   1   9  19    8.01    1.87
  -1  -9 -19    8.07    2.28
   1  10 -12   14.86    2.56
  -1 -10  12    9.09    3.46
  -1 -10  12   16.94    2.71
  -1 -10  12    7.11    1.62
  -1 -10  12   12.92    2.93
   1  10 -12   13.07    2.40
   1  10 -11   14.81    2.61
  -1 -10  11   12.38    3.75
  -1 -10  11    9.10    2.09
  -1 -10  11    6.31    1.60
  -1 -10  11    9.50    2.85
   1  10 -11   10.68    2.09
   1  10 -10    2.10    1.52
  -1 -10  10    2.20    2.37
  -1 -10  10    1.63    1.47
  -1 -10  10    0.76    1.13
   1  10 -10    1.42    1.28
  -1 -10  10    2.25    1.83
  -1 -10   9   10.75    2.73
   1  10  -9   14.45    2.27
  -1 -10   9   16.46    3.75
  -1 -10   9   11.12    1.88
  -1 -10   9   12.99    2.01
  -1 -10   9   13.95    2.44
   1  10  -9   19.00    2.71
   1  10  -8   -0.97    1.17
  -1 -10   8    0.64    1.92
  -1 -10   8   -0.19    1.12
  -1 -10   8    0.23    1.03
  -1 -10   8   -0.31    1.19
  -1 -10   8    0.41    1.61
   1  10  -8    0.33    1.17
   1  10  -7    4.21    1.44
  -1 -10   7    1.18    1.92
  -1 -10   7    3.89    1.44
  -1 -10   7    7.80    1.54
  -1 -10   7    4.48    1.60
  -1 -10   7    3.48    1.90
   1  10  -7    6.02    1.70
   1  10  -6    1.21    0.97
   1  10  -6    1.83    1.12
  -1 -10   6    1.67    1.01
  -1 -10   6    2.92    1.73
  -1 -10   6    0.91    1.05
  -1 -10   6    2.75    2.07
  -1 -10   6    2.60    1.43
  -1 -10   5   51.97    4.31
  -1 -10   5   47.48    4.56
  -1 -10   5   45.83    2.85
  -1 -10   5   47.65    5.32
  -1 -10   5   46.52    3.60
  -1 -10   5   53.98    4.03
   1  10  -5   42.39    4.09
  -1 -10   4  104.65    6.80
  -1 -10   4   83.49    5.99
  -1 -10   4  105.70    5.50
  -1 -10   4  117.25    6.77
  -1 -10   4  102.48    7.97
  -1 -10   4  102.98    7.23
  -1 -10   3   11.30    1.81
  -1 -10   3    9.91    1.83
  -1 -10   3   15.68    2.43
  -1 -10   3   10.01    1.23
  -1 -10   3   11.24    2.55
  -1 -10   3    9.13    1.62
  -1 -10   2   81.60    5.36
  -1 -10   2   76.08    6.50
  -1 -10   2   86.46    4.84
  -1 -10   2   95.22    5.93
  -1 -10   1   83.75    4.69
  -1 -10   1   78.04    6.22
   1  10  -1   73.65    5.52
  -1 -10   1   79.80    5.51
  -1 -10   1   76.59    5.16
  -1 -10   1   82.50    4.32
  -1 -10   0   32.10    2.36
  -1 -10   0   35.82    3.18
  -1 -10   0   32.77    2.87
  -1 -10   0   30.38    3.44
   1  10   0   36.72    3.25
  -1 -10   0   31.79    2.20
  -1 -10  -1    0.18    0.59
  -1 -10  -1    0.73    0.81
  -1 -10  -1    0.36    0.86
  -1 -10  -1    0.09    0.57
   1  10   1   -0.24    0.91
  -1 -10  -1   -0.64    1.66
  -1 -10  -2    9.19    1.22
  -1 -10  -2   13.76    1.85
  -1 -10  -2   10.94    1.81
   1  10   2   14.60    1.93
  -1 -10  -2    8.19    1.98
  -1 -10  -2    9.14    1.08
  -1 -10  -3    8.48    1.17
  -1 -10  -3    5.12    0.84
   1  10   3    7.52    1.43
  -1 -10  -3    7.65    1.48
  -1 -10  -3    4.68    1.69
  -1 -10  -3    8.28    1.53
   1  10   4   20.53    1.80
  -1 -10  -4   21.73    2.57
  -1 -10  -4   23.91    2.07
   1  10   4   25.81    2.52
  -1 -10  -4   20.59    2.74
  -1 -10  -5   37.09    3.46
  -1 -10  -5   35.20    3.09
   1  10   5   46.19    2.87
   1  10   5   40.22    3.43
   1  10   5   49.54    3.43
  -1 -10  -5   46.44    3.96
  -1 -10  -5   43.84    3.09
  -1 -10  -6   84.62    6.07
   1  10   6   92.16    5.43
   1  10   6   90.96    5.56
  -1 -10  -6   87.09    5.66
  -1 -10  -6   86.70    5.21
  -1 -10  -6   83.50    5.80
  -1 -10  -6   74.08    5.16
   1  10   6   84.31    4.79
  -1 -10  -6   87.00    5.82
  -1 -10  -7   70.87    4.49
  -1 -10  -7   63.41    4.52
   1  10   7   65.24    4.61
   1  10   7   68.34    4.64
  -1 -10  -7   66.53    4.83
  -1 -10  -7   71.66    5.10
  -1 -10  -7   69.83    4.98
  -1 -10  -7   77.20    5.40
   1  10   7   69.34    4.01
   1  10   8   49.31    3.72
  -1 -10  -8   48.18    3.67
   1  10   8   52.02    3.16
   1  10   8   52.87    3.85
  -1 -10  -8   47.70    3.66
  -1 -10  -8   53.24    4.01
  -1 -10  -8   54.46    4.14
  -1 -10  -8   41.78    4.10
   1  10   9   60.82    4.16
  -1 -10  -9   54.58    4.19
  -1 -10  -9   53.58    4.31
  -1 -10  -9   56.66    4.38
  -1 -10  -9   56.96    4.70
   1  10   9   58.86    4.25
  -1 -10  -9   57.14    4.14
   1  10   9   59.65    3.52
   1  10  10    2.52    0.85
   1  10  10   -0.21    1.21
  -1 -10 -10    1.97    1.13
   1  10  10    1.30    0.85
  -1 -10 -10    0.82    1.12
  -1 -10 -10    1.44    1.27
  -1 -10 -10    1.54    1.14
  -1 -10 -10    2.20    1.25
   1  10  11    6.77    1.28
  -1 -10 -11    8.57    1.72
  -1 -10 -11    7.18    1.81
   1  10  11   10.65    1.91
  -1 -10 -11    7.65    1.58
  -1 -10 -11    6.58    1.59
  -1 -10 -11    7.12    1.60
  -1 -10 -12    2.48    1.42
  -1 -10 -12    0.88    1.15
  -1 -10 -12    0.22    0.83
   1  10  12    0.36    0.90
  -1 -10 -12    0.24    1.10
  -1 -10 -12    2.47    1.17
  -1 -10 -12    1.16    1.34
   1  10  13   66.34    4.72
  -1 -10 -13   51.09    3.67
  -1 -10 -13   64.47    4.65
  -1 -10 -13   62.89    4.85
   1  10  13   62.51    4.19
  -1 -10 -13   65.02    4.79
  -1 -10 -14   -0.74    0.97
   1  10  14   -0.73    1.41
  -1 -10 -14   -0.28    1.21
   1  10  14   -0.18    0.79
  -1 -10 -14    1.10    0.85
  -1 -10 -14    1.21    1.18
  -1 -10 -15    1.22    1.03
   1  10  15    0.50    1.38
   1  10  15    0.52    0.83
  -1 -10 -15   -0.30    1.28
  -1 -10 -15    0.99    1.21
  -1 -10 -15    0.33    0.91
  -1 -10 -16   29.20    3.07
  -1 -10 -16   24.60    2.89
   1  10  16   28.06    3.07
  -1 -10 -16   27.46    3.28
  -1 -10 -16   24.44    2.74
   1  10  17   -1.34    1.47
  -1 -10 -17   -0.26    1.19
  -1 -10 -17   -0.57    1.38
  -1 -10 -17   -0.23    0.95
  -1 -10 -17   -1.35    1.52
   1  10  18    9.11    1.98
  -1 -10 -18    9.09    1.89
  -1 -10 -18    6.94    1.97
  -1 -10 -18    5.63    2.00
   1  11 -11    6.21    1.96
  -1 -11  11    3.15    2.64
  -1 -11  11    4.79    1.36
   1  11 -11    2.16    1.29
  -1 -11  11    5.10    1.76
  -1 -11  11    2.00    2.08
   1  11 -10   18.90    2.84
  -1 -11  10   21.47    4.24
  -1 -11  10   15.58    2.15
   1  11 -10   21.57    2.72
  -1 -11  10   21.33    3.10
  -1 -11  10   21.89    3.58
  -1 -11   9   25.85    3.59
   1  11  -9   19.09    2.78
  -1 -11   9   26.40    4.53
  -1 -11   9   20.14    2.42
   1  11  -9   21.10    2.61
  -1 -11   9   24.52    2.74
  -1 -11   9   24.58    3.08
  -1 -11   8    0.87    1.72
   1  11  -8    2.22    1.17
  -1 -11   8    3.13    1.32
  -1 -11   8    2.02    1.49
  -1 -11   8    2.58    1.32
   1  11  -8    3.91    1.71
  -1 -11   8    3.26    1.95
  -1 -11   7   10.53    1.90
  -1 -11   7    9.47    2.07
  -1 -11   7   13.24    2.56
  -1 -11   7   12.49    1.85
   1  11  -7   12.40    2.29
  -1 -11   7   14.05    3.26
  -1 -11   6    3.71    1.35
  -1 -11   6    6.01    1.70
  -1 -11   6    4.33    1.99
  -1 -11   6    4.73    1.37
   1  11  -6    3.34    1.59
  -1 -11   6    2.86    2.05
  -1 -11   5    5.60    1.48
  -1 -11   5    3.54    1.33
  -1 -11   5    2.12    1.95
  -1 -11   5    1.84    1.41
   1  11  -5    3.22    1.43
  -1 -11   5    3.76    1.66
  -1 -11   4   17.54    2.50
  -1 -11   4   20.61    2.27
  -1 -11   4   24.11    2.62
  -1 -11   4   18.31    2.82
  -1 -11   4   18.12    1.63
  -1 -11   4   19.66    3.33
  -1 -11   3   73.24    5.04
  -1 -11   3   57.56    5.74
  -1 -11   3   64.11    4.48
  -1 -11   3   63.15    3.83
  -1 -11   2    7.79    1.64
   1  11  -2   10.19    1.87
  -1 -11   2    6.29    1.45
  -1 -11   2   11.53    2.61
  -1 -11   1   53.32    3.00
  -1 -11   1   53.91    4.98
  -1 -11   1   50.86    3.83
  -1 -11   1   45.71    4.07
   1  11  -1   49.56    4.23
  -1 -11   0    5.96    1.45
  -1 -11   0    5.17    0.93
  -1 -11   0    4.82    1.71
  -1 -11   0    5.90    0.90
   1  11   0    2.99    1.25
  -1 -11   0    7.01    1.53
   1  11   1   50.73    4.13
  -1 -11  -1   43.39    3.00
  -1 -11  -1   51.07    3.82
  -1 -11  -1   52.38    4.65
  -1 -11  -1   54.33    3.15
  -1 -11  -1   50.30    4.09
  -1 -11  -2    2.37    0.88
  -1 -11  -2    2.98    0.69
  -1 -11  -2    3.12    1.48
  -1 -11  -2    5.14    1.33
   1  11   2    2.29    1.08
  -1 -11  -2    2.43    1.28
   1  11   3   83.34    5.50
  -1 -11  -3   77.53    4.63
  -1 -11  -3   79.84    5.95
  -1 -11  -3   87.89    5.80
  -1 -11  -3   74.80    4.26
  -1 -11  -3   75.16    5.51
  -1 -11  -3   82.19    5.28
  -1 -11  -4   48.50    3.81
  -1 -11  -4   47.74    4.06
  -1 -11  -4   49.21    4.04
  -1 -11  -4   42.95    2.78
  -1 -11  -4   43.89    4.17
   1  11   4   50.25    3.88
  -1 -11  -4   52.54    3.32
   1  11   4   51.52    3.18
   1  11   5   16.39    2.09
  -1 -11  -5   13.63    2.36
  -1 -11  -5   13.88    2.21
   1  11   5   15.85    1.59
  -1 -11  -5   15.12    1.82
   1  11   5   14.19    1.97
  -1 -11  -5   16.94    1.76
  -1 -11  -6  119.00    6.78
  -1 -11  -6  120.91    7.77
  -1 -11  -6  115.32    7.47
   1  11   6  122.21    7.08
   1  11   6  121.66    6.42
   1  11   6  115.19    7.18
  -1 -11  -6  114.61    7.46
  -1 -11  -6  113.59    6.72
  -1 -11  -7   31.55    2.63
   1  11   7   29.28    2.16
  -1 -11  -7   29.34    3.21
  -1 -11  -7   25.45    2.92
   1  11   7   30.02    2.81
  -1 -11  -7   33.46    3.02
   1  11   7   28.26    2.74
  -1 -11  -7   28.66    3.03
  -1 -11  -7   25.21    2.46
  -1 -11  -8   74.27    5.03
   1  11   8   79.66    4.58
  -1 -11  -8   82.42    5.93
  -1 -11  -8   78.51    5.62
   1  11   8   75.54    5.25
  -1 -11  -8   79.66    5.48
   1  11   8   85.43    5.39
  -1 -11  -8   88.70    5.83
  -1 -11  -8   79.47    5.04
   1  11   9   67.88    4.79
   1  11   9   76.12    5.03
  -1 -11  -9   67.81    5.14
   1  11   9   74.51    4.21
  -1 -11  -9   66.82    4.67
  -1 -11  -9   69.49    5.40
  -1 -11  -9   73.10    4.81
  -1 -11  -9   68.48    5.06
   1  11  10   11.19    1.35
  -1 -11 -10    9.59    2.06
   1  11  10   11.44    1.92
  -1 -11 -10   11.18    1.77
   1  11  10    9.66    1.58
  -1 -11 -10   10.53    1.86
  -1 -11 -10   10.73    1.86
  -1 -11 -10   12.11    1.76
  -1 -11 -11    1.04    1.10
   1  11  11    0.23    1.35
  -1 -11 -11    0.32    1.22
  -1 -11 -11    0.22    1.07
   1  11  11    0.40    0.92
   1  11  11    0.67    0.78
  -1 -11 -11    0.24    1.16
  -1 -11 -11    0.28    1.06
  -1 -11 -12   19.83    2.73
   1  11  12   14.76    2.34
  -1 -11 -12   16.50    2.29
  -1 -11 -12   18.71    2.37
   1  11  12   18.69    2.06
  -1 -11 -12   19.05    2.49
  -1 -11 -12   13.76    2.13
  -1 -11 -13    0.68    1.37
  -1 -11 -13    0.73    1.13
  -1 -11 -13   -0.51    1.25
   1  11  13    0.98    0.94
  -1 -11 -13    1.21    1.13
  -1 -11 -13    0.28    1.04
  -1 -11 -14   41.49    3.00
  -1 -11 -14   50.82    4.12
   1  11  14   43.29    3.91
  -1 -11 -14   35.06    3.67
   1  11  14   47.72    3.52
  -1 -11 -14   49.03    4.04
  -1 -11 -14   47.90    3.94
  -1 -11 -15    0.54    1.11
   1  11  15    1.61    1.59
   1  11  15    0.76    0.84
  -1 -11 -15    2.13    1.38
  -1 -11 -15    3.09    1.46
  -1 -11 -16    3.52    1.47
  -1 -11 -16    6.05    1.89
  -1 -11 -16    3.24    1.31
   1  11  16    2.77    1.65
   1  11  17    5.41    1.82
  -1 -11 -17    4.66    1.57
  -1 -11 -17    5.10    1.80
  -1 -11 -17    5.37    1.87
  -1 -11 -17    3.98    1.43
  -1 -11 -18    2.82    1.67
  -1 -11 -18    3.04    1.63
  -1 -11 -18    3.05    1.39
   1  11  18    4.69    1.78
   1  12  -9   -0.39    1.27
  -1 -12   9   -0.48    1.90
  -1 -12   9   -0.21    1.21
  -1 -12   9    0.37    1.44
  -1 -12   9    0.71    2.61
  -1 -12   8    0.21    1.19
   1  12  -8    0.38    1.37
  -1 -12   8   -0.92    1.69
  -1 -12   8    0.58    1.17
  -1 -12   8    0.36    1.48
  -1 -12   8    0.67    2.24
  -1 -12   7   -0.64    1.20
   1  12  -7    0.37    1.29
  -1 -12   7    1.77    1.75
  -1 -12   7    0.58    1.04
  -1 -12   7   -1.06    1.34
  -1 -12   7   -0.63    2.31
  -1 -12   6    7.03    2.73
  -1 -12   6    7.31    1.71
  -1 -12   6    4.68    1.45
   1  12  -6    4.70    1.67
  -1 -12   6    2.96    1.84
  -1 -12   5    5.74    1.51
  -1 -12   5    5.52    2.31
   1  12  -5    6.66    1.82
  -1 -12   5    7.65    1.66
  -1 -12   4   22.99    2.53
  -1 -12   4   21.58    3.64
  -1 -12   4   25.70    2.93
  -1 -12   3   36.07    4.32
  -1 -12   3   26.70    2.81
  -1 -12   3   29.91    3.24
  -1 -12   2   48.25    3.88
  -1 -12   2   50.55    5.17
   1  12  -2   52.72    4.57
  -1 -12   2   50.92    4.40
  -1 -12   1    4.53    1.44
  -1 -12   1    2.95    1.72
   1  12  -1    5.57    1.60
  -1 -12   1    6.85    1.64
  -1 -12   0  105.13    7.09
  -1 -12   0  104.54    5.68
  -1 -12   0   99.76    7.64
  -1 -12   0  101.69    6.66
   1  12   0  117.77    7.30
   1  12   1    1.45    1.25
  -1 -12  -1    0.38    1.73
  -1 -12  -1    0.71    0.78
  -1 -12  -1    0.88    1.16
  -1 -12  -1    2.41    0.80
  -1 -12  -1    1.93    1.39
  -1 -12  -1    0.60    0.97
  -1 -12  -2   14.43    2.85
  -1 -12  -2   23.37    2.61
  -1 -12  -2   18.49    1.61
  -1 -12  -2   16.93    2.65
  -1 -12  -2   20.96    1.90
  -1 -12  -2   20.97    2.66
   1  12   2   24.80    2.78
  -1 -12  -3    9.68    1.05
  -1 -12  -3   10.90    1.43
  -1 -12  -3   10.44    2.14
   1  12   3   10.68    1.99
  -1 -12  -3   11.41    2.00
  -1 -12  -3    8.15    1.80
  -1 -12  -3    8.67    2.31
  -1 -12  -4   21.53    3.06
  -1 -12  -4   15.95    1.55
   1  12   4   23.03    2.05
  -1 -12  -4   22.80    2.13
  -1 -12  -4   26.93    2.96
   1  12   4   29.86    2.96
  -1 -12  -4   24.60    2.69
  -1 -12  -4   23.46    2.77
  -1 -12  -5   30.90    2.17
  -1 -12  -5   41.40    3.79
  -1 -12  -5   29.59    3.57
  -1 -12  -5   25.40    2.60
  -1 -12  -5   41.57    2.91
   1  12   5   39.19    2.68
   1  12   5   37.39    3.39
  -1 -12  -5   34.63    3.24
   1  12   6   44.94    3.07
  -1 -12  -6   60.96    4.70
  -1 -12  -6   52.52    4.18
  -1 -12  -6   31.37    3.01
   1  12   6   47.08    3.83
  -1 -12  -6   44.56    3.36
  -1 -12  -6   44.66    4.11
  -1 -12  -7   41.71    4.09
  -1 -12  -7   46.24    3.94
   1  12   7   41.54    3.57
  -1 -12  -7   41.73    3.24
  -1 -12  -7   32.79    2.93
   1  12   7   45.55    3.58
   1  12   7   40.29    2.83
  -1 -12  -7   40.59    3.88
  -1 -12  -8    2.73    1.28
   1  12   8   -1.11    1.52
  -1 -12  -8    2.23    1.51
  -1 -12  -8    0.30    0.85
   1  12   8    0.11    0.77
   1  12   8    2.63    1.22
  -1 -12  -8    0.99    1.32
  -1 -12  -8    0.90    1.45
  -1 -12  -8    2.26    1.20
   1  12   9   13.18    2.12
  -1 -12  -9    6.45    1.89
  -1 -12  -9   11.65    1.83
  -1 -12  -9    8.53    1.89
  -1 -12  -9   10.66    1.59
   1  12   9    8.01    1.23
  -1 -12  -9    8.62    1.90
   1  12   9    6.06    1.48
  -1 -12 -10   -0.33    1.32
   1  12  10   -0.24    1.31
   1  12  10    0.56    0.84
  -1 -12 -10    0.21    1.11
   1  12  10   -0.68    1.18
  -1 -12 -10    1.41    0.94
  -1 -12 -10    0.30    0.98
  -1 -12 -10    0.26    1.20
  -1 -12 -11    2.74    1.43
   1  12  11    3.03    0.95
  -1 -12 -11    3.08    1.24
   1  12  11    4.73    1.73
  -1 -12 -11    4.68    1.69
  -1 -12 -11    4.23    1.52
  -1 -12 -11    4.53    1.45
   1  12  11    5.32    1.33
  -1 -12 -12    9.42    1.74
  -1 -12 -12   11.95    2.42
   1  12  12   12.91    2.24
  -1 -12 -12   11.89    2.12
  -1 -12 -12   14.31    2.25
  -1 -12 -12   13.20    2.10
   1  12  12    8.49    1.65
  -1 -12 -13    6.10    1.61
  -1 -12 -13    6.60    1.70
   1  12  13    6.67    1.98
  -1 -12 -13    8.12    1.95
  -1 -12 -13    6.59    1.68
  -1 -12 -13    5.48    1.68
   1  12  13    4.05    1.21
  -1 -12 -14   31.63    3.46
   1  12  14   35.56    3.12
  -1 -12 -14   38.86    3.49
  -1 -12 -14   35.91    3.54
  -1 -12 -14   35.31    3.49
   1  12  15    4.50    1.26
  -1 -12 -15    2.57    1.57
   1  12  15    1.99    1.60
  -1 -12 -15    3.09    1.53
  -1 -12 -15    3.92    1.53
  -1 -12 -15    3.96    1.42
  -1 -12 -16   11.88    2.25
   1  12  16   14.05    2.49
  -1 -12 -16   16.54    2.50
  -1 -12 -16   15.94    2.39
  -1 -12 -16   17.67    2.46
   1  12  17    3.92    1.88
  -1 -12 -17    7.05    1.94
  -1 -12 -17    6.76    1.77
  -1 -12 -17    8.06    1.87
  -1 -13   8    0.69    2.30
  -1 -13   8    1.96    2.03
  -1 -13   8    0.90    1.39
   1  13  -8    3.29    1.81
   1  13  -7    3.20    1.63
  -1 -13   7    3.18    1.38
  -1 -13   7    0.65    2.17
  -1 -13   7    5.43    1.55
  -1 -13   7    3.77    2.16
  -1 -13   6   15.23    2.17
   1  13  -6   15.21    2.61
  -1 -13   6   17.03    2.55
  -1 -13   6   16.90    3.46
  -1 -13   5    4.57    1.57
   1  13  -5    5.69    1.86
  -1 -13   5    0.57    1.98
  -1 -13   5    3.88    1.46
  -1 -13   4    2.76    1.36
  -1 -13   4   -1.61    2.02
  -1 -13   4    0.65    1.19
  -1 -13   3   12.23    1.98
  -1 -13   3   12.70    2.22
  -1 -13   3   12.58    2.91
  -1 -13   2    6.51    1.54
  -1 -13   2    6.52    1.72
   1  13  -2    6.95    2.04
  -1 -13   2    8.06    2.30
  -1 -13   1    0.47    1.33
  -1 -13   1    0.65    1.16
   1  13  -1   -0.34    1.30
  -1 -13   1    1.80    1.65
  -1 -13   0    5.05    0.98
  -1 -13   0    7.25    2.05
  -1 -13   0    9.70    1.83
  -1 -13   0    6.56    1.66
   1  13   0    7.53    1.75
  -1 -13   0    7.60    2.27
  -1 -13  -1  106.61    8.24
  -1 -13  -1  128.75    8.17
  -1 -13  -1  122.73    7.55
   1  13   1  121.46    7.99
  -1 -13  -1  122.11    6.58
  -1 -13  -1  119.66    8.22
  -1 -13  -2   -0.73    1.28
  -1 -13  -2   -0.39    1.89
  -1 -13  -2    0.86    0.80
  -1 -13  -2   -1.37    1.45
  -1 -13  -2    0.33    1.24
   1  13   2    1.24    1.44
  -1 -13  -3    6.89    1.73
  -1 -13  -3    9.30    2.30
  -1 -13  -3    6.95    1.22
  -1 -13  -3    6.06    1.87
  -1 -13  -3    5.60    1.62
   1  13   3    6.92    1.70
   1  13   4   11.44    1.97
  -1 -13  -4    8.65    2.27
   1  13   4    9.34    1.44
  -1 -13  -4   10.23    2.01
  -1 -13  -4    8.78    1.49
  -1 -13  -4   13.50    2.06
  -1 -13  -4   11.93    2.27
  -1 -13  -5   43.97    4.06
  -1 -13  -5   37.60    3.08
  -1 -13  -5   39.98    4.14
  -1 -13  -5   41.43    3.70
   1  13   5   40.06    2.91
  -1 -13  -5   33.27    2.76
   1  13   5   50.57    4.04
  -1 -13  -6   35.85    2.90
   1  13   6   38.77    3.45
  -1 -13  -6   34.12    3.53
  -1 -13  -6   32.42    3.65
   1  13   6   31.48    2.55
  -1 -13  -6   32.11    2.50
  -1 -13  -7   70.12    5.25
  -1 -13  -7   63.38    5.28
  -1 -13  -7   64.60    4.35
  -1 -13  -7   64.94    5.14
   1  13   7   62.12    3.89
  -1 -13  -7   54.73    3.80
   1  13   7   63.83    4.79
  -1 -13  -8   40.30    3.18
  -1 -13  -8   31.37    3.41
  -1 -13  -8   37.66    3.76
   1  13   8   36.58    3.36
  -1 -13  -8   34.88    3.64
  -1 -13  -8   35.00    3.74
   1  13   8   36.48    3.36
   1  13   8   32.32    2.52
  -1 -13  -8   30.08    2.53
  -1 -13  -9    1.68    0.89
  -1 -13  -9    1.09    1.23
  -1 -13  -9    2.06    1.49
  -1 -13  -9    2.53    1.25
   1  13   9    0.25    1.38
   1  13   9    0.83    0.84
  -1 -13  -9    3.34    1.45
   1  13   9    1.54    1.09
  -1 -13 -10    8.69    1.93
  -1 -13 -10    9.88    1.91
  -1 -13 -10    7.53    1.84
  -1 -13 -10    8.07    1.39
   1  13  10    6.10    1.12
   1  13  10    6.49    1.55
   1  13  10    9.22    2.05
  -1 -13 -10    9.38    2.09
   1  13  11   28.87    2.98
  -1 -13 -11   31.15    2.79
  -1 -13 -11   34.82    3.58
  -1 -13 -11   33.23    3.41
  -1 -13 -11   35.08    3.73
  -1 -13 -11   32.77    3.16
   1  13  11   31.83    3.34
  -1 -13 -12    7.71    1.80
   1  13  12    4.05    1.31
  -1 -13 -12    5.53    1.61
   1  13  12    4.39    1.87
  -1 -13 -12    7.53    2.02
  -1 -13 -12    4.35    1.68
  -1 -13 -13    2.34    1.48
   1  13  13    1.40    1.07
  -1 -13 -13    5.30    1.70
  -1 -13 -13    2.93    1.77
   1  13  13    3.97    1.68
  -1 -13 -13    3.84    1.70
  -1 -13 -14    2.00    1.44
   1  13  14    2.05    1.06
  -1 -13 -14    1.80    1.53
  -1 -13 -14    1.14    1.47
   1  13  14    1.17    1.56
  -1 -13 -14    2.51    1.64
  -1 -13 -15    2.43    1.60
  -1 -13 -15    1.32    1.43
  -1 -13 -15    0.59    1.58
  -1 -13 -16    2.47    1.53
  -1 -13 -16    0.92    1.53
  -1 -13 -16    0.99    1.27
  -1 -14   6   -0.70    1.35
   1  14  -6   -0.84    1.54
  -1 -14   6    0.24    1.22
  -1 -14   6    1.24    1.93
   1  14  -5    0.41    1.54
  -1 -14   5    0.59    1.84
  -1 -14   5    2.81    1.39
  -1 -14   5    0.73    1.30
  -1 -14   4    9.99    2.90
  -1 -14   4   11.58    1.99
  -1 -14   4    5.30    1.74
   1  14  -3    0.39    1.46
  -1 -14   3   -0.52    1.87
  -1 -14   3    1.42    1.34
  -1 -14   3    0.74    1.25
   1  14  -2   38.37    3.97
  -1 -14   2   29.12    3.46
  -1 -14   2   31.20    4.24
  -1 -14   2   26.54    3.05
  -1 -14   1    1.26    1.40
   1  14  -1   -0.37    1.45
  -1 -14   1    1.43    1.57
  -1 -14   1   -1.22    1.78
  -1 -14   1   -0.94    1.68
  -1 -14   0   29.05    3.57
  -1 -14   0   26.35    2.92
  -1 -14   0   24.65    3.12
   1  14   0   23.81    3.13
  -1 -14   0   15.73    3.11
  -1 -14  -1    4.67    1.65
  -1 -14  -1    3.23    1.50
  -1 -14  -1    5.15    1.03
  -1 -14  -1    4.58    1.91
  -1 -14  -1    6.84    2.13
   1  14   1    3.81    1.65
  -1 -14  -2   16.02    2.36
  -1 -14  -2   21.22    2.85
  -1 -14  -2   13.79    1.67
  -1 -14  -2   17.89    2.86
  -1 -14  -2   16.10    3.10
   1  14   2   19.21    2.72
  -1 -14  -3   10.91    2.08
  -1 -14  -3    8.27    1.43
  -1 -14  -3   11.14    2.20
  -1 -14  -3    9.52    2.30
  -1 -14  -3    9.91    2.53
   1  14   3   10.51    2.06
  -1 -14  -4    0.27    1.38
  -1 -14  -4    0.94    0.92
  -1 -14  -4    1.44    1.17
  -1 -14  -4    1.08    1.53
   1  14   4    0.76    0.88
   1  14   4    1.28    1.21
  -1 -14  -4   -1.16    1.74
  -1 -14  -5   10.69    2.18
  -1 -14  -5   10.91    2.43
  -1 -14  -5    9.01    1.59
  -1 -14  -5   11.40    2.37
   1  14   5    9.22    1.43
   1  14   5    9.99    1.98
  -1 -14  -6   -0.28    1.27
  -1 -14  -6    2.82    1.72
  -1 -14  -6   -0.37    1.43
  -1 -14  -6    0.91    1.07
   1  14   6    0.83    0.84
   1  14   6    1.51    1.28
  -1 -14  -7   -0.73    1.37
  -1 -14  -7   -0.20    1.14
  -1 -14  -7    0.36    1.66
  -1 -14  -7    0.35    1.39
   1  14   7    2.06    1.22
  -1 -14  -8    0.42    1.21
   1  14   8    1.15    1.14
  -1 -14  -8    2.46    1.67
  -1 -14  -8    1.09    1.30
  -1 -14  -8    3.27    1.63
  -1 -14  -9    1.46    1.31
  -1 -14  -9    2.64    1.48
  -1 -14  -9    1.99    1.31
   1  14   9    3.91    1.45
  -1 -14  -9    2.91    1.64
  -1 -14 -10    7.78    2.03
   1  14  10    7.91    1.67
  -1 -14 -10    5.83    2.00
  -1 -14 -10    9.62    1.79
  -1 -14 -10    6.58    2.00
   1  14  11    7.84    2.03
  -1 -14 -11   12.59    2.43
  -1 -14 -11   11.41    2.04
   1  14  11   11.10    1.96
  -1 -14 -11   12.06    2.22
  -1 -14 -11    9.73    2.14
  -1 -14 -12   28.51    3.31
   1  14  12   22.49    2.69
  -1 -14 -12   26.55    3.49
   1  14  12   26.34    3.13
  -1 -14 -12   29.87    3.11
  -1 -14 -12   20.85    3.02
   1  14  13   18.81    2.80
  -1 -14 -13   16.83    2.88
  -1 -14 -13   12.42    2.39
  -1 -14 -13   16.52    2.47
   1  14  13   13.36    2.12
  -1 -14 -13   19.85    2.78
  -1 -14 -14    5.51    2.08
   1  14  14    7.69    2.06
  -1 -14 -14    6.92    1.88
  -1 -14 -14    4.79    1.79
   1  14  14    5.40    1.45
  -1 -14 -14    4.63    1.66
  -1 -15   3    0.38    1.37
  -1 -15   3   -0.46    1.69
  -1 -15   3    0.54    1.48
  -1 -15   3   -0.27    1.41
   1  15  -3    1.25    1.60
  -1 -15   2    3.86    1.62
  -1 -15   2    6.27    2.06
  -1 -15   2    3.64    2.12
  -1 -15   2    6.98    1.69
   1  15  -2    4.45    1.73
  -1 -15   1   10.83    2.24
  -1 -15   1   11.31    2.51
  -1 -15   1    6.93    2.38
   1  15  -1    8.66    2.30
  -1 -15   1   10.04    2.04
  -1 -15   0    1.93    1.35
  -1 -15   0    2.72    1.43
  -1 -15   0    0.47    1.73
  -1 -15   0    3.38    1.93
   1  15   0    3.84    1.79
  -1 -15  -1    1.67    1.46
  -1 -15  -1    1.55    1.42
  -1 -15  -1    3.17    1.79
  -1 -15  -1    0.41    1.51
   1  15   1   -1.12    1.37
  -1 -15  -2    7.34    1.83
  -1 -15  -2    7.41    1.90
  -1 -15  -2    7.42    2.25
   1  15   2    3.65    1.63
  -1 -15  -2    6.04    1.93
  -1 -15  -3   17.41    2.92
  -1 -15  -3   18.38    2.85
  -1 -15  -3   21.74    2.83
  -1 -15  -3   25.67    2.28
  -1 -15  -3   26.02    3.52
   1  15   3   21.36    3.00
  -1 -15  -4    3.14    1.48
  -1 -15  -4    1.16    1.46
  -1 -15  -4    1.95    1.65
  -1 -15  -4    1.14    1.04
  -1 -15  -4    2.86    1.91
   1  15   4    0.35    1.24
  -1 -15  -5    2.36    1.56
  -1 -15  -5    2.94    1.63
  -1 -15  -5    3.47    1.83
  -1 -15  -5    4.43    1.22
  -1 -15  -5    3.18    1.79
   1  15   5    2.36    1.31
  -1 -15  -6    0.60    1.39
  -1 -15  -6    1.90    1.80
  -1 -15  -6    0.38    1.06
  -1 -15  -6   -0.39    1.52
   1  15   6    1.96    1.36
  -1 -15  -7    1.97    1.52
  -1 -15  -7   -2.13    1.62
  -1 -15  -7   -1.54    1.66
  -1 -15  -7   -0.61    1.16
  -1 -15  -7    1.90    1.50
   1  15   7   -0.32    1.14
  -1 -15  -8   10.22    2.35
   1  15   8   12.46    2.12
  -1 -15  -8   12.64    1.97
  -1 -15  -8   15.37    2.64
  -1 -15  -8   15.76    2.66
  -1 -15  -9   17.23    2.81
  -1 -15  -9   14.45    2.62
  -1 -15  -9   12.93    2.06
  -1 -15  -9   16.23    2.80
   1  15   9   14.84    2.37
   1  15  10   10.92    2.08
  -1 -15 -10   12.44    2.30
  -1 -15 -10   13.80    2.58
  -1 -15 -10   18.58    2.78
  -1 -15 -10    6.59    1.75
  -1 -15 -11   40.21    3.69
  -1 -15 -11   30.96    3.86
  -1 -15 -11   35.65    3.92
   1  15  11   32.45    3.45
  -1 -15 -12   38.06    3.56
  -1 -15 -12   39.54    3.94
  -1 -15 -12   34.10    3.96
   1  15  12   28.42    3.19
  -1 -15 -12   30.95    3.96
   1  16   0   18.55    3.06
  -1 -16   0   21.70    3.69
  -1 -16   0   25.95    3.42
  -1 -16   0   24.94    3.03
  -1 -16   0   20.77    3.45
   1  16   1    2.01    1.52
  -1 -16  -1    0.48    1.84
  -1 -16  -1    0.42    1.50
  -1 -16  -1   -0.30    1.31
  -1 -16  -1    1.32    1.79
   1  16   2   18.08    2.89
  -1 -16  -2   15.15    2.92
  -1 -16  -2   18.50    2.97
  -1 -16  -2   18.07    2.64
  -1 -16  -2   15.58    3.05
   1  16   3    0.38    1.37
  -1 -16  -3   -0.44    1.71
  -1 -16  -3    0.84    1.55
  -1 -16  -3   -0.31    1.47
  -1 -16  -3    0.43    1.65
  -1 -16  -4    8.97    2.05
   1  16   4    7.11    2.07
  -1 -16  -4    8.04    2.22
  -1 -16  -4    5.87    2.14
  -1 -16  -4    6.45    2.22
  -1 -16  -4    7.19    1.44
  -1 -16  -5    3.14    1.65
   1  16   5    1.09    1.37
  -1 -16  -5   -0.42    1.37
  -1 -16  -5    2.95    1.93
  -1 -16  -5    1.24    1.72
  -1 -16  -5    0.37    1.08
   1  16   6   -1.06    1.33
  -1 -16  -6   -0.32    1.87
  -1 -16  -6    2.86    1.77
  -1 -16  -6    0.41    1.47
  -1 -16  -6    0.79    1.19
  -1 -16  -7    0.32    1.45
   1  16   7    1.38    1.30
  -1 -16  -7    1.70    1.52
  -1 -16  -7    3.25    1.92
  -1 -16  -7    2.03    1.45
  -1 -16  -7    0.21    1.18
  -1 -16  -8   -0.66    1.53
  -1 -16  -8    0.85    1.33
  -1 -16  -8   -0.23    1.33
  -1 -16  -8   -0.80    1.51
   1  16   8    0.34    1.26
  -1 -16  -8   -0.41    1.64
  -1 -16  -9   -0.40    1.63
   1  16   9   -0.33    1.32
  -1 -16  -9    1.20    1.23
  -1 -16  -9    0.41    1.75
  -1 -16  -9    0.85    1.38
  -2  16   5   19.49    2.70
   2 -16  -5   15.01    2.18
   2 -16  -5   15.28    2.60
  -2  16   5   18.08    2.33
   2 -16  -5   13.15    2.54
  -2  16   5   15.08    2.32
  -2  16   4    1.05    1.31
   2 -16  -4    1.33    1.28
  -2  16   4    2.89    1.38
  -2  16   4    0.24    1.39
   2 -16  -4    2.69    1.48
   2 -16  -4   -1.12    1.61
  -2  16   3    0.25    1.30
  -2  16   3    2.80    1.52
   2 -16  -3    1.46    1.38
   2 -16  -3   -0.38    1.54
  -2  16   3   -0.36    1.25
   2 -15 -10    1.62    1.48
   2 -15 -10   -0.87    1.84
  -2  15  10    1.04    1.19
  -2  15  10   -1.47    1.68
   2 -15 -10   -0.44    1.41
   2 -15  -9    3.51    1.86
   2 -15  -9    2.22    1.54
   2 -15  -9    4.44    1.69
  -2  15   9    2.31    1.27
  -2  15   9    0.28    1.57
   2 -15  -9    1.59    1.32
   2 -15  -8    2.63    1.79
  -2  15   8    5.44    1.50
   2 -15  -8    3.70    1.68
   2 -15  -8    5.57    1.72
  -2  15   8    4.87    1.42
   2 -15  -8    3.35    1.44
  -2  15   8    3.56    1.60
  -2  15   7   -0.53    1.42
   2 -15  -7    2.99    1.62
   2 -15  -7    0.76    1.31
   2 -15  -7    0.25    1.12
  -2  15   7    0.43    1.10
   2 -15  -7   -1.32    1.65
   2 -15  -7    0.60    1.41
  -2  15   7    0.57    1.08
  -2  15   6   13.84    2.02
  -2  15   6   10.61    2.09
   2 -15  -6   12.25    2.58
   2 -15  -6    9.04    2.15
  -2  15   6   12.23    2.16
   2 -15  -6   15.83    2.22
   2 -15  -6   16.29    2.46
   2 -15  -6   14.45    2.15
  -2  15   5    4.37    1.58
   2 -15  -5    3.76    1.53
   2 -15  -5    4.41    1.74
  -2  15   5    5.28    1.56
   2 -15  -5    3.18    1.35
  -2  15   5    6.49    1.58
   2 -15  -5    3.31    1.49
   2 -15  -4    6.76    1.77
  -2  15   4    5.58    1.65
   2 -15  -4    2.06    1.48
   2 -15  -4    3.11    1.59
  -2  15   4    5.81    1.71
   2 -15  -4    5.38    1.58
   2 -15  -4    3.93    1.90
  -2  15   4    5.99    1.58
   2 -15  -3    3.56    1.48
  -2  15   3    2.00    1.37
   2 -15  -3    2.66    1.61
   2 -15  -3    4.23    1.67
  -2  15   3    3.02    1.51
   2 -15  -3    1.01    1.06
  -2  15   3    1.89    1.34
   2 -15  -3    1.74    1.60
  -2  15   2    9.69    1.80
   2 -15  -2   10.46    2.23
   2 -15  -2    9.92    2.13
  -2  15   2    7.68    1.97
  -2  15   2   13.45    2.08
   2 -15  -2   11.30    2.48
   2 -15  -2   10.13    1.90
   2 -15  -1    3.90    1.80
  -2  15   1    3.38    1.42
   2 -15  -1    4.44    1.90
   2 -15  -1    1.82    1.37
  -2  15   1    2.90    1.51
   2 -15  -1    2.02    1.32
   2 -15   0    7.83    1.77
  -2  15   0    8.64    1.97
   2 -15   0    5.35    2.09
   2 -15   0    7.29    1.94
   2 -15   0    5.63    2.33
   2 -15   0    5.41    1.87
  -2  15  -1   -0.39    1.35
   2 -15   1    3.96    1.84
   2 -15   1    5.16    1.74
   2 -15   1    1.29    1.58
   2 -15   1    3.44    1.36
   2 -15   1    4.47    1.82
  -2  15  -2    0.40    1.30
   2 -15   2   -0.82    1.58
   2 -15   2    1.72    1.49
   2 -15   2   -0.43    1.57
   2 -15   2   -2.15    1.38
   2 -15   2   -0.39    1.49
   2 -15   3    0.69    1.20
   2 -15   3    0.40    1.49
  -2  15  -3    1.66    1.44
   2 -15   3   -0.42    1.60
   2 -15   3    2.13    1.61
  -2  14  12    3.30    1.81
   2 -14 -12    6.73    2.12
   2 -14 -12    3.98    1.86
   2 -14 -12    4.17    1.59
  -2  14  12    5.05    1.47
   2 -14 -12    7.72    2.15
  -2  14  11   39.93    3.28
   2 -14 -11   44.00    4.52
  -2  14  11   38.94    3.91
   2 -14 -11   37.78    3.78
   2 -14 -11   36.89    3.48
   2 -14 -10   25.67    3.45
  -2  14  10   20.78    2.83
   2 -14 -10   17.35    2.56
  -2  14  10   22.78    2.45
   2 -14  -9    7.19    1.91
   2 -14  -9    5.29    1.96
  -2  14   9    8.65    1.67
   2 -14  -9    9.35    1.90
   2 -14  -9    5.85    1.57
  -2  14   9    6.23    1.86
  -2  14   9    7.27    1.53
   2 -14  -8    6.13    1.79
   2 -14  -8    9.80    2.21
  -2  14   8    9.91    1.72
   2 -14  -8    7.39    1.72
   2 -14  -8    6.15    1.65
  -2  14   8   11.14    1.84
  -2  14   8    9.12    1.98
  -2  14   7   -1.00    1.33
   2 -14  -7    1.54    1.38
   2 -14  -7    1.22    1.45
  -2  14   7    1.44    1.20
   2 -14  -7    0.73    1.19
   2 -14  -7    0.24    1.12
   2 -14  -7    2.00    1.46
  -2  14   7    0.26    0.98
   2 -14  -6    3.67    1.76
   2 -14  -6    3.23    1.44
   2 -14  -6    1.92    1.26
  -2  14   6    3.54    1.29
   2 -14  -6    3.71    1.52
  -2  14   6    3.36    1.49
  -2  14   6    1.09    1.25
   2 -14  -6    2.23    1.39
   2 -14  -5    4.82    1.47
   2 -14  -5    4.31    1.45
   2 -14  -5    1.56    1.44
  -2  14   5    3.91    1.51
  -2  14   5    2.98    1.31
   2 -14  -5    5.96    1.62
  -2  14   5    5.70    1.49
   2 -14  -4    2.11    1.41
  -2  14   4    1.76    1.31
   2 -14  -4    3.82    1.68
   2 -14  -4    5.60    1.46
  -2  14   4    2.97    1.34
   2 -14  -4    0.73    1.30
  -2  14   4    3.92    1.39
   2 -14  -3   28.62    3.38
  -2  14   3   33.57    3.10
   2 -14  -3   34.13    3.32
   2 -14  -3   27.06    3.06
  -2  14   3   34.31    3.14
   2 -14  -3   31.92    2.93
  -2  14   3   35.62    3.54
   2 -14  -3   34.10    4.02
   2 -14  -2   -0.78    1.40
   2 -14  -2    1.75    1.31
  -2  14   2   -0.79    1.15
   2 -14  -2    0.33    1.44
  -2  14   2   -0.97    1.15
   2 -14  -2   -0.40    1.31
  -2  14   2   -0.23    1.22
   2 -14  -2   -0.55    1.12
   2 -14  -1    3.23    1.61
  -2  14   1    3.69    1.52
   2 -14  -1    2.44    1.33
  -2  14   1    4.51    1.39
   2 -14  -1    3.76    1.70
   2 -14  -1    1.29    1.48
   2 -14  -1    4.61    1.52
   2 -14   0   -0.40    1.20
  -2  14   0    0.70    1.20
   2 -14   0   -0.71    1.62
  -2  14   0   -0.35    1.09
   2 -14   0    0.57    1.16
   2 -14   0    0.67    1.47
   2 -14   0   -1.42    1.17
   2 -14   1    0.23    1.21
   2 -14   1    1.60    1.51
   2 -14   1    1.84    1.59
   2 -14   1    0.92    1.25
  -2  14  -1   -0.36    1.21
   2 -14   1    1.38    1.30
   2 -14   2   11.35    1.84
  -2  14  -2    6.01    2.03
   2 -14   2    9.99    2.21
   2 -14   2   11.07    2.28
   2 -14   2    7.90    1.94
   2 -14   2   14.97    2.56
   2 -14   3    5.16    1.90
   2 -14   3    4.61    1.94
   2 -14   3    6.61    2.00
   2 -14   3    9.15    2.22
   2 -14   3    5.18    1.60
  -2  14  -3    7.79    1.98
   2 -14   4   -0.79    1.68
   2 -14   4    1.90    1.61
   2 -14   4    2.28    1.54
   2 -14   4    0.84    1.11
   2 -14   4    2.07    1.79
  -2  14  -4    4.44    1.74
  -2  14  -5    8.34    2.25
   2 -14   5    9.13    2.27
   2 -14   5    6.67    1.53
   2 -14   5    7.33    2.26
   2 -14   5    7.88    2.13
  -2  14  -6   11.63    2.45
   2 -14   6    7.18    2.33
   2 -14   6    8.62    2.13
   2 -14   6    8.96    2.57
   2 -14   6    8.96    1.62
   2 -13 -14    2.54    1.54
   2 -13 -14    5.33    1.58
  -2  13  14    3.24    1.27
   2 -13 -14    3.53    1.78
   2 -13 -14    3.70    1.54
   2 -13 -13   -0.31    1.53
   2 -13 -13    0.93    1.51
   2 -13 -13   -0.22    1.22
  -2  13  13    0.20    1.11
   2 -13 -13    1.50    1.41
  -2  13  13    2.07    1.53
   2 -13 -12    0.29    1.42
   2 -13 -12    0.30    1.36
   2 -13 -12    0.22    1.19
  -2  13  12    0.97    1.09
  -2  13  12    0.86    1.38
   2 -13 -12    1.13    1.34
   2 -13 -11    0.75    1.34
   2 -13 -11    1.75    1.34
  -2  13  11   -1.11    1.52
   2 -13 -11   -1.69    1.52
  -2  13  11   -0.19    1.22
   2 -13 -10    8.30    2.06
  -2  13  10    6.15    1.88
   2 -13 -10    6.81    1.67
   2 -13 -10    6.19    1.79
  -2  13  10    7.80    1.53
   2 -13  -9    2.57    1.53
   2 -13  -9    9.02    2.00
   2 -13  -9    7.04    1.68
   2 -13  -9    6.41    1.94
  -2  13   9    6.54    1.38
  -2  13   9    5.72    1.43
  -2  13   9    3.09    1.52
   2 -13  -8   29.63    3.09
  -2  13   8   26.74    2.61
   2 -13  -8   26.08    3.35
   2 -13  -8   31.52    3.00
  -2  13   8   28.26    3.00
   2 -13  -8   22.51    2.66
  -2  13   8   22.12    2.49
  -2  13   7    1.65    1.00
   2 -13  -7    0.85    1.25
   2 -13  -7    3.77    1.50
  -2  13   7    2.53    1.29
   2 -13  -7    1.60    1.17
   2 -13  -7    3.02    1.41
  -2  13   7    1.19    1.30
   2 -13  -7    0.80    1.37
   2 -13  -6   42.04    3.59
   2 -13  -6   39.24    4.22
  -2  13   6   42.06    3.61
   2 -13  -6   34.56    3.65
   2 -13  -6   47.05    3.71
   2 -13  -6   43.24    3.84
  -2  13   6   44.68    3.68
  -2  13   6   38.58    3.34
   2 -13  -5   30.89    3.07
  -2  13   5   26.75    2.78
   2 -13  -5   28.73    2.82
   2 -13  -5   24.78    2.72
   2 -13  -5   19.72    2.75
  -2  13   5   27.29    2.79
  -2  13   5   26.40    2.90
  -2  13   4   64.86    5.11
   2 -13  -4   70.11    5.06
  -2  13   4   77.51    5.06
   2 -13  -4   72.15    4.89
  -2  13   4   70.51    4.91
   2 -13  -4   71.92    5.44
   2 -13  -4   70.58    5.15
  -2  13   3   15.47    2.13
   2 -13  -3   11.89    2.21
   2 -13  -3   14.24    2.50
  -2  13   3   15.36    2.01
   2 -13  -3   12.76    1.85
   2 -13  -3    8.02    1.97
  -2  13   3   17.89    2.38
   2 -13  -3   12.17    2.01
   2 -13  -2   66.70    5.01
   2 -13  -2   55.82    4.65
   2 -13  -2   61.52    5.03
  -2  13   2   71.38    5.15
  -2  13   2   59.62    4.38
   2 -13  -2   62.99    4.68
   2 -13  -2   66.12    4.38
   2 -13  -2   59.43    5.35
   2 -13  -1    8.33    1.76
   2 -13  -1   11.08    2.05
   2 -13  -1    4.70    1.83
  -2  13   1   12.04    2.06
  -2  13   1    8.25    1.58
   2 -13  -1   11.18    2.25
   2 -13  -1   10.60    2.10
   2 -13   0   35.57    3.75
   2 -13   0   38.64    4.00
  -2  13   0   32.15    3.48
   2 -13   0   36.37    3.66
   2 -13   0   38.66    3.29
   2 -13   0   33.33    3.44
  -2  13   0   35.68    3.02
   2 -13   1    1.86    1.40
  -2  13  -1    1.39    1.12
   2 -13   1    1.72    1.36
   2 -13   1    1.06    1.07
   2 -13   1    2.37    1.55
  -2  13  -1   -1.01    1.23
   2 -13   1    1.58    1.34
   2 -13   2    2.62    1.47
  -2  13  -2    2.09    1.57
   2 -13   2    3.89    1.78
   2 -13   2    3.74    1.64
   2 -13   2    1.48    1.50
   2 -13   2    0.82    1.22
   2 -13   3    2.72    1.64
  -2  13  -3    0.73    1.26
   2 -13   3    4.06    1.86
   2 -13   3    2.71    1.49
   2 -13   3    1.47    1.28
   2 -13   3    1.99    1.18
   2 -13   4    2.80    1.77
  -2  13  -4    5.65    1.82
   2 -13   4    2.59    1.58
   2 -13   4    0.77    1.57
   2 -13   4    7.72    2.09
   2 -13   4    5.60    1.46
  -2  13  -5    2.73    1.55
   2 -13   5    2.41    1.74
   2 -13   5    3.24    1.85
   2 -13   5    2.06    1.15
   2 -13   5    2.55    1.48
   2 -13   6   31.36    3.74
  -2  13  -6   32.73    3.81
   2 -13   6   33.00    3.70
   2 -13   6   29.55    3.95
   2 -13   6   26.34    2.74
   2 -13   6   28.70    3.81
   2 -13   7    7.32    2.22
  -2  13  -7    4.59    1.82
   2 -13   7    5.76    1.80
   2 -13   7    2.20    1.84
   2 -13   7    3.78    2.02
   2 -13   7    7.99    1.50
   2 -13   8   28.63    3.50
   2 -13   8   24.64    3.42
   2 -13   8   25.82    3.90
   2 -13   8   26.76    4.07
   2 -12 -15    2.83    1.46
   2 -12 -15    2.78    1.51
   2 -12 -15    2.68    1.51
  -2  12  15    2.10    1.64
  -2  12  14    3.56    1.30
   2 -12 -14    1.37    1.32
   2 -12 -14    1.07    1.19
   2 -12 -14    1.50    1.40
  -2  12  13   23.42    3.06
   2 -12 -13   27.87    3.16
  -2  12  13   30.47    2.76
   2 -12 -13   28.01    2.80
   2 -12 -13   23.89    3.10
   2 -12 -13   32.62    3.55
  -2  12  12   11.01    1.75
   2 -12 -12   11.31    2.12
   2 -12 -12   12.39    1.95
  -2  12  12   13.12    2.23
   2 -12 -12    7.95    2.01
   2 -12 -12   15.73    2.36
   2 -12 -11   29.80    2.85
   2 -12 -11   30.77    3.25
   2 -12 -11   30.53    3.61
  -2  12  11   30.44    2.74
   2 -12 -11   27.80    3.11
  -2  12  11   25.34    3.07
  -2  12  10   28.70    2.58
  -2  12  10   31.51    2.76
   2 -12 -10   36.59    3.31
   2 -12 -10   30.22    3.52
  -2  12  10   28.07    3.09
   2 -12 -10   23.35    2.67
   2 -12  -9   10.41    2.09
  -2  12   9    7.81    1.55
   2 -12  -9   11.10    1.80
   2 -12  -9   11.29    1.98
  -2  12   9    9.74    1.52
  -2  12   9   11.30    2.02
   2 -12  -8    1.77    1.20
   2 -12  -8    2.06    1.33
   2 -12  -8    0.93    1.23
   2 -12  -8    1.03    1.19
   2 -12  -8    0.69    1.37
  -2  12   8   -0.20    0.79
  -2  12   8   -0.24    1.29
  -2  12   8    1.09    1.14
  -2  12   7   51.76    3.86
   2 -12  -7   40.38    3.59
  -2  12   7   40.97    3.47
  -2  12   7   43.19    3.41
   2 -12  -7   39.51    3.73
   2 -12  -7   46.21    4.34
   2 -12  -7   49.87    3.99
   2 -12  -7   41.00    3.53
   2 -12  -7   46.32    3.65
   2 -12  -6   29.78    2.94
   2 -12  -6   32.26    3.22
   2 -12  -6   37.62    3.36
  -2  12   6   36.42    3.22
  -2  12   6   37.02    3.03
  -2  12   6   27.77    2.94
   2 -12  -6   35.37    3.09
   2 -12  -6   36.00    3.77
   2 -12  -5   35.99    3.80
   2 -12  -5   36.62    3.47
   2 -12  -5   43.10    3.35
   2 -12  -5   40.73    3.54
  -2  12   5   37.22    3.29
  -2  12   5   40.42    3.25
  -2  12   5   34.50    3.27
   2 -12  -5   39.05    3.30
  -2  12   4    1.72    1.00
   2 -12  -4   -0.62    1.18
  -2  12   4    3.13    1.33
   2 -12  -4    1.32    1.04
  -2  12   4    1.93    1.16
   2 -12  -4    2.05    1.18
   2 -12  -4    2.64    1.39
  -2  12   3   13.08    1.88
   2 -12  -3   10.37    1.68
   2 -12  -3   10.99    1.80
  -2  12   3   10.75    1.72
  -2  12   3   17.01    2.20
   2 -12  -3   12.66    2.16
   2 -12  -3   12.83    1.94
   2 -12  -3   17.94    2.58
   2 -12  -3   13.47    2.01
   2 -12  -2   16.06    2.19
   2 -12  -2   21.04    2.61
   2 -12  -2   15.34    2.14
   2 -12  -2   19.54    2.38
  -2  12   2   20.29    2.16
   2 -12  -2   17.91    2.65
  -2  12   2   15.63    2.25
   2 -12  -2   21.89    2.15
   2 -12  -1   29.68    2.78
   2 -12  -1   27.34    2.46
  -2  12   1   30.26    2.63
   2 -12  -1   28.85    3.31
   2 -12  -1   30.60    3.23
   2 -12  -1   29.49    3.09
  -2  12   1   28.20    3.05
   2 -12  -1   29.84    2.93
   2 -12   0   11.67    1.81
   2 -12   0   14.38    2.40
  -2  12   0   11.68    1.60
  -2  12   0    9.45    1.88
   2 -12   0   13.37    2.02
   2 -12   0    9.24    1.96
   2 -12   0    8.36    1.89
   2 -12   1   49.50    4.25
   2 -12   1   54.77    4.47
  -2  12  -1   51.46    3.60
  -2  12  -1   55.19    4.57
   2 -12   1   52.21    3.91
   2 -12   1   60.74    4.96
   2 -12   1   47.67    4.39
  -2  12  -2    1.61    1.31
  -2  12  -2    0.66    0.94
   2 -12   2    0.65    1.32
   2 -12   2    3.41    1.47
   2 -12   2    0.19    1.03
   2 -12   2   -0.59    1.19
   2 -12   2    1.80    1.32
   2 -12   3    1.24    1.32
  -2  12  -3    1.34    1.23
   2 -12   3    2.05    1.45
   2 -12   3    2.03    1.25
   2 -12   3    1.64    1.13
   2 -12   3    3.84    1.57
  -2  12  -3    2.99    1.06
  -2  12  -4   10.12    2.15
   2 -12   4    7.90    2.06
   2 -12   4    9.16    2.15
   2 -12   4    8.67    1.59
   2 -12   4   11.49    2.17
  -2  12  -5    0.36    1.22
   2 -12   5    1.17    1.51
   2 -12   5    4.52    1.78
   2 -12   5    2.22    1.05
   2 -12   5    1.68    1.27
  -2  12  -6   12.42    2.32
   2 -12   6   14.12    2.41
   2 -12   6   16.19    2.75
   2 -12   6   12.25    2.63
   2 -12   6   12.89    1.77
   2 -12   6   15.77    2.49
  -2  12  -7    2.34    1.47
   2 -12   7    1.78    1.54
   2 -12   7    2.34    1.76
   2 -12   7    0.83    1.76
   2 -12   7    5.00    1.61
   2 -12   7    1.91    1.08
   2 -12   8   21.01    2.99
   2 -12   8   18.39    3.46
   2 -12   8   20.99    3.30
   2 -12   8   16.48    2.56
   2 -12   8   14.86    1.87
   2 -12   9   19.40    3.01
   2 -12   9   17.62    3.53
   2 -12   9   21.13    3.37
   2 -12   9   23.54    2.97
   2 -12  10   11.84    3.25
   2 -12  10   22.36    3.17
   2 -12  10   20.15    3.51
  -2  12 -10   14.67    2.75
   2 -11 -16   15.57    2.16
  -2  11  16   19.11    2.74
   2 -11 -16   10.90    2.31
   2 -11 -15    5.77    1.72
   2 -11 -15    5.46    1.58
   2 -11 -15    4.32    1.82
  -2  11  15    2.00    1.62
   2 -11 -15    8.21    1.93
   2 -11 -14    9.33    2.11
   2 -11 -14   12.20    1.91
  -2  11  14   13.32    2.32
   2 -11 -14   14.53    2.33
   2 -11 -14   13.00    1.74
  -2  11  13    2.97    1.23
   2 -11 -13    0.63    1.12
   2 -11 -13    1.43    1.22
   2 -11 -13    2.49    1.42
   2 -11 -13    1.09    0.91
   2 -11 -12   11.82    2.01
  -2  11  12    7.80    1.94
   2 -11 -12    8.76    1.61
   2 -11 -12    9.63    1.75
  -2  11  12    8.63    1.61
   2 -11 -12    8.63    1.28
   2 -11 -12   14.27    2.37
   2 -11 -11    0.18    1.09
   2 -11 -11    3.14    1.45
  -2  11  11   -0.25    1.34
   2 -11 -11    0.88    0.73
  -2  11  11    1.41    1.17
   2 -11 -11    2.22    1.31
   2 -11 -11   -2.83    1.41
   2 -11 -11    1.19    1.17
   2 -11 -10   27.71    2.64
   2 -11 -10   32.05    3.10
  -2  11  10   24.66    2.84
   2 -11 -10   28.89    3.23
   2 -11 -10   28.69    2.92
  -2  11  10   26.32    2.44
   2 -11 -10   25.70    1.93
  -2  11  10   20.27    2.16
   2 -11 -10   23.25    2.52
  -2  11   9   24.63    2.18
  -2  11   9   22.54    2.60
   2 -11  -9   18.45    1.44
  -2  11   9   17.67    2.08
   2 -11  -9   20.32    2.80
   2 -11  -9   24.54    2.64
   2 -11  -9   20.29    2.31
   2 -11  -9   21.50    2.30
  -2  11   8    4.39    1.12
   2 -11  -8    5.85    1.38
   2 -11  -8    3.83    1.38
  -2  11   8    3.25    1.12
   2 -11  -8    2.87    1.39
   2 -11  -8    7.55    1.67
  -2  11   8    5.58    1.53
   2 -11  -8    9.03    1.60
   2 -11  -7  116.98    8.23
   2 -11  -7  130.35    7.57
  -2  11   7  133.33    7.42
   2 -11  -7  118.85    7.49
  -2  11   7  126.70    7.46
   2 -11  -7  128.84    7.68
   2 -11  -7  142.51    7.99
  -2  11   7  132.35    7.74
   2 -11  -6   81.92    5.31
   2 -11  -6   76.32    5.41
   2 -11  -6   80.14    5.95
   2 -11  -6   80.66    5.20
  -2  11   6   85.21    5.40
  -2  11   6   77.73    5.16
   2 -11  -6   77.23    5.38
  -2  11   6   77.84    5.05
   2 -11  -6   78.39    5.23
   2 -11  -5   96.50    6.13
   2 -11  -5  103.57    6.94
  -2  11   5   96.18    5.95
   2 -11  -5   90.58    5.84
  -2  11   5  100.71    5.86
   2 -11  -5   84.47    5.79
   2 -11  -5   89.14    6.10
  -2  11   5   97.80    6.04
  -2  11   4   48.09    3.81
  -2  11   4   49.57    3.75
   2 -11  -4   54.00    3.75
  -2  11   4   44.47    3.61
   2 -11  -4   49.17    3.74
   2 -11  -4   42.97    3.88
   2 -11  -4   55.97    3.99
   2 -11  -3  151.37    9.45
   2 -11  -3  149.81    9.07
   2 -11  -3  157.02   10.01
  -2  11   3  167.52    9.50
   2 -11  -3  168.42    9.03
  -2  11   3  164.27    9.10
   2 -11  -3  174.12    9.50
   2 -11  -3  169.26    9.32
  -2  11   3  162.89    9.07
   2 -11  -2   31.58    3.29
   2 -11  -2   37.13    3.15
  -2  11   2   30.67    3.18
  -2  11   2   38.44    3.04
   2 -11  -2   36.06    3.20
   2 -11  -2   40.71    3.41
   2 -11  -2   38.62    3.75
   2 -11  -2   39.68    2.98
   2 -11  -2   34.87    3.11
  -2  11   1    9.73    1.86
   2 -11  -1   10.69    2.09
   2 -11  -1   11.32    1.92
   2 -11  -1   12.28    1.95
   2 -11  -1   14.06    1.68
   2 -11  -1   12.53    1.80
   2 -11  -1    9.56    1.96
  -2  11   1   11.53    1.67
   2 -11   0   25.69    2.59
  -2  11   0   29.32    3.08
   2 -11   0   29.14    2.95
   2 -11   0   23.59    2.71
   2 -11   0   27.29    3.12
   2 -11   0   30.19    3.06
  -2  11   0   27.73    2.43
  -2  11  -1    2.25    1.42
  -2  11  -1    0.53    0.97
   2 -11   1    2.71    1.31
   2 -11   1    0.79    1.22
   2 -11   1    2.83    1.51
   2 -11   1    1.88    1.27
   2 -11   1    1.24    1.13
   2 -11   2   47.95    4.31
  -2  11  -2   48.21    3.35
   2 -11   2   48.15    3.61
  -2  11  -2   48.93    4.31
   2 -11   2   52.82    4.31
   2 -11   2   51.25    4.44
   2 -11   2   46.51    4.12
  -2  11  -3    3.70    1.46
   2 -11   3    3.73    1.48
  -2  11  -3    3.19    0.99
   2 -11   3    2.40    1.43
   2 -11   3    1.13    1.30
   2 -11   3    1.99    1.11
   2 -11   3    3.14    1.61
   2 -11   4    0.48    0.93
   2 -11   4    2.02    1.65
   2 -11   4    0.33    1.34
  -2  11  -4    1.17    0.84
  -2  11  -4    1.61    1.21
   2 -11   4    2.17    1.37
  -2  11  -5    1.68    1.30
   2 -11   5    1.24    1.13
   2 -11   5    0.46    0.92
   2 -11   5   -1.40    1.45
   2 -11   5    1.11    1.47
  -2  11  -6    8.72    1.89
   2 -11   6    7.08    1.76
   2 -11   6    7.60    1.92
   2 -11   6    5.24    1.31
   2 -11   6   11.04    2.36
   2 -11   6    5.82    2.03
  -2  11  -7    0.73    1.13
   2 -11   7    1.17    1.51
   2 -11   7    0.99    1.30
   2 -11   7    1.84    1.24
   2 -11   7    1.45    0.94
   2 -11   7    0.46    1.73
   2 -11   8   10.31    2.49
   2 -11   8   11.25    2.29
   2 -11   8   10.31    2.03
   2 -11   8    9.04    1.46
   2 -11   8   10.07    2.62
   2 -11   9    1.74    1.72
   2 -11   9    1.06    1.43
   2 -11   9    0.30    1.16
   2 -11   9    1.33    0.93
   2 -11   9    1.64    1.76
   2 -11  10    8.03    2.04
   2 -11  10    5.90    2.41
   2 -11  10    5.51    2.23
   2 -11  11    7.53    2.10
   2 -11  11    7.70    2.46
   2 -11  11   13.37    3.33
  -2  10  17    3.16    1.75
   2 -10 -17    3.21    1.72
   2 -10 -17    3.41    1.41
   2 -10 -17    4.64    1.48
  -2  10  16    1.96    1.62
   2 -10 -16   -0.21    1.18
   2 -10 -16    0.72    1.04
   2 -10 -16   -0.62    1.48
   2 -10 -15    7.63    1.81
   2 -10 -15    9.07    1.52
   2 -10 -15    7.67    2.08
  -2  10  15   11.45    2.19
   2 -10 -15    7.87    1.72
   2 -10 -15    9.91    1.68
   2 -10 -14    0.28    1.00
   2 -10 -14   -0.40    1.11
  -2  10  14   -0.26    1.37
   2 -10 -14    0.79    0.96
   2 -10 -14   -0.56    1.50
   2 -10 -14    1.52    1.11
   2 -10 -14    1.08    1.32
   2 -10 -13    5.42    1.54
   2 -10 -13    7.75    1.56
  -2  10  13    5.62    1.86
   2 -10 -13    6.78    1.75
   2 -10 -13    5.09    1.18
   2 -10 -13    4.30    1.56
   2 -10 -13    3.91    1.23
  -2  10  13    3.97    1.32
   2 -10 -12    8.76    1.39
  -2  10  12    7.46    1.41
   2 -10 -12   12.33    2.07
   2 -10 -12    7.04    1.54
   2 -10 -12    8.96    1.50
   2 -10 -12   10.86    1.93
   2 -10 -11   43.06    3.32
  -2  10  11   37.36    3.06
  -2  10  11   32.73    2.65
  -2  10  11   47.29    3.70
   2 -10 -11   41.76    2.92
   2 -10 -11   35.51    3.65
   2 -10 -11   43.26    3.17
   2 -10 -11   44.37    3.75
   2 -10 -10  127.95    6.71
   2 -10 -10  132.86    7.19
  -2  10  10  129.22    7.12
   2 -10 -10  123.85    7.60
  -2  10  10  122.40    7.55
   2 -10 -10  116.63    7.48
   2 -10 -10  122.45    7.23
   2 -10 -10  122.20    7.92
[truncated: 908,367 more chars]
